# Supplementary material for: Granick revisited: Synthesizing evolutionary and ecological evidence for the late origin of bacteriochlorophyll via ghost lineages and horizontal gene transfer
Source: PLoS One. 2021 Jan 28;16(1):e0239248. doi: 10.1371/journal.pone.0239248 (PMC7842958; doi:10.1371/journal.pone.0239248)
Supplement: S2 Table — (TXT) [file pone.0239248.s019.txt]

AAEW02
AALC02
AAMQ01
AANB01
AANZ01
AAOA02
AAOE01
AAOF01
AAPJ01
AAQH01
AASZ01
AAVP02
AAVT01
AAVU01
AAVV01
AAWL01
AAXA02
AAXE02
AAXZ01
AAYA01
AAYG02
AAYI02
AAYW02
ABAW02
ABCB02
ABCF01
ABCJ01
ABCK01
ABCO01
ABCS01
ABCV02
ABED02
ABEE02
ABFX02
ABFY02
ABGC03
ABHC01
ABIL02
ABIX02
ABIZ01
ABKW02
ABOX02
ABRS01
ABRU01
ABSI01
ABSJ01
ABTR02
ABVR01
ABWP01
ABXG01
ABXK01
ABYV02
ACDD01
ACDE02
ACDK02
ACDQ01
ACEC01
ACFC01
ACFE01
ACFK01
ACGB01
ACGC01
ACGK02
ACHM02
ACII02
ACIK02
ACIL03
ACIP02
ACJM01
ACJN02
ACJW02
ACJX03
ACKP02
ACKQ02
ACKT01
ACKU01
ACKV01
ACLE01
ACLK02
ACOA01
ACOH01
ACOI02
ACON01
ACOO02
ACQL01
ACRX01
ACSG01
ACTN01
ACTT02
ACTV01
ACUH01
ACUJ01
ACUK01
ACUX02
ACVE01
ACWX01
ACXF01
ACXY01
ACYF01
ACYY01
ACZE01
ACZI02
ACZK01
ACZL01
ADAC02
ADAD01
ADAE01
ADAQ01
ADBG01
ADCO01
ADCP02
ADCS01
ADCY02
ADDO01
ADDX02
ADEB01
ADEC01
ADEZ01
ADFA01
ADFE02
ADFO01
ADFP01
ADFS01
ADFW01
ADGP01
ADJN01
ADKU01
ADKX01
ADLD01
ADLE01
ADLJ01
ADLN01
ADLP01
ADLS01
ADLW01
ADMC01
ADMD01
ADMF01
ADMM01
ADMO01
ADOG01
ADOP01
ADVE02
ADVG01
ADVR01
ADZZ01
AECQ01
AECS01
AEEA01
AEEB01
AEEE01
AEES01
AEFH01
AEIG01
AEIV01
AEIX01
AEIY01
AEJH01
AEJM01
AENH01
AENO01
AENY02
AENZ01
AEOA02
AEOH01
AEOT01
AEPB01
AEQN01
AEQP01
AERC01
AESB01
AEVK01
AEVN01
AEVO01
AEWF01
AEWH01
AEWI01
AEWU01
AEWV01
AEYX01
AFAL01
AFAR01
AFBB01
AFBW01
AFCC01
AFCE01
AFEJ01
AFER01
AFEU01
AFFY01
AFGF01
AFHN01
AFJF02
AFLO01
AFLV02
AFNU02
AFPK01
AFPU01
AFQM01
AFRZ01
AFSL01
AFVJ01
AFVM01
AFVQ02
AFWK01
AFWS02
AFWT01
AFWV01
AFWY03
AFXA01
AFXB01
AFXW01
AFZC02
AGAY01
AGAZ01
AGBM01
AGBU01
AGBZ02
AGCL01
AGCQ01
AGCR01
AGEI01
AGEJ01
AGEM01
AGEN01
AGEV01
AGFD01
AGFF01
AGFP01
AGFR01
AGGA01
AGIG01
AGIV01
AGJC02
AGJI02
AGJL01
AGJM01
AGJR02
AGKB01
AGQU01
AGRJ01
AGRT01
AGSB02
AGSL01
AGTR01
AGWI01
AGWL01
AGWN01
AGWR01
AGXA01
AGXC01
AGYA01
AGZC01
AGZD01
AHAF01
AHBD01
AHGV01
AHIB01
AHKJ01
AHKP01
AHKS02
AHKT01
AHLZ01
AHMA01
AHTH01
AHYR01
AHYT01
AHYW01
AHYX01
AHZR01
AHZV01
AIAB01
AICM01
AIII01
AILU01
AIPP01
AJGB01
AJGC01
AJGU01
AJHJ01
AJII01
AJJN01
AJJU01
AJKJ01
AJKR01
AJLM01
AJMK01
AJUA01
AJUB01
AJUG01
AJUM01
AJUN01
AJVC01
AJWF01
AJXO01
AJYA01
AJZV01
AKCV02
AKFU01
AKIF01
AKIW01
AKKM01
AKKQ01
AKTT01
AKVJ01
AKVN02
AKXE01
AKXM01
AKXQ01
AKZI01
AKZQ01
ALAS01
ALIH01
ALIQ01
ALJL01
ALJP01
ALVI01
ALVJ01
ALVK01
ALVL01
ALVM01
ALVN01
ALVO01
ALVQ01
ALVT01
ALVV02
ALVW01
ALVY01
ALVZ01
ALWC01
ALWO02
ALYF01
AMCH01
AMCM01
AMFF02
AMFN01
AMPG01
AMPO01
AMRI01
AMRN01
AMRO01
AMRV01
AMSG01
AMSR01
AMWE01
AMWI01
AMWL02
AMXE01
AMYT01
AMYZ01
AMZN01
AMZY02
ANBB01
ANBG01
ANFJ01
ANFU01
ANHY01
ANIW01
ANKN01
ANKO01
ANNK01
ANNU01
ANNX02
ANOE01
ANOG01
ANOK01
ANZB01
AOBV01
AOCX01
AODQ01
AOFT01
AOHV01
AOHZ01
AOIA01
AOIN01
AOIQ01
AOLH01
AOLQ01
AOLY01
AONC01
AONI01
AOOQ01
AORG01
AORL01
AOSG01
AOSV01
AOTD01
AOTL01
APBN01
APCC01
APCU01
APIY01
APJX01
APJY01
APJZ01
APKF01
APLA01
APLQ01
AQFQ01
AQFT01
AQHR01
AQHY01
AQOB01
AQOX01
AQOY01
AQPB01
AQPH01
AQQQ01
AQQS01
AQQT01
AQQV01
AQQZ01
AQRI01
AQRS01
AQRW01
AQSC01
AQSI01
AQSL01
AQSP01
AQTA01
AQUK01
AQVQ01
AQWN01
AQWS01
AQXF01
AQXH01
AQXM01
AQXT01
AQXU01
AQXV01
AQXW01
AQXX01
AQXZ01
AQYG01
AQYH01
AQYM01
AQZD01
AQZN01
AQZS01
AQZX01
AQZZ01
ARAC01
ARAE01
ARAH01
ARAK01
ARAU01
ARAW01
ARAX01
ARAY01
ARBC01
ARBD01
ARBK01
ARBL01
ARBP01
ARBQ01
ARBR01
ARBS01
ARBX01
ARCJ01
ARCK01
ARCL01
ARCM01
ARCP01
ARCT01
ARCU01
ARCV01
ARDA01
ARDD01
ARDE01
ARDF01
ARDI01
ARDN01
ARDO01
ARDU01
ARDZ01
AREM01
ARES01
AREX01
AREZ01
ARFE01
ARFG01
ARFK01
ARFP01
ARFS01
ARFX01
ARFZ01
ARGF01
ARGO01
ARGP01
ARGT01
ARIV01
ARIX01
ARJH01
ARJL01
ARJM01
ARJP01
ARJQ01
ARJS01
ARJT01
ARJU01
ARKD01
ARKF01
ARKI01
ARKQ01
ARKW01
ARLA01
ARLB01
ARLH01
ARLO01
ARMB01
ARMC01
ARMD01
ARMF01
ARML01
ARMT01
ARMX01
ARNB01
ARNE01
ARNG01
ARNH01
ARNM01
ARNN01
ARNO01
ARNT01
ARPG01
ARPY01
ARQD01
ARQF01
ARQM01
ARQZ01
ARRL01
ARTD01
ARTL01
ARVR01
ARVU01
ARVZ01
ARWA01
ARWB01
ARWE01
ARWI01
ARZA01
ARZY01
ASAA01
ASJA01
ASJR01
ASMP01
ASMQ01
ASNI01
ASOC01
ASPF01
ASRH01
ASRX01
ASSJ01
ASSY01
ASTJ01
ASZJ01
ASZU01
ATAY01
ATBO01
ATCT01
ATFD01
ATFE01
ATFF01
ATFL01
ATHI01
ATHJ01
ATMD01
ATME01
ATMS01
ATTE01
ATTF01
ATTH01
ATUD01
ATUE01
ATUG01
ATUI01
ATUQ01
ATUR01
ATUW01
ATVB01
ATVC01
ATVI01
ATVJ01
ATVL01
ATVQ01
ATVW01
ATVZ01
ATWA01
ATWB01
ATWF01
ATWH01
ATWL01
ATXA01
ATXC01
ATXE01
ATXH01
ATXL01
ATXQ01
ATXS01
ATXT01
ATXW01
ATXY01
ATYA01
ATYG01
ATYJ01
ATYL01
ATYS01
ATYU01
ATYX01
ATZA01
ATZE01
ATZF01
ATZZ01
AUAA01
AUAC01
AUAF01
AUAI01
AUAJ01
AUAL01
AUAP01
AUAS01
AUAT01
AUAU01
AUAV01
AUAX01
AUAZ01
AUBA01
AUBB01
AUBC01
AUBD01
AUBG01
AUBH01
AUBJ01
AUBK01
AUBO01
AUBP01
AUBQ01
AUBR01
AUBT01
AUBU01
AUBY01
AUCC01
AUCD01
AUCE01
AUCG01
AUCH01
AUCI01
AUCJ01
AUCM01
AUCR01
AUCS01
AUCT01
AUCU01
AUCV01
AUCX01
AUCY01
AUDH01
AUDP01
AUDU01
AUDV01
AUDY01
AUEF01
AUEG01
AUEK01
AUEN01
AUER01
AUET01
AUEY01
AUFC01
AUFF01
AUFG01
AUFM01
AUFW01
AUGC01
AUGI01
AUGL01
AUGV01
AUGX01
AUGY01
AUHG01
AUHH01
AUHI01
AUHJ01
AUHN01
AUHR01
AUHX01
AUIA01
AUIC01
AUID01
AUIE01
AUIF01
AUIG01
AUIJ01
AUIQ01
AUIR01
AUIS01
AUIV01
AUJB01
AUJG01
AUJL01
AUKJ01
AUKX01
AULD01
AULE01
AULF01
AULI01
AULJ01
AULK01
AULM01
AULP01
AULQ01
AULW01
AULX01
AUMA01
AUMD01
AUMI01
AUMJ01
AUML01
AUMM01
AUMN01
AUMP01
AUMQ01
AUMS01
AUMW01
AUNB01
AUNE01
AUNI01
AUUA01
AUUE01
AUVB01
AUWY01
AUXB01
AUYT01
AUZM01
AVCC01
AVCX01
AVCY01
AVDB01
AVFL01
AVFQ01
AVPJ01
AVPK01
AWEP01
AWFD01
AWGA01
AWGD01
AWHF01
AWNK01
AWNW01
AWOA01
AWOE01
AWOG01
AWQS01
AWSA01
AWSK01
AWTR02
AWVB01
AWWI01
AWXD01
AWXV01
AWXW01
AWXY01
AWXZ01
AWZW01
AXAA01
AXAD01
AXAK01
AXAM01
AXAR01
AXBJ01
AXBK01
AXBR01
AXCJ01
AXCW01
AXDC01
AXDE01
AXDV01
AXRX02
AXSZ01
AXUN02
AXUV01
AXVE01
AXVM01
AXVQ01
AXWQ01
AXWS01
AXWV01
AXYY01
AXZF01
AYGZ01
AYKH01
AYLJ01
AYLL01
AYLO01
AYMD01
AYMW01
AYOD01
AYOT01
AYSF01
AYSJ01
AYTY01
AYXG01
AYXY01
AYYS01
AYZE01
AYZL01
AZAC01
AZAK01
AZAN01
AZAO01
AZAY01
AZDA01
AZDI01
AZDT01
AZEC01
AZEF01
AZFI01
AZGA01
AZGF01
AZHR01
AZHW01
AZIN01
AZJJ01
AZKM01
AZMC01
AZNU01
AZNX01
AZQP01
AZRK01
AZRL01
AZSJ01
AZSU01
AZTB01
AZUH01
AZUK01
AZUN01
AZUQ01
AZUT01
AZUU01
AZUZ01
AZVC01
AZXF01
AZXM01
AZXP01
AZXV01
AZYG01
AZYH01
AZYK01
AZYR01
BABR01
BACO01
BACU01
BAEG01
BAEN01
BAEP01
BAFE01
BAFK01
BAGB01
BAGV01
BAGW01
BAGX02
BAGZ01
BAHA01
BAHD01
BAHV02
BALE01
BAMO01
BANB01
BANP01
BAOK01
BAOL01
BAOS01
BARX01
BAVQ01
BAWN01
BAXA01
BAXG01
BAXM01
BAXO01
BAYV01
BAYY01
BAYZ01
BAZF01
BAZG01
BBBG01
BBBK01
BBBM01
BBCC01
BBCE01
BBCF01
BBCJ01
BBCL01
BBCP01
BBEO01
BBFD01
BBFE01
BBLT01
BBMO01
BBMZ01
BBNB01
BBOF01
BBPA01
BBPT01
BBRB01
BBRT01
BBSY01
BBUM02
BBVC01
BBWF01
BBWZ01
BBXE01
BBXW01
BBXY01
BBXZ01
BBYA01
BBYH01
BBYI01
BBYJ01
BBYO01
BBYR01
BBZD01
BCAG01
BCBX01
BCLI01
BCMG01
BCNO01
BCNQ01
BCNW01
BCNX01
BCPZ01
BCQJ01
BCQM01
BCQN01
BCQU01
BCQX01
BCRE01
BCRK01
BCRN01
BCRP01
BCRT01
BCRV01
BCSJ01
BCSO01
BCSS01
BCTC01
BCTP01
BCUW01
BCVC01
BCVG01
BCVH01
BCVW01
BCVY01
BCWA01
BCWE01
BCWJ01
BCZB01
BCZK01
BDCR01
BDCX01
BDDI01
BDDO01
BDDQ01
BDEJ01
BDEL01
BDFE01
BDFO01
BDGE01
BDGJ01
BDGM01
BDGQ01
BDGT01
BDHH01
BDJH01
BDLO01
BDLQ01
BDMD01
BDME01
BDOQ01
BDQG01
BDQK01
BDQY01
BDSU01
BDSV01
BDSW01
BDSY01
BDTA01
BDTC01
BDTD01
BDTF01
BDTG01
BDTH01
BDTI01
BDTJ01
BDTK01
BDTL01
BDTM01
BDTN01
BDTO01
BDTP01
BDTR01
BDTS01
BDTT01
BDTW01
BDTY01
BDUA01
BDUC01
BEHD01
BEHE01
BEHG01
BEHM01
BEHN01
BEHR01
BEHS01
BEHT01
BEHV01
BEHW01
BEHX01
BEHY01
BEHZ01
BEIA01
BEIB01
BEIC01
BEIE01
BEIF01
BEIG01
BEII01
BEIJ01
BEIK01
BEIL01
BEIM01
BEIN01
BEIP01
BEIQ01
BEWT01
BEXE01
BEXT01
BFAX01
BFBR01
BFCB01
BGKI01
BGOM01
BGOQ01
BGOS01
BGOW01
BGZJ01
BGZO01
BHEP01
BHEQ01
BHER01
BHFQ01
BHGL01
BHVV01
BHVZ01
BHXQ01
BHYK01
BHZF01
BIFQ01
BIFR01
BIFV01
BIMA01
BJCD01
BJCE01
BJDX01
BJFL01
BJMI01
BJNV01
BJNZ01
CAAAHT01
CAAAII01
CAAAIT01
CAAAJA01
CAACVI01
CAACVY01
CAADGA01
CAADGB01
CAADGE01
CAADGF01
CAADGG01
CAADGL01
CAADGM01
CAADGN01
CAADGQ01
CAADGR01
CAADGT01
CAADGU01
CAADGV01
CAADGY01
CAADGZ01
CAADHD01
CAAGSM01
CAAGST01
CAAGSZ01
CAAH02
CAAHFB01
CAAJGQ01
CAAKOQ01
CABDUX01
CABDWR01
CABDWS01
CABFPG01
CABFVC01
CABFVD01
CABFWF01
CABGSS01
CABGSV01
CAEM01
CAEN01
CAER01
CAES01
CAFN01
CAGS01
CAGW01
CAHH01
CAHT01
CAIT01
CAIZ01
CAJB01
CAJC01
CAJN02
CANJ01
CAPG01
CAQI01
CAQJ01
CAVM01
CAVN01
CAWN01
CAXL01
CAXN01
CAYG01
CAYH01
CAZD01
CAZI01
CAZT01
CAZU01
CBAH01
CBBK01
CBBN01
CBBS01
CBCD01
CBDG01
CBDH01
CBDJ01
CBDQ01
CBDS01
CBEX01
CBFF01
CBFG01
CBFP01
CBFW01
CBFZ01
CBGQ01
CBGR01
CBGV01
CBHF01
CBHH01
CBHZ01
CBIF01
CBIH01
CBIJ01
CBIQ01
CBIX01
CBJH01
CBJM01
CBJN01
CBJQ01
CBJY01
CBKB01
CBKM01
CBKP01
CBLK01
CBLY01
CBMA01
CBMB01
CBQR02
CBTJ02
CBTK01
CBTY01
CBXA01
CBXV01
CBYO01
CBZS01
CCAH01
CCAP01
CCAT01
CCBA01
CCBE01
CCEJ01
CCEZ01
CCMH01
CCSC01
CCVZ01
CCXJ01
CCXM01
CCYH01
CDLE01
CDMI01
CDNQ01
CDON01
CDPP01
CDRZ01
CECI01
CELC01
CSSZ01
CTDX01
CTDY01
CTDZ01
CTEH01
CTEI01
CTEJ01
CTEK01
CTRN01
CVPE01
CVRB01
CVRF01
CVRO01
CWGI01
CWGJ01
CXYU01
CXYV01
CXYW01
CXYX01
CYHJ01
CYSE01
CYSK01
CYSP01
CYUG01
CYUJ01
CYUO01
CZAH01
CZBY01
CZQA01
DAAY01
DABF01
DACA01
DACC01
DACE01
DACJ01
DACN01
DACY01
DADW01
DAEG01
DAEM01
DAEN01
DAEW01
DAFA01
DAFJ01
DAGG01
DAGJ01
DAHG01
DAHJ01
DAHL01
DAIE01
DAIF01
DAIG01
DAIJ01
DAJC01
DAJR01
DAJU01
DAKN01
DALE01
DALH01
DAMK01
DAML01
DAMS01
DANJ01
DANP01
DAOG01
DAOH01
DAOM01
DAPM01
DAPP01
DAQA01
DAQB01
DAQS01
DAQV01
DAQY01
DARA01
DARQ01
DASH01
DASO01
DASP01
DASW01
DATN01
DATY01
DAUP01
DAUY01
DAVI01
DAVJ01
DAVM01
DAVZ01
DAWM01
DAXB01
DAXJ01
DAXK01
DAXS01
DAXV01
DAXX01
DAYM01
DAYW01
DAZI01
DAZT01
DAZV01
DAZW01
DAZX01
DBAB01
DBAE01
DBAV01
DBAX01
DBAY01
DBAZ01
DBBA01
DBBB01
DBBC01
DBBD01
DBBQ01
DBBU01
DBCA01
DBCE01
DBCF01
DBCG01
DBCH01
DBCQ01
DBCS01
DBCV01
DBCW01
DBCX01
DBCY01
DBDD01
DBDG01
DBDH01
DBDK01
DBDL01
DBDM01
DBDN01
DBDP01
DBDS01
DBDT01
DBDU01
DBDV01
DBDW01
DBEB01
DBEG01
DBEH01
DBEI01
DBEL01
DBES01
DBFB01
DBFC01
DBFG01
DBFP01
DBFQ01
DBGA01
DBGC01
DBGO01
DBGV01
DBGZ01
DBHA01
DBHM01
DBHR01
DBHS01
DBHX01
DBIA01
DBII01
DBIX01
DBMA01
DBMD01
DBMI01
DBMJ01
DBMK01
DBML01
DBMP01
DBMU01
DBMZ01
DBNT01
DBNU01
DBNY01
DBOG01
DBOL01
DBOM01
DBPK01
DBPN01
DBPS01
DBPX01
DBPZ01
DBQB01
DBQC01
DBQE01
DBQF01
DBQG01
DBQI01
DBQJ01
DBQK01
DBQN01
DBQQ01
DBQR01
DBQV01
DBQW01
DBQX01
DBQZ01
DBRA01
DBRB01
DBRF01
DBRI01
DBRK01
DBRL01
DBRM01
DBRO01
DBRS01
DBRT01
DBRV01
DBSM01
DBSR01
DBTA01
DBTI01
DBTJ01
DBTK01
DBTN01
DBTP01
DBTQ01
DBTT01
DBTW01
DBTX01
DBTY01
DBUB01
DBVC01
DBVI01
DBVL01
DBVN01
DBVT01
DBVV01
DBVZ01
DBWC01
DBWE01
DBWI01
DBWM01
DBWQ01
DBWT01
DBXA01
DBXC01
DBXD01
DBXF01
DBXJ01
DBXM01
DBXN01
DBXP01
DBXT01
DBXV01
DBXY01
DBYD01
DBYJ01
DBYP01
DBYR01
DBYX01
DBYY01
DBZK01
DBZL01
DBZV01
DBZW01
DBZX01
DCAA01
DCAB01
DCAD01
DCAE01
DCAF01
DCAH01
DCAS01
DCAV01
DCAW01
DCAX01
DCBA01
DCBD01
DCBQ01
DCBY01
DCCC01
DCCG01
DCDD01
DCDI01
DCDV01
DCEK01
DCEW01
DCFR01
DCFU01
DCFW01
DCFY01
DCFZ01
DCGC01
DCGE01
DCGH01
DCGO01
DCGP01
DCGQ01
DCGT01
DCGW01
DCGZ01
DCHA01
DCHC01
DCHE01
DCHF01
DCHG01
DCHH01
DCHJ01
DCHK01
DCHL01
DCHM01
DCHO01
DCHP01
DCHY01
DCHZ01
DCIA01
DCIB01
DCIG01
DCIH01
DCIJ01
DCIT01
DCIX01
DCJA01
DCJD01
DCJK01
DCKO01
DCKW01
DCKY01
DCLA01
DCMR01
DCMX01
DCMZ01
DCNT01
DCOI01
DCOT01
DCOX01
DCPT01
DCPU01
DCPY01
DCQA01
DCQE01
DCQP01
DCQT01
DCRZ01
DCSL01
DCSM01
DCST01
DCTC01
DCTD01
DCTE01
DCTF01
DCTG01
DCTI01
DCTJ01
DCTL01
DCTM01
DCTN01
DCTR01
DCTT01
DCTV01
DCTW01
DCTY01
DCTZ01
DCUA01
DCUB01
DCUC01
DCUH01
DCUM01
DCUQ01
DCUT01
DCUX01
DCUY01
DCUZ01
DCVA01
DCVE01
DCVF01
DCVG01
DCVI01
DCVM01
DCVO01
DCVQ01
DCVT01
DCVZ01
DCWA01
DCWG01
DCWI01
DCWJ01
DCWK01
DCWL01
DCWO01
DCWS01
DCXE01
DCXF01
DCXL01
DCXN01
DCXP01
DCXV01
DCYB01
DCYK01
DCYR01
DCYT01
DCZG01
DDAL01
DDBK01
DDBL01
DDBO01
DDBP01
DDBU01
DDBV01
DDBW01
DDBY01
DDCB01
DDCF01
DDCV01
DDCY01
DDCZ01
DDDG01
DDDJ01
DDDX01
DDEQ01
DDER01
DDEX01
DDFG01
DDFH01
DDFI01
DDFJ01
DDFK01
DDGG01
DDHL01
DDHN01
DDHO01
DDHP01
DDIC01
DDIE01
DDIM01
DDIR01
DDIS01
DDIU01
DDJS01
DDKM01
DDKP01
DDKQ01
DDKR01
DDKT01
DDLJ01
DDLT01
DDLW01
DDLX01
DDMA01
DDMB01
DDNL01
DDNM01
DDNP01
DDOA01
DDOT01
DDPK01
DDPO01
DDPP01
DDPR01
DDPT01
DDQE01
DDQV01
DDRA01
DDRE01
DDRG01
DDRH01
DDRL01
DDRO01
DDRT01
DDRW01
DDSA01
DDSC01
DDSG01
DDSH01
DDSI01
DDSL01
DDSP01
DDSR01
DDST01
DDSU01
DDSY01
DDSZ01
DDTC01
DDTE01
DDTL01
DDTO01
DDTU01
DDTX01
DDTY01
DDUE01
DDUL01
DDUN01
DDUQ01
DDUR01
DDUU01
DDUV01
DDVB01
DDVH01
DDVI01
DDVS01
DDWA01
DDWC01
DDWE01
DDWL01
DDWN01
DDWP01
DDWQ01
DDWR01
DDWT01
DDXA01
DDXB01
DDXC01
DDXE01
DDXG01
DDXI01
DDXO01
DDXR01
DDXT01
DDXV01
DDXZ01
DDYB01
DDYE01
DDYF01
DDYH01
DDYN01
DDYO01
DDYQ01
DDYS01
DDYT01
DDYW01
DDYY01
DDZS01
DDZV01
DDZW01
DDZZ01
DEAA01
DEAC01
DEAD01
DEAG01
DEAH01
DEAI01
DEAM01
DEAP01
DEAQ01
DEAU01
DEAY01
DEBA01
DEBC01
DEBD01
DEBF01
DECA01
DEDD01
DEEH01
DEGE01
DEGR01
DEHQ01
DEHV01
DEIA01
DEIC01
DEIG01
DEII01
DEIJ01
DEIK01
DEIL01
DEIM01
DEIN01
DEIO01
DEIQ01
DEIU01
DEKE01
DELD01
DEML01
DEMN01
DEND01
DEPO01
DEPU01
DEPZ01
DEQC01
DEQD01
DEQQ01
DEQR01
DEQW01
DEST01
DETD01
DETJ01
DEUU01
DEWA01
DEWF01
DEWK01
DEWM01
DEWQ01
DEXD01
DEXG01
DEYK01
DEYL01
DEYM01
DEZB01
DFAP01
DFAQ01
DFBE01
DFBG01
DFBH01
DFBI01
DFBK01
DFBL01
DFBN01
DFBU01
DFBV01
DFBX01
DFBZ01
DFCB01
DFCM01
DFDI01
DFDK01
DFDL01
DFDW01
DFDZ01
DFEK01
DFES01
DFEZ01
DFFN01
DFFO01
DFFP01
DFFU01
DFGA01
DFGJ01
DFGP01
DFGT01
DFGY01
DFIJ01
DFIX01
DFJD01
DFJR01
DFKC01
DFKM01
DFLU01
DFND01
DFNE01
DFNF01
DFNH01
DFNI01
DFNJ01
DFNN01
DFOG01
DFOK01
DFOP01
DFOS01
DFOT01
DFOV01
DFOW01
DFQC01
DFQF01
DFRF01
DFSH01
DFUR01
DFUX01
DFVV01
DFXE01
DFXM01
DFXZ01
DFYH01
DFYJ01
DFYM01
DFYN01
DFYO01
DFYV01
DFYY01
DFZC01
DFZE01
DFZI01
DFZL01
DFZN01
DFZQ01
DFZW01
DFZX01
DGBD01
DGBF01
DGBP01
DGCN01
DGDD01
DGDH01
DGDN01
DGDO01
DGDS01
DGDU01
DGDV01
DGDX01
DGDY01
DGDZ01
DGEB01
DGEE01
DGEF01
DGEO01
DGES01
DGEZ01
DGFC01
DGFF01
DGFG01
DGFH01
DGFJ01
DGFM01
DGGP01
DGGR01
DGGW01
DGIE01
DGII01
DGIK01
DGIL01
DGIT01
DGKB01
DGKH01
DGLO01
DGLU01
DGMY01
DGNG01
DGNJ01
DGNS01
DGOF01
DGOK01
DGOV01
DGOW01
DGOX01
DGPJ01
DGPL01
DGPQ01
DGPZ01
DGQA01
DGQE01
DGQJ01
DGQK01
DGQL01
DGQS01
DGRV01
DGRW01
DGSL01
DGUL01
DGVE01
DGVX01
DGWH01
DGXZ01
DGYG01
DGYI01
DGYJ01
DGYN01
DGYV01
DGYW01
DGZL01
DHAN01
DHAP01
DHBS01
DHBZ01
DHCX01
DHDB01
DHDL01
DHEH01
DHES01
DHEX01
DHFK01
DHFN01
DHFP01
DHFQ01
DHFW01
DHFX01
DHGG01
DHGH01
DHGI01
DHGK01
DHGO01
DHGR01
DHGS01
DHGV01
DHGX01
DHHB01
DHHE01
DHHG01
DHHO01
DHHT01
DHHV01
DHHZ01
DHIO01
DHIQ01
DHIW01
DHIZ01
DHJA01
DHJF01
DHJK01
DHJP01
DHJQ01
DHKB01
DHLF01
DHLK01
DHLL01
DHLT01
DHLU01
DHLW01
DHLX01
DHLY01
DHLZ01
DHMD01
DHMH01
DHMK01
DHMS01
DHNC01
DHNG01
DHNJ01
DHNT01
DHNY01
DHON01
DHOO01
DHOU01
DHOZ01
DHPF01
DHPI01
DHPK01
DHPM01
DHPR01
DHPU01
DHQB01
DHQC01
DHQH01
DHQI01
DHQM01
DHQO01
DHRA01
DHRG01
DHRK01
DHRX01
DHSA01
DHSB01
DHSK01
DHSL01
DHSM01
DHSN01
DHSQ01
DHTA01
DHTL01
DHTZ01
DHUJ01
DHUO01
DHVE01
DHVG01
DHVM01
DHVO01
DHVR01
DHVS01
DHVT01
DHVU01
DHVZ01
DHWA01
DHWH01
DHWI01
DHWM01
DHWR01
DHXK01
DHXN01
DHXR01
DHXU01
DHXV01
DHXX01
DHYS01
DHYU01
DHYV01
DIAJ01
DIAM01
DIAQ01
DIAR01
DIAS01
DIAU01
DIAV01
DIAY01
DIBR01
DIDB01
DIDE01
DIDN01
DIDO01
DIDP01
DIDQ01
DIDS01
DIDT01
DIEC01
DIED01
DIEK01
DIEM01
DIEP01
DIES01
DIET01
DIEY01
DIFA01
DIFC01
DIFD01
DIFE01
DIFF01
DIFG01
DIFI01
DIFL01
DIFM01
DIFN01
DIFQ01
DIFW01
DIHE01
DIHF01
DIHI01
DIHJ01
DIHM01
DIHO01
DIHU01
DIIA01
DIIC01
DIIE01
DIJQ01
DIJZ01
DIKB01
DIKC01
DIKG01
DIKI01
DIKK01
DIKO01
DIKP01
DIKY01
DILR01
DIMA01
DIMC01
DIMG01
DIMT01
DIMY01
DINA01
DIND01
DING01
DINK01
DINM01
DINQ01
DINT01
DINU01
DIOT01
DIPA01
DIPB01
DIPG01
DIPH01
DIPL01
DIPM01
DIPO01
DIPW01
DIPY01
DIQS01
DIQT01
DIQU01
DIQV01
DIQZ01
DIRA01
DIRE01
DIRK01
DIRM01
DIRN01
DIRT01
DISC01
DISH01
DISL01
DISM01
DISS01
DISW01
DITF01
DITH01
DITJ01
DITK01
DITM01
DITN01
DITO01
DITQ01
DITS01
DITT01
DITU01
DITW01
DIUC01
DIUE01
DIUF01
DIUG01
DIUJ01
DIUL01
DIUQ01
DIUV01
DIUW01
DIUX01
DIUZ01
DIVA01
DIVF01
DIVM01
DIVN01
DIVO01
DIVP01
DIVQ01
DIVR01
DIVS01
DIVV01
DIVY01
DIWA01
DIWC01
DIWE01
DIWH01
DIWJ01
DIWP01
DIWR01
DIWS01
DIWT01
DIWU01
DIWV01
DIWW01
DIWY01
DIWZ01
DIXA01
DIXK01
DIXM01
DIXN01
DIXO01
DIXP01
DIXT01
DIXU01
DIYB01
DIYD01
DIYH01
DIYJ01
DIYK01
DIYL01
DIYN01
DIYR01
DIYZ01
DIZL01
DIZV01
DIZX01
DIZY01
DIZZ01
DJAB01
DJAM01
DJBM01
DJBQ01
DJBX01
DJCA01
DJCV01
DJET01
DJFA01
DJFQ01
DJFX01
DJFY01
DJFZ01
DJGB01
DJGG01
DJGH01
DJGX01
DJHI01
DJHJ01
DJIF01
DJIL01
DJIM01
DJJI01
DJJU01
DJKT01
DJKW01
DJKZ01
DJMK01
DJML01
DJMM01
DJMN01
DJMW01
DJNS01
DJOA01
DJPE01
DJPI01
DJPK01
DJPN01
DJQQ01
DJSB01
DJTA01
DJVB01
DJVC01
DJVD01
DJVE01
DJVF01
DJVG01
DJVJ01
DJVK01
DJVL01
DJVP01
DJVQ01
DJVR01
DJWG01
DJWH01
DJWJ01
DJWK01
DJWM01
DJWS01
DJWX01
DJXD01
DJXP01
DJYD01
DJYI01
DJZH01
DJZM01
DJZY01
DKAC01
DKAD01
DKAE01
DKAH01
DKAI01
DKAJ01
DKAL01
DKAM01
DKAR01
DKAS01
DKAT01
DKAX01
DKBA01
DKBB01
DKBC01
DKBG01
DKBK01
DKBL01
DKCH01
DKCO01
DKEH01
DKEK01
DKEN01
DKEQ01
DKER01
DKEU01
DKEX01
DKFB01
DKFD01
DKFF01
DKFM01
DKFO01
DKGG01
DKGJ01
DKGP01
DKIB01
DKIG01
DKJQ01
DKJY01
DKKG01
DKKJ01
DKKK01
DKKL01
DKKP01
DKKQ01
DKKR01
DKKS01
DKLE01
DKLZ01
DKMA01
DKNC01
DKNE01
DKNM01
DKNY01
DKOA01
DKOD01
DKOG01
DKOI01
DKOP01
DKOX01
DKPO01
DKPQ01
DKPR01
DKPS01
DKQD01
DKQI01
DKRV01
DKSD01
DKTG01
DKTP01
DKVF01
DKVN01
DKZG01
DKZT01
DLBY01
DLCF01
DLCH01
DLCK01
DLFQ01
DLFX01
DLFY01
DLFZ01
DLGA01
DLGE01
DLGF01
DLGJ01
DLGQ01
DLGR01
DLGT01
DLGW01
DLGX01
DLHC01
DLHF01
DLHH01
DLHI01
DLHL01
DLHS01
DLHX01
DLHY01
DLIO01
DLIY01
DLJF01
DLKL01
DLKQ01
DLLB01
DLMI01
DLMJ01
DLMW01
DLMY01
DLMZ01
DLNA01
DLNB01
DLNM01
DLOI01
DLOL01
DLPT01
DLPV01
DLPY01
DLQO01
DLRH01
DLRM01
DLRN01
DLRR01
DLRW01
DLRY01
DLSG01
DLSM01
DLTN01
DLTS01
DLUR01
DLVP01
DLXM01
DLYE01
DLYH01
DLYT01
DLYX01
DLZD01
DLZH01
DMAT01
DMBV01
DMCN01
DMCT01
DMDF01
DMDK01
DMDO01
DMDP01
DMEM01
DMEU01
DMEW01
DMEY01
DMEZ01
DMHB01
DMHJ01
DMHL01
DMHM01
DMIY01
DMJJ01
DMJR01
DMKB01
DMKD01
DMKG01
DMKK01
DMKS01
DMKW01
DMKZ01
DMLH01
DMMN01
DMMY01
DMNE01
DMNK01
DMNR01
DMNZ01
DMOB01
DMOG01
DMOK01
DMOP01
DMOT01
DMPC01
DMPD01
DMPG01
DMPQ01
DMQX01
DMRM01
DMRR01
DMRV01
DMTJ01
DMTN01
DMTO01
DMTS01
DMUD01
DMVF01
DMVO01
DMWV01
DMWY01
DMXL01
DMXO01
DMYJ01
DMZI01
DNAS01
DNAX01
DNAZ01
DNCG01
DNCM01
DNCN01
DNDA01
DNDT01
DNET01
DNGA01
DNGD01
DNGH01
DNGJ01
DNHH01
DNHJ01
DNHK01
DNHM01
DNHS01
DNHW01
DNHX01
DNJG01
DNKP01
DNKR01
DNLG01
DNND01
DNNS01
DNNX01
DNPI01
DNPO01
DNPP01
DNQA01
DNQF01
DNQG01
DNQH01
DNQL01
DNRP01
DNSW01
DNSY01
DNSZ01
DNTA01
DNTB01
DNTI01
DNUC01
DNUE01
DNUF01
DNUI01
DNVL01
DNVR01
DNVU01
DNVW01
DNWG01
DNXA01
DNXM01
DNXT01
DNYI01
DNYJ01
DOAO01
DOAQ01
DOAR01
DOBD01
DOBW01
DOCA01
DODL01
DODP01
DODQ01
DOEB01
DOEE01
DOEZ01
DOFA01
DOFU01
DOGZ01
DOHE01
DOHL01
DOID01
DOIM01
DOIS01
DOIU01
DOJA01
DOJW01
DOKA01
DOKE01
DOKU01
DOLC01
DOMD01
DOMJ01
DOMK01
DOMO01
DOMU01
DOMV01
DOMW01
DOMX01
DOMZ01
DOOI01
DOPF01
DOPV01
DOQF01
DOQH01
DORQ01
DOSP01
DOTA01
DOTB01
DOTF01
DOUI01
DOUU01
DOVJ01
DOVP01
DOVS01
DOWS01
DOWV01
DOXE01
DOXU01
DOXY01
DOYB01
DOYU01
DOZA01
DOZC01
DOZG01
DOZH01
DOZJ01
DOZK01
DOZQ01
DPAH01
DPAM01
DPAW01
DPBN01
DPBV01
DPDG01
DPDX01
DPEO01
DPFX01
DPGD01
DPGH01
DPGQ01
DPHB01
DPHC01
DPHH01
DPHK01
DPIA01
DPIG01
DPIX01
DPJA01
DPJB01
DPJC01
DPJH01
DPJP01
DPJQ01
DPKG01
DPKM01
DPKN01
DPKU01
DPKX01
DPKY01
DPLS01
DPMS01
DPMX01
DPMY01
DPNX01
DPPH01
DPPM01
DPQA01
DPQQ01
DPRG01
DPRN01
DPRQ01
DPRR01
DPRV01
DPTM01
DPVF01
DPVY01
DPWC01
DPXI01
DPXU01
DPYC01
DPYE01
DPYI01
DPZC01
DPZE01
DPZW01
DQBD01
DQBP01
DQBY01
DQCE01
DQCH01
DQCM01
DQEA01
DQEX01
DQGN01
DQGR01
DQGZ01
DQHT01
DQHV01
DQHW01
DUDS01
DUDT01
DUDU01
FAON01
FAOU01
FAUX01
FAVK01
FBYC01
FCFD01
FCNA01
FCNB01
FCNS01
FCNV02
FCOP01
FCOR01
FCOW01
FCOY01
FFHS01
FIZH01
FIZP01
FIZW01
FJND01
FJNF01
FJTZ01
FJUI01
FJVE01
FJVJ01
FKIH01
FKII01
FLKF01
FLKP01
FLMQ01
FLMR01
FLOC01
FLQT01
FLUN01
FLUO01
FLYE01
FMAP01
FMAR01
FMAV01
FMDO01
FMDQ01
FMDR01
FMDZ01
FMEB01
FMED01
FMEP01
FMER01
FMEZ01
FMFA01
FMFC01
FMFR01
FMFU01
FMGB01
FMGG01
FMGP01
FMGR01
FMGY01
FMHH01
FMIF01
FMIR01
FMIU01
FMIV01
FMJL01
FMKA01
FMMP01
FMSW01
FMTN01
FMTX01
FMUF01
FMUN01
FMUP01
FMUQ01
FMUS01
FMUX01
FMVL01
FMWD01
FMWL01
FMWZ01
FMXA01
FMXQ01
FMXR01
FMYF01
FMYI01
FMYJ01
FMYP01
FMYU01
FMYY01
FMZI01
FMZJ01
FMZT01
FMZV01
FMZX01
FNAF01
FNAG01
FNAL01
FNAO01
FNAP01
FNAQ01
FNBA01
FNBF01
FNBG01
FNBQ01
FNBU01
FNCE01
FNCF01
FNCI01
FNCN01
FNCV01
FNCY01
FNDL01
FNDQ01
FNDU01
FNDV01
FNEB01
FNEL01
FNEN01
FNEV01
FNFL01
FNFO01
FNFP01
FNFU01
FNFV01
FNGO01
FNGP01
FNGT01
FNGU01
FNGV01
FNHB01
FNHP01
FNHQ01
FNHX01
FNHY01
FNIA01
FNID01
FNIG01
FNIN01
FNJA01
FNJC01
FNJE01
FNJF01
FNJP01
FNJU01
FNKB01
FNKD01
FNKH01
FNKK01
FNLC01
FNLH01
FNLI01
FNLJ01
FNLL01
FNMU01
FNMZ01
FNNC01
FNNG01
FNNI01
FNNQ01
FNNU01
FNNW01
FNOB01
FNOM01
FNOW01
FNPF01
FNPV01
FNPZ01
FNQE01
FNQK01
FNQM01
FNQN01
FNQP01
FNQV01
FNQY01
FNRK01
FNRM01
FNSI01
FNSL01
FNSS01
FNSW01
FNTX01
FNUK01
FNUU01
FNUZ01
FNVA01
FNVD01
FNVE01
FNVN01
FNVO01
FNVY01
FNWA01
FNWB01
FNWG01
FNWJ01
FNWL01
FNWM01
FNWU01
FNYC01
FNYD01
FNYH01
FNYK01
FNYN01
FNYR01
FNZK01
FNZT01
FOAA01
FOAS01
FOAT01
FOBN01
FOBR01
FOBS01
FOCG01
FOCJ01
FOCQ01
FOCW01
FOCX01
FODJ01
FODS01
FODY01
FOEC01
FOEG01
FOEN01
FOEP01
FOES01
FOFA01
FOFB01
FOFG01
FOFR01
FOGF01
FOHA01
FOHD01
FOHE01
FOHJ01
FOHL01
FOHN01
FOHU01
FOHV01
FOIB01
FOIJ01
FOIL01
FOIR01
FOIT01
FOIW01
FOIZ01
FOJA01
FOJC01
FOJI01
FOJJ01
FOJU01
FOJW01
FOJX01
FOJY01
FOJZ01
FOKO01
FOKV01
FOKW01
FOKY01
FOLE01
FOLI01
FOLL01
FOLN01
FOLT01
FOLW01
FOLY01
FOMA01
FOMJ01
FOMT01
FOMX01
FONG01
FONH01
FONK01
FONT01
FONW01
FONY01
FONZ01
FOOC01
FOOI01
FOOK01
FOOO01
FOOQ01
FOPK01
FOQD01
FOQE01
FOQI01
FOQP01
FOQT01
FORF01
FORK01
FORM01
FORO01
FORZ01
FOTB01
FOTE01
FOTL01
FOTY01
FOUJ01
FOUU01
FOUZ01
FOVE01
FOVF01
FOVN01
FOWD01
FOWQ01
FOWW01
FOXA01
FOXB01
FOXC01
FOXH01
FOXM01
FOXQ01
FOXR01
FOXT01
FOXW01
FOYM01
FOYS01
FOYY01
FOZG01
FOZL01
FOZS01
FPAN01
FPAS01
FPAW01
FPBD01
FPBK01
FPBR01
FPBV01
FPBX01
FPCJ01
FPDX01
FPEI01
FPEJ01
FPIS01
FPJH01
FPJX01
FPKV01
FPLA01
FQLU01
FQSP02
FQTR01
FQTU01
FQUF01
FQUG01
FQUL01
FQUM01
FQUO01
FQUW01
FQVH01
FQVI01
FQVL01
FQVM01
FQVN01
FQVT01
FQVU01
FQVW01
FQVY01
FQVZ01
FQWM01
FQWQ01
FQWV01
FQWX01
FQWY01
FQWZ01
FQXH01
FQXJ01
FQXM01
FQXN01
FQXP01
FQXQ01
FQXS01
FQXU01
FQXV01
FQYI01
FQYT01
FQYW01
FQZB01
FQZE01
FQZL01
FQZO01
FQZQ01
FQZS01
FQZT01
FQZV01
FQZY01
FRAF01
FRAG01
FRAI01
FRAJ01
FRAR01
FRBH01
FRCR01
FRCV01
FRCY01
FRDB01
FREY01
FRFA01
FRFC01
FRVO01
FRXO01
FSQW01
FSRB01
FSRE01
FSRH01
FSRI01
FSRL01
FSSI02
FTLC01
FTLU01
FTLW01
FTMD01
FTML01
FTMS01
FTMZ01
FTNO01
FTNT01
FTOA01
FTOD01
FTOM01
FTOO01
FTOP01
FTOZ01
FTPA01
FTPH01
FTPJ01
FTPK01
FTPM01
FTPR01
FTPS01
FTRU01
FUFV01
FUHL01
FUHM01
FUHN01
FUHR01
FUHT01
FUHW01
FUHX01
FUIH01
FUKI01
FUKQ01
FUKR01
FUWJ01
FUWM01
FUWR01
FUWS01
FUWV01
FUWX01
FUWY01
FUXI01
FUXL01
FUXZ01
FUYA01
FUYB01
FUYC01
FUYD01
FUYG01
FUYH01
FUYN01
FUYR01
FUYZ01
FUZM01
FUZP01
FUZQ01
FUZT01
FUZU01
FVZG01
FWCH01
FWDJ01
FWDK01
FWDM01
FWDO01
FWDP01
FWEL01
FWEV01
FWEX01
FWFJ01
FWFK01
FWFM01
FWFO01
FWFQ01
FWFR01
FWFS01
FWFW01
FWPT01
FWWT01
FWWX01
FWWZ01
FWXD01
FWXE01
FWXF01
FWXI01
FWXO01
FWXR01
FWXS01
FWXT01
FWXW01
FWXY01
FWYE01
FWZT01
FWZX01
FXAG01
FXAJ01
FXAM01
FXAW01
FXBL01
FXBQ01
FXBS01
FXDJ01
FXLX01
FXSZ01
FXTG01
FXTI01
FXTM01
FXTO01
FXWG01
FXWX01
FXXB01
FXXQ01
FXYD01
FXYF01
FXZK01
FYAM01
FYBH01
FYDG01
FYEG01
FYEH01
FYEK01
FZLO01
FZLQ01
FZNW01
FZOA01
FZOC01
FZOJ01
FZON01
FZOS01
FZOT01
FZPA01
FZPD01
FZPH01
FZPJ01
FZQA01
FZQV01
FZQX01
GCA_000003135.1
GCA_000003645.1
GCA_000003925.1
GCA_000003955.1
GCA_000005825.2
GCA_000005845.2
GCA_000006155.2
GCA_000006605.1
GCA_000006625.1
GCA_000006645.1
GCA_000006665.1
GCA_000006685.1
GCA_000006725.1
GCA_000006745.1
GCA_000006765.1
GCA_000006785.2
GCA_000006825.1
GCA_000006845.1
GCA_000006865.1
GCA_000006885.1
GCA_000006905.1
GCA_000006925.2
GCA_000006945.2
GCA_000006965.1
GCA_000006985.1
GCA_000007025.1
GCA_000007045.1
GCA_000007085.1
GCA_000007105.1
GCA_000007125.1
GCA_000007145.1
GCA_000007165.1
GCA_000007205.1
GCA_000007245.1
GCA_000007265.1
GCA_000007285.1
GCA_000007325.1
GCA_000007365.1
GCA_000007385.1
GCA_000007405.1
GCA_000007425.1
GCA_000007445.1
GCA_000007465.2
GCA_000007485.1
GCA_000007505.1
GCA_000007525.1
GCA_000007545.1
GCA_000007565.2
GCA_000007585.1
GCA_000007605.1
GCA_000007625.1
GCA_000007645.1
GCA_000007665.1
GCA_000007685.1
GCA_000007705.1
GCA_000007725.1
GCA_000007745.1
GCA_000007765.2
GCA_000007785.1
GCA_000007805.1
GCA_000007825.1
GCA_000007845.1
GCA_000007865.1
GCA_000007885.1
GCA_000007905.1
GCA_000007925.1
GCA_000007945.1
GCA_000007985.2
GCA_000008005.1
GCA_000008025.1
GCA_000008045.1
GCA_000008065.1
GCA_000008105.1
GCA_000008125.1
GCA_000008145.1
GCA_000008165.1
GCA_000008185.1
GCA_000008205.1
GCA_000008225.1
GCA_000008245.1
GCA_000008285.1
GCA_000008305.1
GCA_000008325.1
GCA_000008345.1
GCA_000008365.1
GCA_000008385.1
GCA_000008405.1
GCA_000008425.1
GCA_000008445.1
GCA_000008465.1
GCA_000008485.1
GCA_000008505.1
GCA_000008525.1
GCA_000008545.1
GCA_000008565.1
GCA_000008585.1
GCA_000008605.1
GCA_000008625.1
GCA_000008685.2
GCA_000008725.1
GCA_000008745.1
GCA_000008765.1
GCA_000008785.1
GCA_000008805.1
GCA_000008865.1
GCA_000008885.1
GCA_000008925.1
GCA_000008945.1
GCA_000008985.1
GCA_000009005.1
GCA_000009025.1
GCA_000009045.1
GCA_000009065.1
GCA_000009085.1
GCA_000009105.1
GCA_000009125.1
GCA_000009145.1
GCA_000009165.1
GCA_000009205.2
GCA_000009225.1
GCA_000009245.1
GCA_000009265.1
GCA_000009285.2
GCA_000009305.1
GCA_000009325.1
GCA_000009345.1
GCA_000009365.1
GCA_000009385.1
GCA_000009405.1
GCA_000009425.1
GCA_000009445.1
GCA_000009465.1
GCA_000009485.1
GCA_000009505.1
GCA_000009525.1
GCA_000009545.1
GCA_000009565.2
GCA_000009585.1
GCA_000009605.1
GCA_000009625.1
GCA_000009645.1
GCA_000009665.1
GCA_000009685.1
GCA_000009705.1
GCA_000009725.1
GCA_000009745.1
GCA_000009765.2
GCA_000009785.1
GCA_000009805.1
GCA_000009825.1
GCA_000009845.1
GCA_000009865.1
GCA_000009885.1
GCA_000009905.1
GCA_000009925.1
GCA_000009945.1
GCA_000009985.1
GCA_000010005.1
GCA_000010025.1
GCA_000010045.1
GCA_000010065.1
GCA_000010085.1
GCA_000010105.1
GCA_000010125.1
GCA_000010145.1
GCA_000010165.1
GCA_000010185.1
GCA_000010205.1
GCA_000010225.1
GCA_000010245.1
GCA_000010265.1
GCA_000010285.1
GCA_000010305.1
GCA_000010325.1
GCA_000010345.1
GCA_000010365.1
GCA_000010385.1
GCA_000010405.1
GCA_000010425.1
GCA_000010445.1
GCA_000010465.1
GCA_000010485.1
GCA_000010505.1
GCA_000010525.1
GCA_000010545.1
GCA_000010565.1
GCA_000010585.1
GCA_000010605.1
GCA_000010625.1
GCA_000010645.1
GCA_000010665.1
GCA_000010685.1
GCA_000010705.1
GCA_000010725.1
GCA_000010745.1
GCA_000010765.1
GCA_000010785.1
GCA_000010805.1
GCA_000010825.1
GCA_000010845.1
GCA_000010865.1
GCA_000010885.1
GCA_000010905.1
GCA_000010925.1
GCA_000010945.1
GCA_000010965.1
GCA_000010985.1
GCA_000011025.1
GCA_000011045.1
GCA_000011065.1
GCA_000011145.1
GCA_000011165.1
GCA_000011225.1
GCA_000011245.1
GCA_000011265.1
GCA_000011285.1
GCA_000011305.1
GCA_000011325.1
GCA_000011345.1
GCA_000011365.1
GCA_000011385.1
GCA_000011445.1
GCA_000011465.1
GCA_000011485.1
GCA_000011505.1
GCA_000011525.1
GCA_000011545.1
GCA_000011565.1
GCA_000011605.1
GCA_000011625.1
GCA_000011645.1
GCA_000011665.1
GCA_000011685.1
GCA_000011705.1
GCA_000011725.1
GCA_000011745.1
GCA_000011765.2
GCA_000011785.1
GCA_000011805.1
GCA_000011825.1
GCA_000011845.1
GCA_000011865.1
GCA_000011885.1
GCA_000011905.1
GCA_000011925.1
GCA_000011945.1
GCA_000011965.2
GCA_000011985.1
GCA_000012005.1
GCA_000012025.1
GCA_000012045.1
GCA_000012065.2
GCA_000012085.2
GCA_000012105.1
GCA_000012125.1
GCA_000012145.1
GCA_000012165.1
GCA_000012185.1
GCA_000012205.1
GCA_000012225.1
GCA_000012245.1
GCA_000012265.1
GCA_000012305.1
GCA_000012325.1
GCA_000012345.1
GCA_000012365.1
GCA_000012385.1
GCA_000012405.1
GCA_000012425.1
GCA_000012445.1
GCA_000012465.1
GCA_000012485.1
GCA_000012505.1
GCA_000012525.1
GCA_000012565.1
GCA_000012585.1
GCA_000012605.1
GCA_000012625.1
GCA_000012645.1
GCA_000012665.1
GCA_000012685.1
GCA_000012705.1
GCA_000012725.1
GCA_000012745.1
GCA_000012765.1
GCA_000012785.1
GCA_000012805.1
GCA_000012825.1
GCA_000012845.1
GCA_000012865.1
GCA_000012885.1
GCA_000012905.2
GCA_000012925.1
GCA_000012945.1
GCA_000012965.1
GCA_000012985.1
GCA_000013005.1
GCA_000013025.1
GCA_000013045.1
GCA_000013065.1
GCA_000013085.1
GCA_000013105.1
GCA_000013125.1
GCA_000013145.1
GCA_000013165.1
GCA_000013185.1
GCA_000013205.1
GCA_000013225.1
GCA_000013245.1
GCA_000013265.1
GCA_000013285.1
GCA_000013305.1
GCA_000013325.1
GCA_000013345.1
GCA_000013365.1
GCA_000013385.1
GCA_000013405.1
GCA_000013425.1
GCA_000013465.1
GCA_000013485.1
GCA_000013505.1
GCA_000013525.1
GCA_000013545.1
GCA_000013565.1
GCA_000013585.1
GCA_000013605.1
GCA_000013625.1
GCA_000013645.1
GCA_000013665.1
GCA_000013685.1
GCA_000013705.1
GCA_000013745.1
GCA_000013765.1
GCA_000013785.1
GCA_000013805.1
GCA_000013825.1
GCA_000013845.2
GCA_000013865.1
GCA_000013885.1
GCA_000013905.1
GCA_000013925.2
GCA_000013945.1
GCA_000013965.1
GCA_000013985.1
GCA_000014005.1
GCA_000014025.1
GCA_000014045.1
GCA_000014065.1
GCA_000014085.1
GCA_000014105.1
GCA_000014125.1
GCA_000014145.1
GCA_000014165.1
GCA_000014185.1
GCA_000014205.1
GCA_000014225.1
GCA_000014245.1
GCA_000014265.1
GCA_000014285.2
GCA_000014305.1
GCA_000014325.1
GCA_000014345.1
GCA_000014365.1
GCA_000014385.1
GCA_000014405.1
GCA_000014425.1
GCA_000014445.1
GCA_000014465.1
GCA_000014485.1
GCA_000014505.1
GCA_000014525.1
GCA_000014545.1
GCA_000014565.1
GCA_000014585.1
GCA_000014605.1
GCA_000014625.1
GCA_000014645.1
GCA_000014665.1
GCA_000014685.1
GCA_000014705.1
GCA_000014725.1
GCA_000014745.1
GCA_000014765.1
GCA_000014785.1
GCA_000014805.1
GCA_000014825.1
GCA_000014845.1
GCA_000014865.1
GCA_000014885.1
GCA_000014905.1
GCA_000014925.1
GCA_000014965.1
GCA_000014985.1
GCA_000015005.1
GCA_000015025.1
GCA_000015045.1
GCA_000015065.1
GCA_000015085.1
GCA_000015105.1
GCA_000015125.1
GCA_000015165.1
GCA_000015185.1
GCA_000015245.1
GCA_000015265.1
GCA_000015285.1
GCA_000015305.1
GCA_000015325.1
GCA_000015345.1
GCA_000015365.1
GCA_000015385.1
GCA_000015405.1
GCA_000015425.1
GCA_000015445.1
GCA_000015465.1
GCA_000015485.1
GCA_000015505.1
GCA_000015525.1
GCA_000015545.1
GCA_000015565.1
GCA_000015585.1
GCA_000015605.1
GCA_000015625.1
GCA_000015645.1
GCA_000015665.1
GCA_000015685.1
GCA_000015705.1
GCA_000015725.1
GCA_000015745.1
GCA_000015785.1
GCA_000015845.1
GCA_000015865.1
GCA_000015885.1
GCA_000015905.1
GCA_000015925.1
GCA_000015965.1
GCA_000015985.1
GCA_000016005.1
GCA_000016045.1
GCA_000016065.1
GCA_000016085.1
GCA_000016105.1
GCA_000016145.1
GCA_000016165.1
GCA_000016185.1
GCA_000016205.1
GCA_000016245.1
GCA_000016265.1
GCA_000016285.1
GCA_000016305.1
GCA_000016325.1
GCA_000016345.1
GCA_000016365.1
GCA_000016405.1
GCA_000016425.1
GCA_000016445.1
GCA_000016465.1
GCA_000016485.1
GCA_000016505.1
GCA_000016545.1
GCA_000016565.1
GCA_000016585.1
GCA_000016625.1
GCA_000016645.1
GCA_000016665.1
GCA_000016685.1
GCA_000016705.1
GCA_000016725.1
GCA_000016745.1
GCA_000016765.1
GCA_000016785.1
GCA_000016805.1
GCA_000016825.1
GCA_000016845.1
GCA_000016865.1
GCA_000016885.1
GCA_000016905.1
GCA_000016925.1
GCA_000016945.1
GCA_000016965.1
GCA_000016985.1
GCA_000017005.1
GCA_000017025.1
GCA_000017045.1
GCA_000017065.1
GCA_000017085.1
GCA_000017105.1
GCA_000017125.1
GCA_000017145.1
GCA_000017205.1
GCA_000017245.1
GCA_000017265.1
GCA_000017285.1
GCA_000017305.1
GCA_000017325.1
GCA_000017405.1
GCA_000017425.1
GCA_000017445.3
GCA_000017465.2
GCA_000017485.1
GCA_000017505.1
GCA_000017525.1
GCA_000017545.1
GCA_000017565.1
GCA_000017585.1
GCA_000017605.1
GCA_000017645.1
GCA_000017665.1
GCA_000017685.1
GCA_000017705.1
GCA_000017725.2
GCA_000017745.1
GCA_000017765.1
GCA_000017785.1
GCA_000017805.1
GCA_000017825.1
GCA_000017845.1
GCA_000017865.1
GCA_000017885.4
GCA_000017905.1
GCA_000017965.1
GCA_000017985.1
GCA_000018005.1
GCA_000018025.1
GCA_000018045.1
GCA_000018065.1
GCA_000018085.1
GCA_000018105.1
GCA_000018125.1
GCA_000018145.1
GCA_000018185.1
GCA_000018205.1
GCA_000018225.1
GCA_000018245.1
GCA_000018265.1
GCA_000018285.1
GCA_000018325.1
GCA_000018345.1
GCA_000018385.1
GCA_000018405.1
GCA_000018425.1
GCA_000018445.1
GCA_000018505.1
GCA_000018525.1
GCA_000018545.1
GCA_000018565.1
GCA_000018585.1
GCA_000018605.1
GCA_000018625.1
GCA_000018665.1
GCA_000018685.1
GCA_000018705.1
GCA_000018725.1
GCA_000018745.1
GCA_000018765.1
GCA_000018785.1
GCA_000018805.1
GCA_000018825.1
GCA_000018845.1
GCA_000018865.1
GCA_000018885.1
GCA_000018905.1
GCA_000018925.1
GCA_000018945.1
GCA_000018965.1
GCA_000018985.1
GCA_000019005.1
GCA_000019025.1
GCA_000019045.1
GCA_000019065.1
GCA_000019085.1
GCA_000019125.1
GCA_000019145.1
GCA_000019165.1
GCA_000019185.1
GCA_000019205.1
GCA_000019225.1
GCA_000019245.3
GCA_000019265.1
GCA_000019285.1
GCA_000019305.1
GCA_000019325.1
GCA_000019345.1
GCA_000019365.1
GCA_000019385.1
GCA_000019405.1
GCA_000019425.1
GCA_000019445.1
GCA_000019465.1
GCA_000019485.1
GCA_000019505.1
GCA_000019525.1
GCA_000019545.1
GCA_000019565.1
GCA_000019585.2
GCA_000019625.1
GCA_000019645.1
GCA_000019665.1
GCA_000019685.1
GCA_000019705.1
GCA_000019725.1
GCA_000019745.1
GCA_000019765.1
GCA_000019785.1
GCA_000019825.1
GCA_000019845.1
GCA_000019865.1
GCA_000019885.1
GCA_000019905.1
GCA_000019925.1
GCA_000019945.1
GCA_000019965.1
GCA_000019985.1
GCA_000020005.1
GCA_000020025.1
GCA_000020045.1
GCA_000020065.1
GCA_000020085.1
GCA_000020105.1
GCA_000020125.1
GCA_000020145.1
GCA_000020165.1
GCA_000020185.1
GCA_000020205.1
GCA_000020225.1
GCA_000020245.1
GCA_000020265.1
GCA_000020285.1
GCA_000020305.1
GCA_000020325.1
GCA_000020345.1
GCA_000020365.1
GCA_000020385.1
GCA_000020405.1
GCA_000020425.1
GCA_000020445.1
GCA_000020465.1
GCA_000020485.1
GCA_000020505.1
GCA_000020525.1
GCA_000020545.1
GCA_000020565.1
GCA_000020585.3
GCA_000020605.1
GCA_000020625.1
GCA_000020645.1
GCA_000020665.1
GCA_000020685.1
GCA_000020705.1
GCA_000020725.1
GCA_000020745.1
GCA_000020765.1
GCA_000020785.1
GCA_000020805.1
GCA_000020825.1
GCA_000020845.1
GCA_000020865.1
GCA_000020885.1
GCA_000020925.1
GCA_000020945.1
GCA_000020965.1
GCA_000020985.1
GCA_000021005.1
GCA_000021025.1
GCA_000021045.1
GCA_000021065.1
GCA_000021085.1
GCA_000021125.1
GCA_000021145.1
GCA_000021165.1
GCA_000021185.1
GCA_000021205.1
GCA_000021225.1
GCA_000021245.2
GCA_000021265.1
GCA_000021285.1
GCA_000021305.1
GCA_000021325.1
GCA_000021345.1
GCA_000021365.1
GCA_000021385.1
GCA_000021405.1
GCA_000021425.1
GCA_000021445.1
GCA_000021465.1
GCA_000021485.1
GCA_000021505.1
GCA_000021525.1
GCA_000021545.1
GCA_000021565.1
GCA_000021605.1
GCA_000021625.1
GCA_000021645.1
GCA_000021665.1
GCA_000021685.1
GCA_000021705.1
GCA_000021725.1
GCA_000021745.1
GCA_000021765.1
GCA_000021785.1
GCA_000021805.1
GCA_000021825.1
GCA_000021845.1
GCA_000021865.1
GCA_000021885.1
GCA_000021905.1
GCA_000021925.1
GCA_000021945.1
GCA_000021985.1
GCA_000022005.1
GCA_000022025.1
GCA_000022045.1
GCA_000022065.1
GCA_000022085.1
GCA_000022105.1
GCA_000022125.1
GCA_000022145.1
GCA_000022165.1
GCA_000022185.1
GCA_000022225.1
GCA_000022245.1
GCA_000022265.1
GCA_000022285.1
GCA_000022305.1
GCA_000022325.1
GCA_000022345.1
GCA_000022505.1
GCA_000022525.1
GCA_000022565.1
GCA_000022585.1
GCA_000022605.2
GCA_000022625.1
GCA_000022645.2
GCA_000022665.2
GCA_000022685.1
GCA_000022705.1
GCA_000022725.1
GCA_000022745.1
GCA_000022765.1
GCA_000022785.1
GCA_000022805.1
GCA_000022825.1
GCA_000022845.1
GCA_000022865.1
GCA_000022885.2
GCA_000022905.1
GCA_000022925.1
GCA_000022945.1
GCA_000022965.1
GCA_000022985.1
GCA_000023005.1
GCA_000023025.1
GCA_000023045.1
GCA_000023065.1
GCA_000023085.1
GCA_000023105.1
GCA_000023125.1
GCA_000023145.1
GCA_000023165.1
GCA_000023185.1
GCA_000023205.1
GCA_000023225.1
GCA_000023245.1
GCA_000023265.1
GCA_000023285.1
GCA_000023305.1
GCA_000023325.1
GCA_000023345.1
GCA_000023365.1
GCA_000023385.1
GCA_000023405.1
GCA_000023425.1
GCA_000023445.1
GCA_000023465.1
GCA_000023585.1
GCA_000023605.1
GCA_000023625.1
GCA_000023645.1
GCA_000023665.1
GCA_000023685.1
GCA_000023705.1
GCA_000023725.1
GCA_000023745.1
GCA_000023765.2
GCA_000023785.1
GCA_000023805.1
GCA_000023825.1
GCA_000023845.1
GCA_000023865.1
GCA_000023885.1
GCA_000023905.1
GCA_000023925.1
GCA_000024005.1
GCA_000024025.1
GCA_000024045.1
GCA_000024065.1
GCA_000024085.1
GCA_000024105.1
GCA_000024125.1
GCA_000024145.1
GCA_000024165.1
GCA_000024205.1
GCA_000024225.1
GCA_000024245.1
GCA_000024265.1
GCA_000024285.1
GCA_000024325.1
GCA_000024345.1
GCA_000024365.1
GCA_000024385.1
GCA_000024405.1
GCA_000024425.1
GCA_000024445.1
GCA_000024465.1
GCA_000024485.1
GCA_000024505.1
GCA_000024525.1
GCA_000024545.1
GCA_000024565.1
GCA_000024585.1
GCA_000024605.1
GCA_000024645.1
GCA_000024665.1
GCA_000024685.1
GCA_000024705.1
GCA_000024725.1
GCA_000024765.1
GCA_000024785.1
GCA_000024805.1
GCA_000024825.1
GCA_000024845.1
GCA_000024865.1
GCA_000024885.1
GCA_000024905.1
GCA_000024925.1
GCA_000024945.1
GCA_000024965.1
GCA_000024985.1
GCA_000025005.1
GCA_000025025.1
GCA_000025045.1
GCA_000025065.1
GCA_000025085.1
GCA_000025105.1
GCA_000025125.1
GCA_000025145.2
GCA_000025165.1
GCA_000025185.1
GCA_000025205.1
GCA_000025225.2
GCA_000025245.1
GCA_000025265.1
GCA_000025305.1
GCA_000025345.1
GCA_000025365.1
GCA_000025385.1
GCA_000025405.2
GCA_000025425.1
GCA_000025465.1
GCA_000025485.1
GCA_000025545.1
GCA_000025565.1
GCA_000025585.1
GCA_000025605.1
GCA_000025645.1
GCA_000025705.1
GCA_000025725.1
GCA_000025745.1
GCA_000025765.1
GCA_000025785.1
GCA_000025805.1
GCA_000025825.1
GCA_000025845.1
GCA_000025885.1
GCA_000025905.1
GCA_000025925.1
GCA_000025945.1
GCA_000025965.1
GCA_000025985.1
GCA_000026005.1
GCA_000026025.1
GCA_000026065.1
GCA_000026085.1
GCA_000026105.1
GCA_000026125.1
GCA_000026145.1
GCA_000026185.1
GCA_000026205.1
GCA_000026225.1
GCA_000026245.1
GCA_000026265.1
GCA_000026285.2
GCA_000026305.1
GCA_000026325.2
GCA_000026345.1
GCA_000026405.1
GCA_000026445.2
GCA_000026485.1
GCA_000026505.1
GCA_000026525.1
GCA_000026545.1
GCA_000026565.1
GCA_000026585.1
GCA_000026605.1
GCA_000026645.1
GCA_000026665.1
GCA_000026685.1
GCA_000026705.1
GCA_000026725.1
GCA_000026745.1
GCA_000026765.1
GCA_000026905.1
GCA_000026925.1
GCA_000026965.1
GCA_000026985.1
GCA_000027025.1
GCA_000027045.1
GCA_000027065.2
GCA_000027085.1
GCA_000027105.1
GCA_000027125.1
GCA_000027145.1
GCA_000027165.1
GCA_000027185.1
GCA_000027205.1
GCA_000027225.1
GCA_000027265.1
GCA_000027305.1
GCA_000027325.1
GCA_000027345.1
GCA_000039765.1
GCA_000043285.1
GCA_000046685.1
GCA_000046705.1
GCA_000046845.1
GCA_000047365.1
GCA_000048645.1
GCA_000048665.1
GCA_000050405.1
GCA_000050425.1
GCA_000054005.1
GCA_000055785.1
GCA_000055945.1
GCA_000056065.1
GCA_000058485.1
GCA_000060285.1
GCA_000060345.1
GCA_000061505.1
GCA_000062885.1
GCA_000063485.1
GCA_000063505.1
GCA_000063525.1
GCA_000063545.1
GCA_000063585.1
GCA_000063605.1
GCA_000064305.2
GCA_000067045.1
GCA_000067165.1
GCA_000067205.1
GCA_000068525.2
GCA_000068585.1
GCA_000069185.1
GCA_000069205.1
GCA_000069225.1
GCA_000069245.1
GCA_000069785.1
GCA_000069925.1
GCA_000069945.1
GCA_000069965.1
GCA_000070465.1
GCA_000070605.1
GCA_000072485.1
GCA_000073005.1
GCA_000083545.1
GCA_000083565.1
GCA_000085225.1
GCA_000085865.1
GCA_000087965.1
GCA_000089865.1
GCA_000090405.1
GCA_000090875.1
GCA_000090945.1
GCA_000090965.1
GCA_000091005.1
GCA_000091085.2
GCA_000091125.1
GCA_000091165.1
GCA_000091305.1
GCA_000091325.1
GCA_000091345.1
GCA_000091405.1
GCA_000091465.1
GCA_000091545.1
GCA_000091565.1
GCA_000091645.1
GCA_000091725.1
GCA_000091765.1
GCA_000091785.1
GCA_000091905.1
GCA_000091985.1
GCA_000092025.1
GCA_000092045.1
GCA_000092105.1
GCA_000092125.1
GCA_000092165.1
GCA_000092205.1
GCA_000092225.1
GCA_000092245.1
GCA_000092265.1
GCA_000092285.1
GCA_000092325.1
GCA_000092345.1
GCA_000092365.1
GCA_000092385.1
GCA_000092405.1
GCA_000092425.1
GCA_000092445.1
GCA_000092485.1
GCA_000092505.1
GCA_000092525.1
GCA_000092545.1
GCA_000092565.1
GCA_000092585.1
GCA_000092605.1
GCA_000092625.1
GCA_000092645.1
GCA_000092665.1
GCA_000092685.1
GCA_000092705.1
GCA_000092725.1
GCA_000092745.1
GCA_000092765.1
GCA_000092785.1
GCA_000092805.1
GCA_000092825.1
GCA_000092845.1
GCA_000092865.1
GCA_000092885.1
GCA_000092905.1
GCA_000092925.1
GCA_000092945.1
GCA_000092965.1
GCA_000092985.1
GCA_000093005.1
GCA_000093025.1
GCA_000093065.1
GCA_000093085.1
GCA_000093125.2
GCA_000093145.2
GCA_000093165.1
GCA_000093185.1
GCA_000142965.1
GCA_000143005.1
GCA_000143085.1
GCA_000143145.1
GCA_000143165.1
GCA_000143205.1
GCA_000143225.1
GCA_000143435.1
GCA_000143585.1
GCA_000143605.1
GCA_000143625.1
GCA_000143645.1
GCA_000143685.1
GCA_000143705.1
GCA_000143725.1
GCA_000143745.1
GCA_000143765.1
GCA_000143785.1
GCA_000143825.1
GCA_000143845.1
GCA_000143865.1
GCA_000143885.2
GCA_000143945.1
GCA_000143965.1
GCA_000143985.1
GCA_000144005.1
GCA_000144025.1
GCA_000144045.1
GCA_000144065.1
GCA_000144085.1
GCA_000144105.1
GCA_000144125.1
GCA_000144145.1
GCA_000144165.1
GCA_000144185.1
GCA_000144205.1
GCA_000144225.1
GCA_000144245.1
GCA_000144265.1
GCA_000144285.1
GCA_000144305.1
GCA_000144325.1
GCA_000144345.1
GCA_000144365.1
GCA_000144385.1
GCA_000144405.1
GCA_000144425.1
GCA_000144445.1
GCA_000144465.1
GCA_000144485.1
GCA_000144505.1
GCA_000144525.1
GCA_000144545.1
GCA_000144565.1
GCA_000144585.1
GCA_000144605.1
GCA_000144625.1
GCA_000144645.1
GCA_000144675.1
GCA_000144695.1
GCA_000144715.1
GCA_000144735.1
GCA_000144755.1
GCA_000144775.1
GCA_000144795.1
GCA_000144815.1
GCA_000144835.1
GCA_000144855.1
GCA_000144875.1
GCA_000144895.1
GCA_000144935.2
GCA_000144955.1
GCA_000144975.1
GCA_000145035.1
GCA_000145055.1
GCA_000145075.1
GCA_000145095.1
GCA_000145115.1
GCA_000145135.1
GCA_000145155.1
GCA_000145175.1
GCA_000145195.1
GCA_000145215.1
GCA_000145235.1
GCA_000145255.1
GCA_000145275.1
GCA_000145315.2
GCA_000145335.1
GCA_000145355.1
GCA_000145375.1
GCA_000145415.1
GCA_000145435.1
GCA_000145455.1
GCA_000145475.1
GCA_000145495.1
GCA_000145515.1
GCA_000145535.1
GCA_000145555.1
GCA_000145575.1
GCA_000145595.1
GCA_000145615.1
GCA_000145685.1
GCA_000145705.1
GCA_000145745.1
GCA_000145765.1
GCA_000145785.1
GCA_000145805.1
GCA_000145825.1
GCA_000145845.1
GCA_000145865.1
GCA_000145885.1
GCA_000145905.1
GCA_000145925.1
GCA_000145945.1
GCA_000146005.1
GCA_000146025.1
GCA_000146065.1
GCA_000146165.2
GCA_000146185.1
GCA_000146265.4
GCA_000146285.1
GCA_000146305.1
GCA_000146325.1
GCA_000146345.1
GCA_000146365.1
GCA_000146385.1
GCA_000146405.1
GCA_000146485.1
GCA_000146505.1
GCA_000146525.1
GCA_000146565.1
GCA_000146585.1
GCA_000146655.1
GCA_000146675.1
GCA_000146715.1
GCA_000146755.1
GCA_000146775.1
GCA_000146835.1
GCA_000146855.1
GCA_000146875.2
GCA_000146895.1
GCA_000146975.1
GCA_000147015.1
GCA_000147035.1
GCA_000147055.1
GCA_000147075.1
GCA_000147095.1
GCA_000147145.1
GCA_000147215.1
GCA_000147235.1
GCA_000147255.1
GCA_000147275.1
GCA_000147295.1
GCA_000147315.1
GCA_000147335.1
GCA_000147355.1
GCA_000147455.1
GCA_000147475.1
GCA_000147495.1
GCA_000147515.1
GCA_000147535.1
GCA_000147555.1
GCA_000147575.1
GCA_000147595.1
GCA_000147675.2
GCA_000147695.3
GCA_000147715.3
GCA_000147735.3
GCA_000147755.2
GCA_000147775.3
GCA_000147795.3
GCA_000147815.3
GCA_000147835.3
GCA_000147855.3
GCA_000147905.1
GCA_000147925.1
GCA_000147985.1
GCA_000148005.1
GCA_000148025.1
GCA_000148045.1
GCA_000148065.1
GCA_000148085.1
GCA_000148105.1
GCA_000148125.1
GCA_000148145.1
GCA_000148165.1
GCA_000148185.1
GCA_000148205.1
GCA_000148225.1
GCA_000148245.1
GCA_000148265.1
GCA_000148285.1
GCA_000148305.1
GCA_000148325.1
GCA_000148365.1
GCA_000148405.1
GCA_000148425.1
GCA_000148445.1
GCA_000148485.2
GCA_000148505.2
GCA_000148525.2
GCA_000148545.2
GCA_000148565.2
GCA_000148585.2
GCA_000148605.1
GCA_000148625.1
GCA_000148645.1
GCA_000148665.1
GCA_000148685.1
GCA_000148705.1
GCA_000148725.1
GCA_000148745.1
GCA_000148815.2
GCA_000148855.1
GCA_000148875.1
GCA_000148895.1
GCA_000148915.1
GCA_000148935.1
GCA_000148975.2
GCA_000148995.1
GCA_000149015.1
GCA_000149065.2
GCA_000149085.2
GCA_000149105.2
GCA_000149125.2
GCA_000149145.2
GCA_000149165.2
GCA_000152065.2
GCA_000152105.1
GCA_000152145.1
GCA_000152165.1
GCA_000152185.2
GCA_000152245.2
GCA_000152305.1
GCA_000152325.1
GCA_000152345.1
GCA_000152365.1
GCA_000152385.1
GCA_000152405.1
GCA_000152425.1
GCA_000152445.1
GCA_000152465.2
GCA_000152485.1
GCA_000152505.1
GCA_000152525.1
GCA_000152545.1
GCA_000152565.1
GCA_000152585.1
GCA_000152605.1
GCA_000152625.1
GCA_000152645.1
GCA_000152685.2
GCA_000152705.1
GCA_000152725.1
GCA_000152745.1
GCA_000152765.1
GCA_000152785.1
GCA_000152805.1
GCA_000152825.2
GCA_000152845.1
GCA_000152865.1
GCA_000152885.1
GCA_000152905.1
GCA_000152925.3
GCA_000152945.2
GCA_000152965.1
GCA_000152985.1
GCA_000153005.1
GCA_000153025.1
GCA_000153045.1
GCA_000153065.1
GCA_000153085.1
GCA_000153105.1
GCA_000153125.2
GCA_000153145.1
GCA_000153165.2
GCA_000153185.1
GCA_000153205.1
GCA_000153225.1
GCA_000153245.1
GCA_000153265.1
GCA_000153285.1
GCA_000153305.1
GCA_000153325.1
GCA_000153345.1
GCA_000153365.1
GCA_000153385.1
GCA_000153405.2
GCA_000153425.1
GCA_000153445.1
GCA_000153465.1
GCA_000153485.2
GCA_000153505.1
GCA_000153525.1
GCA_000153545.1
GCA_000153565.1
GCA_000153625.1
GCA_000153645.1
GCA_000153665.1
GCA_000153685.2
GCA_000153705.1
GCA_000153725.1
GCA_000153745.1
GCA_000153765.1
GCA_000153785.3
GCA_000153805.1
GCA_000153825.1
GCA_000153845.1
GCA_000153865.1
GCA_000153885.1
GCA_000153905.1
GCA_000153925.1
GCA_000153945.1
GCA_000153965.1
GCA_000153985.3
GCA_000154005.2
GCA_000154025.1
GCA_000154045.1
GCA_000154065.1
GCA_000154085.1
GCA_000154105.1
GCA_000154125.1
GCA_000154145.1
GCA_000154165.1
GCA_000154185.1
GCA_000154205.1
GCA_000154225.1
GCA_000154245.1
GCA_000154265.1
GCA_000154285.1
GCA_000154305.1
GCA_000154325.1
GCA_000154345.1
GCA_000154365.1
GCA_000154385.1
GCA_000154405.1
GCA_000154425.1
GCA_000154445.1
GCA_000154465.1
GCA_000154485.1
GCA_000154505.1
GCA_000154525.1
GCA_000154545.1
GCA_000154565.1
GCA_000154585.2
GCA_000154605.2
GCA_000154705.2
GCA_000154725.1
GCA_000154745.2
GCA_000154765.2
GCA_000154785.2
GCA_000154805.1
GCA_000154825.1
GCA_000154845.1
GCA_000154865.1
GCA_000154885.1
GCA_000154905.1
GCA_000154925.1
GCA_000154945.1
GCA_000154965.1
GCA_000154985.1
GCA_000155085.1
GCA_000155105.1
GCA_000155125.1
GCA_000155145.1
GCA_000155165.1
GCA_000155185.1
GCA_000155205.1
GCA_000155225.1
GCA_000155245.1
GCA_000155285.1
GCA_000155305.1
GCA_000155395.1
GCA_000155415.1
GCA_000155435.1
GCA_000155455.1
GCA_000155475.1
GCA_000155495.1
GCA_000155515.2
GCA_000155535.1
GCA_000155555.1
GCA_000155575.1
GCA_000155595.1
GCA_000155615.1
GCA_000155635.1
GCA_000155655.1
GCA_000155675.2
GCA_000155695.1
GCA_000155715.1
GCA_000155735.2
GCA_000155755.1
GCA_000155795.1
GCA_000155815.1
GCA_000155835.1
GCA_000155855.1
GCA_000155875.1
GCA_000155895.1
GCA_000155915.2
GCA_000155935.2
GCA_000155955.1
GCA_000155975.1
GCA_000155995.1
GCA_000156015.1
GCA_000156035.2
GCA_000156055.1
GCA_000156075.1
GCA_000156095.1
GCA_000156115.1
GCA_000156135.1
GCA_000156155.1
GCA_000156175.1
GCA_000156195.1
GCA_000156215.1
GCA_000156235.1
GCA_000156255.1
GCA_000156275.2
GCA_000156295.1
GCA_000156335.1
GCA_000156355.1
GCA_000156375.1
GCA_000156395.1
GCA_000156415.1
GCA_000156435.1
GCA_000156455.1
GCA_000156475.1
GCA_000156495.1
GCA_000156515.1
GCA_000156535.1
GCA_000156555.1
GCA_000156575.1
GCA_000156595.1
GCA_000156615.2
GCA_000156635.1
GCA_000156655.1
GCA_000156675.1
GCA_000156695.2
GCA_000156715.1
GCA_000156735.1
GCA_000156755.1
GCA_000156775.1
GCA_000156795.1
GCA_000156815.1
GCA_000156835.2
GCA_000156855.2
GCA_000156875.1
GCA_000156895.1
GCA_000156915.1
GCA_000156935.1
GCA_000156955.1
GCA_000156975.1
GCA_000156995.1
GCA_000157015.1
GCA_000157035.2
GCA_000157055.1
GCA_000157075.2
GCA_000157095.2
GCA_000157115.2
GCA_000157135.1
GCA_000157155.1
GCA_000157175.1
GCA_000157195.1
GCA_000157215.1
GCA_000157235.1
GCA_000157255.1
GCA_000157275.1
GCA_000157295.1
GCA_000157315.1
GCA_000157335.1
GCA_000157355.2
GCA_000157375.1
GCA_000157395.1
GCA_000157415.1
GCA_000157435.1
GCA_000157455.1
GCA_000157475.1
GCA_000157495.1
GCA_000157515.1
GCA_000157535.1
GCA_000157555.1
GCA_000157575.1
GCA_000157595.1
GCA_000157615.1
GCA_000157635.1
GCA_000157655.1
GCA_000157675.1
GCA_000157695.1
GCA_000157715.1
GCA_000157735.1
GCA_000157755.1
GCA_000157775.1
GCA_000157795.1
GCA_000157815.1
GCA_000157835.1
GCA_000157855.1
GCA_000157875.1
GCA_000157895.2
GCA_000157915.1
GCA_000157935.1
GCA_000157955.1
GCA_000157975.1
GCA_000157995.1
GCA_000158015.1
GCA_000158035.1
GCA_000158055.1
GCA_000158075.1
GCA_000158095.1
GCA_000158115.1
GCA_000158135.1
GCA_000158155.1
GCA_000158175.1
GCA_000158195.2
GCA_000158215.3
GCA_000158235.1
GCA_000158255.2
GCA_000158275.2
GCA_000158295.2
GCA_000158315.2
GCA_000158335.2
GCA_000158355.2
GCA_000158375.2
GCA_000158395.1
GCA_000158415.2
GCA_000158435.2
GCA_000158455.1
GCA_000158475.2
GCA_000158495.1
GCA_000158515.2
GCA_000158535.2
GCA_000158555.2
GCA_000158575.1
GCA_000158595.1
GCA_000158615.1
GCA_000158635.1
GCA_000158655.1
GCA_000158675.1
GCA_000158695.1
GCA_000158715.1
GCA_000158735.1
GCA_000158755.1
GCA_000158775.1
GCA_000158795.1
GCA_000158815.1
GCA_000158835.2
GCA_000158855.1
GCA_000158875.1
GCA_000158895.1
GCA_000158915.1
GCA_000158935.1
GCA_000158955.1
GCA_000158975.1
GCA_000158995.1
GCA_000159015.1
GCA_000159035.1
GCA_000159055.1
GCA_000159075.2
GCA_000159095.1
GCA_000159115.1
GCA_000159135.1
GCA_000159155.2
GCA_000159175.1
GCA_000159195.1
GCA_000159215.1
GCA_000159235.2
GCA_000159255.1
GCA_000159275.1
GCA_000159295.1
GCA_000159315.1
GCA_000159335.1
GCA_000159355.1
GCA_000159375.2
GCA_000159395.1
GCA_000159415.1
GCA_000159435.1
GCA_000159455.2
GCA_000159475.2
GCA_000159495.1
GCA_000159515.1
GCA_000159535.2
GCA_000159555.1
GCA_000159575.1
GCA_000159595.1
GCA_000159615.1
GCA_000159635.1
GCA_000159655.1
GCA_000159675.1
GCA_000159695.1
GCA_000159715.1
GCA_000159735.1
GCA_000159755.1
GCA_000159775.1
GCA_000159835.2
GCA_000159855.2
GCA_000159875.2
GCA_000159895.2
GCA_000159915.2
GCA_000159935.1
GCA_000159955.1
GCA_000159975.2
GCA_000159995.1
GCA_000160015.1
GCA_000160035.2
GCA_000160055.1
GCA_000160075.2
GCA_000160095.1
GCA_000160115.1
GCA_000160135.1
GCA_000160155.1
GCA_000160175.1
GCA_000160195.1
GCA_000160215.1
GCA_000160235.1
GCA_000160255.1
GCA_000160275.1
GCA_000160295.1
GCA_000160315.2
GCA_000160335.2
GCA_000160355.1
GCA_000160375.1
GCA_000160395.1
GCA_000160415.1
GCA_000160435.1
GCA_000160455.2
GCA_000160475.1
GCA_000160495.1
GCA_000160515.1
GCA_000160535.1
GCA_000160555.1
GCA_000160575.1
GCA_000160595.1
GCA_000160615.1
GCA_000160635.1
GCA_000160655.1
GCA_000160675.1
GCA_000160695.1
GCA_000160715.1
GCA_000160735.1
GCA_000160755.1
GCA_000160775.2
GCA_000160795.1
GCA_000160815.2
GCA_000160835.1
GCA_000160855.1
GCA_000160875.1
GCA_000160895.1
GCA_000160915.1
GCA_000160935.1
GCA_000160955.1
GCA_000160975.1
GCA_000161015.1
GCA_000161035.1
GCA_000161055.1
GCA_000161075.1
GCA_000161095.1
GCA_000161115.1
GCA_000161135.1
GCA_000161155.1
GCA_000161175.1
GCA_000161195.1
GCA_000161215.1
GCA_000161235.1
GCA_000161255.1
GCA_000161275.1
GCA_000161295.1
GCA_000161315.1
GCA_000161335.1
GCA_000161355.1
GCA_000161375.1
GCA_000161395.1
GCA_000161415.1
GCA_000161435.1
GCA_000161455.1
GCA_000161475.1
GCA_000161495.1
GCA_000161515.1
GCA_000161535.1
GCA_000161555.1
GCA_000161575.1
GCA_000161595.1
GCA_000161615.1
GCA_000161635.1
GCA_000161655.1
GCA_000161675.1
GCA_000161695.1
GCA_000161715.1
GCA_000161735.1
GCA_000161755.1
GCA_000161775.1
GCA_000161795.2
GCA_000161815.1
GCA_000161835.1
GCA_000161855.1
GCA_000161875.1
GCA_000161895.2
GCA_000161915.2
GCA_000161935.1
GCA_000161955.2
GCA_000161975.1
GCA_000161995.1
GCA_000162015.1
GCA_000162035.1
GCA_000162055.1
GCA_000162075.1
GCA_000162095.1
GCA_000162115.1
GCA_000162135.1
GCA_000162155.1
GCA_000162175.1
GCA_000162195.1
GCA_000162215.1
GCA_000162235.2
GCA_000162255.1
GCA_000162275.1
GCA_000162295.1
GCA_000162315.1
GCA_000162335.1
GCA_000162355.2
GCA_000162375.2
GCA_000162395.1
GCA_000162415.1
GCA_000162435.1
GCA_000162455.1
GCA_000162475.2
GCA_000162495.1
GCA_000162515.1
GCA_000162535.1
GCA_000162555.1
GCA_000162575.1
GCA_000162595.1
GCA_000162615.1
GCA_000162635.1
GCA_000162655.1
GCA_000162675.1
GCA_000162695.1
GCA_000162715.1
GCA_000162735.1
GCA_000162755.2
GCA_000162775.1
GCA_000162795.1
GCA_000162815.1
GCA_000162835.1
GCA_000162855.1
GCA_000162875.1
GCA_000162895.1
GCA_000162915.1
GCA_000162935.1
GCA_000162955.1
GCA_000163035.1
GCA_000163055.2
GCA_000163075.1
GCA_000163095.1
GCA_000163115.1
GCA_000163135.1
GCA_000163155.1
GCA_000163175.1
GCA_000163195.1
GCA_000163215.1
GCA_000163235.1
GCA_000163295.1
GCA_000163315.1
GCA_000163335.1
GCA_000163355.2
GCA_000163375.2
GCA_000163395.2
GCA_000163415.1
GCA_000163435.1
GCA_000163455.1
GCA_000163475.1
GCA_000163495.1
GCA_000163515.2
GCA_000163535.1
GCA_000163555.2
GCA_000163575.1
GCA_000163595.1
GCA_000163615.3
GCA_000163635.1
GCA_000163655.1
GCA_000163675.1
GCA_000163695.1
GCA_000163715.1
GCA_000163735.1
GCA_000163755.1
GCA_000163775.2
GCA_000163795.1
GCA_000163815.1
GCA_000163835.1
GCA_000163855.1
GCA_000163875.1
GCA_000163895.2
GCA_000163915.2
GCA_000163935.1
GCA_000163955.1
GCA_000163975.1
GCA_000163995.1
GCA_000164015.3
GCA_000164035.1
GCA_000164055.1
GCA_000164075.1
GCA_000164095.1
GCA_000164115.1
GCA_000164135.1
GCA_000164155.2
GCA_000164175.1
GCA_000164195.1
GCA_000164215.1
GCA_000164235.1
GCA_000164255.1
GCA_000164275.1
GCA_000164295.1
GCA_000164315.1
GCA_000164335.1
GCA_000164355.1
GCA_000164375.1
GCA_000164395.1
GCA_000164415.1
GCA_000164435.1
GCA_000164455.1
GCA_000164475.1
GCA_000164495.1
GCA_000164515.1
GCA_000164535.1
GCA_000164555.1
GCA_000164575.1
GCA_000164595.1
GCA_000164615.1
GCA_000164635.1
GCA_000164655.1
GCA_000164675.2
GCA_000164695.2
GCA_000164715.1
GCA_000164865.1
GCA_000164885.1
GCA_000164905.1
GCA_000164925.2
GCA_000164965.1
GCA_000164985.2
GCA_000165065.1
GCA_000165085.1
GCA_000165125.2
GCA_000165465.1
GCA_000165485.1
GCA_000165505.1
GCA_000165525.1
GCA_000165575.1
GCA_000165595.2
GCA_000165655.2
GCA_000165695.1
GCA_000165715.3
GCA_000165735.1
GCA_000165775.3
GCA_000165795.1
GCA_000165815.1
GCA_000165835.1
GCA_000165885.1
GCA_000165905.1
GCA_000165925.1
GCA_000166035.1
GCA_000166055.1
GCA_000166075.1
GCA_000166115.1
GCA_000166135.1
GCA_000166195.3
GCA_000166275.1
GCA_000166295.1
GCA_000166315.1
GCA_000166335.1
GCA_000166355.1
GCA_000166395.1
GCA_000166415.1
GCA_000166455.2
GCA_000166515.1
GCA_000166535.3
GCA_000166635.2
GCA_000166655.2
GCA_000166695.1
GCA_000166775.1
GCA_000166815.1
GCA_000166835.1
GCA_000166935.1
GCA_000167135.1
GCA_000167155.1
GCA_000167195.1
GCA_000167215.1
GCA_000167355.1
GCA_000167375.1
GCA_000167395.1
GCA_000167415.1
GCA_000167475.1
GCA_000167495.1
GCA_000167635.1
GCA_000167655.1
GCA_000167695.1
GCA_000167715.1
GCA_000167735.1
GCA_000167755.1
GCA_000167775.1
GCA_000167795.1
GCA_000167815.1
GCA_000167835.1
GCA_000167855.1
GCA_000167875.1
GCA_000167895.3
GCA_000167915.2
GCA_000167935.2
GCA_000167955.1
GCA_000167975.1
GCA_000167995.1
GCA_000168015.1
GCA_000168035.1
GCA_000168055.1
GCA_000168075.1
GCA_000168095.1
GCA_000168115.1
GCA_000168135.1
GCA_000168155.1
GCA_000168175.1
GCA_000168195.1
GCA_000168235.2
GCA_000168255.1
GCA_000168275.1
GCA_000168295.1
GCA_000168315.3
GCA_000168355.3
GCA_000168395.1
GCA_000168475.1
GCA_000168515.1
GCA_000168535.1
GCA_000168555.1
GCA_000168575.2
GCA_000168595.2
GCA_000168615.1
GCA_000168635.2
GCA_000168655.1
GCA_000168695.2
GCA_000168715.1
GCA_000168775.2
GCA_000168795.1
GCA_000168815.1
GCA_000168855.1
GCA_000168875.3
GCA_000168895.2
GCA_000168915.3
GCA_000168935.3
GCA_000168955.1
GCA_000168975.1
GCA_000168995.1
GCA_000169015.1
GCA_000169035.1
GCA_000169055.1
GCA_000169075.1
GCA_000169095.1
GCA_000169115.1
GCA_000169135.1
GCA_000169155.1
GCA_000169175.1
GCA_000169195.2
GCA_000169215.2
GCA_000169235.1
GCA_000169255.2
GCA_000169295.1
GCA_000169315.1
GCA_000169335.1
GCA_000169355.1
GCA_000169375.1
GCA_000169395.1
GCA_000169415.1
GCA_000169435.1
GCA_000169455.1
GCA_000169475.1
GCA_000169495.2
GCA_000169535.1
GCA_000169555.1
GCA_000169575.2
GCA_000169595.1
GCA_000169615.1
GCA_000169635.1
GCA_000169655.1
GCA_000169675.1
GCA_000169695.1
GCA_000169715.1
GCA_000169735.1
GCA_000169755.1
GCA_000169775.1
GCA_000169795.1
GCA_000169815.1
GCA_000169835.1
GCA_000169855.1
GCA_000169875.1
GCA_000169895.1
GCA_000169915.1
GCA_000169935.1
GCA_000169955.1
GCA_000169975.1
GCA_000169995.1
GCA_000170015.1
GCA_000170035.1
GCA_000170055.1
GCA_000170075.1
GCA_000170095.1
GCA_000170115.1
GCA_000170135.1
GCA_000170155.1
GCA_000170195.2
GCA_000170215.1
GCA_000170235.1
GCA_000170255.1
GCA_000170275.1
GCA_000170695.1
GCA_000170715.1
GCA_000170735.1
GCA_000170755.1
GCA_000170775.1
GCA_000170795.1
GCA_000170815.1
GCA_000170835.1
GCA_000170855.1
GCA_000170875.1
GCA_000170895.1
GCA_000170915.1
GCA_000170935.2
GCA_000170955.2
GCA_000171035.2
GCA_000171055.1
GCA_000171075.1
GCA_000171095.1
GCA_000171115.1
GCA_000171135.1
GCA_000171155.1
GCA_000171175.1
GCA_000171195.1
GCA_000171215.1
GCA_000171255.1
GCA_000171275.1
GCA_000171295.1
GCA_000171315.1
GCA_000171355.1
GCA_000171375.1
GCA_000171395.1
GCA_000171415.1
GCA_000171435.1
GCA_000171455.1
GCA_000171475.1
GCA_000171495.1
GCA_000171515.1
GCA_000171535.2
GCA_000171555.1
GCA_000171575.1
GCA_000171595.1
GCA_000171655.1
GCA_000171675.1
GCA_000171695.1
GCA_000171715.1
GCA_000171735.2
GCA_000171755.2
GCA_000171795.2
GCA_000171815.1
GCA_000171835.1
GCA_000171855.1
GCA_000171875.1
GCA_000171895.1
GCA_000171915.1
GCA_000171935.1
GCA_000171955.1
GCA_000171975.1
GCA_000171995.1
GCA_000172015.1
GCA_000172035.1
GCA_000172055.1
GCA_000172075.1
GCA_000172095.1
GCA_000172135.1
GCA_000172175.1
GCA_000172275.2
GCA_000172295.2
GCA_000172315.2
GCA_000172335.2
GCA_000172355.1
GCA_000172375.2
GCA_000172415.1
GCA_000172455.1
GCA_000172535.1
GCA_000172555.1
GCA_000172575.2
GCA_000172595.2
GCA_000172615.1
GCA_000172635.2
GCA_000172655.1
GCA_000172675.1
GCA_000172695.2
GCA_000172715.2
GCA_000172795.2
GCA_000172815.1
GCA_000172835.1
GCA_000172875.1
GCA_000172895.1
GCA_000172915.1
GCA_000172935.1
GCA_000172955.1
GCA_000172975.1
GCA_000173015.1
GCA_000173035.1
GCA_000173055.1
GCA_000173075.1
GCA_000173095.1
GCA_000173115.1
GCA_000173175.1
GCA_000173195.1
GCA_000173215.1
GCA_000173255.2
GCA_000173275.1
GCA_000173295.1
GCA_000173315.1
GCA_000173335.1
GCA_000173355.1
GCA_000173375.1
GCA_000173415.1
GCA_000173435.1
GCA_000173455.1
GCA_000173555.1
GCA_000173615.1
GCA_000173655.1
GCA_000173675.1
GCA_000173715.1
GCA_000173735.1
GCA_000173755.1
GCA_000173775.1
GCA_000173795.1
GCA_000173815.1
GCA_000173835.1
GCA_000173875.1
GCA_000173895.1
GCA_000173915.1
GCA_000173935.1
GCA_000173955.1
GCA_000173975.1
GCA_000173995.1
GCA_000174015.1
GCA_000174095.1
GCA_000174115.1
GCA_000174135.1
GCA_000174155.1
GCA_000174175.1
GCA_000174195.1
GCA_000174215.1
GCA_000174235.1
GCA_000174255.1
GCA_000174275.1
GCA_000174295.1
GCA_000174315.1
GCA_000174335.1
GCA_000174355.1
GCA_000174395.2
GCA_000174415.1
GCA_000174435.1
GCA_000174455.1
GCA_000174475.1
GCA_000174495.1
GCA_000174515.1
GCA_000174535.1
GCA_000174555.1
GCA_000174575.1
GCA_000174595.1
GCA_000174615.1
GCA_000174635.1
GCA_000174655.1
GCA_000174715.1
GCA_000174735.1
GCA_000174755.1
GCA_000174775.1
GCA_000174795.2
GCA_000174815.1
GCA_000174835.1
GCA_000174915.1
GCA_000174935.1
GCA_000175015.1
GCA_000175035.1
GCA_000175055.1
GCA_000175095.2
GCA_000175115.2
GCA_000175135.1
GCA_000175155.1
GCA_000175175.1
GCA_000175195.1
GCA_000175215.2
GCA_000175235.1
GCA_000175255.2
GCA_000175275.1
GCA_000175295.2
GCA_000175315.3
GCA_000175335.1
GCA_000175355.1
GCA_000175375.1
GCA_000175415.3
GCA_000175435.1
GCA_000175455.1
GCA_000175475.1
GCA_000175495.1
GCA_000175575.2
GCA_000175595.1
GCA_000175615.1
GCA_000175635.1
GCA_000175655.1
GCA_000175675.1
GCA_000175695.1
GCA_000175715.1
GCA_000175775.1
GCA_000175795.2
GCA_000175815.1
GCA_000175835.1
GCA_000175855.1
GCA_000175875.1
GCA_000175895.1
GCA_000175935.2
GCA_000175955.1
GCA_000175975.1
GCA_000175995.1
GCA_000176015.1
GCA_000176035.2
GCA_000176055.1
GCA_000176075.1
GCA_000176095.1
GCA_000176115.2
GCA_000176135.1
GCA_000176155.1
GCA_000176175.1
GCA_000176215.1
GCA_000176235.1
GCA_000176255.1
GCA_000176275.1
GCA_000176295.1
GCA_000176335.1
GCA_000176375.1
GCA_000176395.1
GCA_000176415.1
GCA_000176435.1
GCA_000176455.1
GCA_000176475.1
GCA_000176495.1
GCA_000176515.1
GCA_000176535.2
GCA_000176555.2
GCA_000176575.2
GCA_000176595.2
GCA_000176615.2
GCA_000176635.2
GCA_000176655.2
GCA_000176675.2
GCA_000176695.2
GCA_000176715.1
GCA_000176735.1
GCA_000176755.2
GCA_000176775.1
GCA_000176795.1
GCA_000176835.2
GCA_000176855.2
GCA_000176875.1
GCA_000176895.2
GCA_000176915.2
GCA_000176935.3
GCA_000176955.1
GCA_000176975.2
GCA_000176995.2
GCA_000177015.3
GCA_000177035.2
GCA_000177055.1
GCA_000177075.1
GCA_000177115.1
GCA_000177135.1
GCA_000177155.1
GCA_000177175.2
GCA_000177195.2
GCA_000177215.2
GCA_000177235.2
GCA_000177255.2
GCA_000177295.1
GCA_000177315.1
GCA_000177335.1
GCA_000177355.1
GCA_000177375.1
GCA_000177395.1
GCA_000177415.1
GCA_000177435.1
GCA_000177535.2
GCA_000177555.1
GCA_000177575.1
GCA_000177595.1
GCA_000177615.2
GCA_000177635.2
GCA_000177655.2
GCA_000177675.1
GCA_000177775.1
GCA_000177795.2
GCA_000177815.2
GCA_000177835.2
GCA_000177855.2
GCA_000177875.2
GCA_000177895.2
GCA_000177915.2
GCA_000177935.2
GCA_000177955.2
GCA_000177975.2
GCA_000177995.1
GCA_000178015.1
GCA_000178035.1
GCA_000178055.1
GCA_000178075.1
GCA_000178095.1
GCA_000178115.2
GCA_000178135.1
GCA_000178155.2
GCA_000178175.1
GCA_000178195.1
GCA_000178215.1
GCA_000178235.1
GCA_000178255.1
GCA_000178275.1
GCA_000178295.1
GCA_000178375.1
GCA_000178395.2
GCA_000178415.2
GCA_000178435.1
GCA_000178455.1
GCA_000178475.1
GCA_000178495.1
GCA_000178515.1
GCA_000178535.1
GCA_000178555.1
GCA_000178575.1
GCA_000178595.1
GCA_000178615.1
GCA_000178635.1
GCA_000178655.1
GCA_000178835.2
GCA_000178855.1
GCA_000178875.2
GCA_000178895.1
GCA_000178915.1
GCA_000178935.2
GCA_000178955.2
GCA_000178975.2
GCA_000178995.1
GCA_000179015.2
GCA_000179035.2
GCA_000179055.1
GCA_000179075.1
GCA_000179095.1
GCA_000179115.1
GCA_000179135.1
GCA_000179155.1
GCA_000179175.1
GCA_000179275.1
GCA_000179295.1
GCA_000179315.1
GCA_000179335.1
GCA_000179375.1
GCA_000179395.2
GCA_000179475.1
GCA_000179495.1
GCA_000179535.2
GCA_000179555.1
GCA_000179615.1
GCA_000179635.2
GCA_000179655.1
GCA_000179675.1
GCA_000179695.1
GCA_000179715.1
GCA_000179735.1
GCA_000179755.1
GCA_000179775.1
GCA_000179795.1
GCA_000179815.2
GCA_000179915.2
GCA_000179935.1
GCA_000179955.1
GCA_000179975.1
GCA_000179995.1
GCA_000180015.1
GCA_000180035.1
GCA_000180055.1
GCA_000180075.1
GCA_000180175.2
GCA_000180455.1
GCA_000180515.2
GCA_000180595.1
GCA_000181455.2
GCA_000181475.1
GCA_000181495.1
GCA_000181515.1
GCA_000181535.1
GCA_000181555.2
GCA_000181575.2
GCA_000181595.1
GCA_000181615.1
GCA_000181635.1
GCA_000181655.1
GCA_000181675.2
GCA_000181715.2
GCA_000181735.1
GCA_000181755.1
GCA_000181775.1
GCA_000181835.1
GCA_000181855.2
GCA_000181875.2
GCA_000181895.2
GCA_000181915.1
GCA_000181935.1
GCA_000181975.1
GCA_000181995.1
GCA_000182015.1
GCA_000182055.1
GCA_000182195.1
GCA_000182235.1
GCA_000182255.1
GCA_000182275.1
GCA_000182295.1
GCA_000182345.1
GCA_000182365.1
GCA_000182385.1
GCA_000182425.1
GCA_000182445.1
GCA_000182465.1
GCA_000182485.1
GCA_000182505.1
GCA_000182525.1
GCA_000182545.1
GCA_000182585.2
GCA_000182605.1
GCA_000182625.1
GCA_000182645.1
GCA_000182685.1
GCA_000182705.1
GCA_000182725.1
GCA_000182745.1
GCA_000182835.1
GCA_000182855.2
GCA_000182875.1
GCA_000182945.1
GCA_000183005.2
GCA_000183115.1
GCA_000183135.1
GCA_000183155.1
GCA_000183185.1
GCA_000183205.2
GCA_000183225.1
GCA_000183245.1
GCA_000183285.1
GCA_000183305.1
GCA_000183345.1
GCA_000183365.1
GCA_000183385.1
GCA_000183405.1
GCA_000183425.1
GCA_000183445.2
GCA_000183465.2
GCA_000183485.2
GCA_000183505.2
GCA_000183525.3
GCA_000183545.3
GCA_000183565.2
GCA_000183585.2
GCA_000183605.2
GCA_000183625.2
GCA_000183645.1
GCA_000183665.1
GCA_000183685.1
GCA_000183705.1
GCA_000183725.1
GCA_000183745.1
GCA_000183785.2
GCA_000183845.1
GCA_000183865.1
GCA_000183885.1
GCA_000183905.1
GCA_000183925.1
GCA_000183945.1
GCA_000183965.1
GCA_000183985.1
GCA_000184065.1
GCA_000184085.1
GCA_000184135.2
GCA_000184185.1
GCA_000184205.1
GCA_000184325.1
GCA_000184345.2
GCA_000184365.2
GCA_000184435.1
GCA_000184685.1
GCA_000184705.1
GCA_000184745.1
GCA_000184765.2
GCA_000184805.2
GCA_000184825.2
GCA_000184845.2
GCA_000184925.1
GCA_000184945.1
GCA_000185025.2
GCA_000185145.2
GCA_000185185.1
GCA_000185205.1
GCA_000185225.1
GCA_000185245.1
GCA_000185265.1
GCA_000185285.1
GCA_000185305.1
GCA_000185325.1
GCA_000185345.1
GCA_000185365.1
GCA_000185385.1
GCA_000185405.1
GCA_000185425.1
GCA_000185445.1
GCA_000185485.1
GCA_000185505.1
GCA_000185525.1
GCA_000185545.1
GCA_000185585.1
GCA_000185605.1
GCA_000185625.1
GCA_000185645.1
GCA_000185665.1
GCA_000185685.2
GCA_000185705.2
GCA_000185725.2
GCA_000185745.1
GCA_000185805.1
GCA_000185825.1
GCA_000185845.1
GCA_000185885.1
GCA_000185905.1
GCA_000185965.1
GCA_000185985.2
GCA_000186005.1
GCA_000186105.1
GCA_000186125.1
GCA_000186145.1
GCA_000186165.1
GCA_000186185.1
GCA_000186205.2
GCA_000186225.1
GCA_000186245.1
GCA_000186265.1
GCA_000186325.2
GCA_000186345.1
GCA_000186385.1
GCA_000186405.1
GCA_000186425.1
GCA_000186445.1
GCA_000186465.1
GCA_000186485.2
GCA_000186505.1
GCA_000186525.1
GCA_000186545.1
GCA_000186585.1
GCA_000186645.2
GCA_000186665.4
GCA_000186685.1
GCA_000186725.1
GCA_000186745.1
GCA_000186885.1
GCA_000186945.2
GCA_000186965.1
GCA_000186985.3
GCA_000187005.1
GCA_000187045.2
GCA_000187065.2
GCA_000187105.1
GCA_000187125.1
GCA_000187145.1
GCA_000187165.1
GCA_000187205.4
GCA_000187265.1
GCA_000187285.4
GCA_000187305.2
GCA_000187325.2
GCA_000187345.2
GCA_000187365.2
GCA_000187385.2
GCA_000187445.1
GCA_000187465.1
GCA_000187505.1
GCA_000187565.1
GCA_000187585.1
GCA_000187605.2
GCA_000187625.2
GCA_000187645.1
GCA_000187665.4
GCA_000187705.1
GCA_000187745.1
GCA_000187785.2
GCA_000187855.1
GCA_000187895.1
GCA_000187935.2
GCA_000187955.3
GCA_000187975.3
GCA_000187995.3
GCA_000188015.3
GCA_000188035.3
GCA_000188055.3
GCA_000188175.1
GCA_000188195.1
GCA_000188215.1
GCA_000188255.1
GCA_000188275.1
GCA_000188295.1
GCA_000188315.1
GCA_000188335.2
GCA_000188355.2
GCA_000188375.2
GCA_000188395.2
GCA_000188415.2
GCA_000188435.2
GCA_000188455.2
GCA_000188475.2
GCA_000188495.2
GCA_000188515.2
GCA_000188535.2
GCA_000188555.2
GCA_000188575.2
GCA_000188595.2
GCA_000188615.2
GCA_000188635.2
GCA_000188655.2
GCA_000188715.1
GCA_000188735.1
GCA_000188755.2
GCA_000188775.2
GCA_000188795.2
GCA_000188815.2
GCA_000188835.2
GCA_000188855.2
GCA_000188875.2
GCA_000188895.2
GCA_000188915.2
GCA_000188935.2
GCA_000188955.5
GCA_000188975.2
GCA_000188995.2
GCA_000189015.2
GCA_000189035.2
GCA_000189055.2
GCA_000189075.2
GCA_000189095.2
GCA_000189115.2
GCA_000189135.2
GCA_000189155.2
GCA_000189175.2
GCA_000189195.2
GCA_000189215.2
GCA_000189235.2
GCA_000189255.2
GCA_000189275.2
GCA_000189295.2
GCA_000189395.2
GCA_000189415.1
GCA_000189435.3
GCA_000189455.3
GCA_000189495.1
GCA_000189515.1
GCA_000189535.1
GCA_000189595.1
GCA_000189615.1
GCA_000189655.2
GCA_000189735.2
GCA_000189775.3
GCA_000190335.1
GCA_000190355.1
GCA_000190375.2
GCA_000190435.1
GCA_000190455.3
GCA_000190495.1
GCA_000190515.1
GCA_000190535.1
GCA_000190555.1
GCA_000190575.1
GCA_000190595.1
GCA_000190635.1
GCA_000190695.1
GCA_000190735.2
GCA_000190755.3
GCA_000190795.1
GCA_000190815.1
GCA_000190835.1
GCA_000190855.1
GCA_000190895.1
GCA_000190915.1
GCA_000190955.1
GCA_000190975.1
GCA_000190995.1
GCA_000191015.1
GCA_000191045.1
GCA_000191065.1
GCA_000191085.1
GCA_000191105.1
GCA_000191125.1
GCA_000191145.1
GCA_000191165.1
GCA_000191185.2
GCA_000191205.2
GCA_000191225.2
GCA_000191245.2
GCA_000191265.2
GCA_000191285.2
GCA_000191305.2
GCA_000191325.2
GCA_000191345.2
GCA_000191365.1
GCA_000191405.1
GCA_000191425.1
GCA_000191445.1
GCA_000191465.1
GCA_000191485.1
GCA_000191505.1
GCA_000191525.1
GCA_000191545.1
GCA_000191565.1
GCA_000191665.1
GCA_000191685.2
GCA_000191705.2
GCA_000191725.2
GCA_000191745.2
GCA_000191765.2
GCA_000191785.1
GCA_000191805.1
GCA_000191825.1
GCA_000191845.2
GCA_000191865.2
GCA_000191905.1
GCA_000191925.1
GCA_000191945.2
GCA_000192025.2
GCA_000192045.3
GCA_000192065.2
GCA_000192085.1
GCA_000192105.1
GCA_000192125.1
GCA_000192165.1
GCA_000192185.1
GCA_000192205.1
GCA_000192225.1
GCA_000192245.1
GCA_000192275.1
GCA_000192295.2
GCA_000192315.1
GCA_000192335.1
GCA_000192395.2
GCA_000192415.1
GCA_000192435.2
GCA_000192575.1
GCA_000192635.1
GCA_000192665.2
GCA_000192685.2
GCA_000192705.1
GCA_000192725.1
GCA_000192745.1
GCA_000192845.1
GCA_000192865.1
GCA_000192885.1
GCA_000192905.2
GCA_000192925.2
GCA_000192945.2
GCA_000192965.2
GCA_000192985.2
GCA_000193005.2
GCA_000193025.2
GCA_000193045.2
GCA_000193065.2
GCA_000193085.2
GCA_000193185.2
GCA_000193205.1
GCA_000193245.2
GCA_000193355.1
GCA_000193395.1
GCA_000193415.2
GCA_000193435.3
GCA_000193455.1
GCA_000193475.1
GCA_000193595.3
GCA_000193835.2
GCA_000193855.2
GCA_000193875.2
GCA_000193895.2
GCA_000193915.2
GCA_000193935.2
GCA_000193955.2
GCA_000193975.2
GCA_000193995.2
GCA_000194075.3
GCA_000194115.1
GCA_000194135.1
GCA_000194175.2
GCA_000194195.2
GCA_000194215.2
GCA_000194235.2
GCA_000194295.2
GCA_000194335.2
GCA_000194355.2
GCA_000194395.2
GCA_000194415.2
GCA_000194435.2
GCA_000194475.2
GCA_000194495.2
GCA_000194535.2
GCA_000194555.2
GCA_000194575.2
GCA_000194605.1
GCA_000194645.2
GCA_000194665.2
GCA_000194685.2
GCA_000194705.2
GCA_000194725.2
GCA_000194745.1
GCA_000194765.1
GCA_000194785.1
GCA_000194805.1
GCA_000194825.1
GCA_000194845.1
GCA_000194865.1
GCA_000194885.2
GCA_000194905.1
GCA_000194925.1
GCA_000194945.1
GCA_000194965.1
GCA_000194985.1
GCA_000195005.1
GCA_000195025.1
GCA_000195045.1
GCA_000195065.1
GCA_000195085.1
GCA_000195105.1
GCA_000195125.1
GCA_000195185.2
GCA_000195205.2
GCA_000195275.1
GCA_000195295.1
GCA_000195315.1
GCA_000195335.1
GCA_000195355.2
GCA_000195375.2
GCA_000195395.5
GCA_000195415.2
GCA_000195435.4
GCA_000195515.1
GCA_000195535.1
GCA_000195555.1
GCA_000195575.1
GCA_000195595.1
GCA_000195615.1
GCA_000195635.1
GCA_000195655.1
GCA_000195675.1
GCA_000195695.1
GCA_000195715.1
GCA_000195735.1
GCA_000195755.1
GCA_000195775.1
GCA_000195795.1
GCA_000195815.1
GCA_000195835.2
GCA_000195855.1
GCA_000195875.1
GCA_000195955.2
GCA_000195975.1
GCA_000195995.1
GCA_000196015.1
GCA_000196035.1
GCA_000196055.1
GCA_000196075.1
GCA_000196095.1
GCA_000196115.1
GCA_000196135.1
GCA_000196155.1
GCA_000196175.1
GCA_000196215.1
GCA_000196235.1
GCA_000196255.1
GCA_000196275.1
GCA_000196295.1
GCA_000196315.1
GCA_000196335.1
GCA_000196355.1
GCA_000196395.1
GCA_000196435.1
GCA_000196455.1
GCA_000196475.1
GCA_000196495.1
GCA_000196515.1
GCA_000196535.1
GCA_000196555.1
GCA_000196575.1
GCA_000196595.1
GCA_000196615.1
GCA_000196675.1
GCA_000196695.1
GCA_000196735.1
GCA_000196755.1
GCA_000196795.1
GCA_000196815.1
GCA_000196835.1
GCA_000196855.1
GCA_000196875.1
GCA_000197735.1
GCA_000197755.2
GCA_000197855.1
GCA_000197875.1
GCA_000198515.1
GCA_000198775.1
GCA_000199675.1
GCA_000200475.1
GCA_000200595.1
GCA_000200735.1
GCA_000202635.1
GCA_000202835.1
GCA_000203195.1
GCA_000203215.1
GCA_000203835.1
GCA_000203855.3
GCA_000203875.1
GCA_000203895.1
GCA_000203915.1
GCA_000203935.1
GCA_000203955.1
GCA_000203975.3
GCA_000203995.1
GCA_000204015.1
GCA_000204035.1
GCA_000204075.1
GCA_000204115.1
GCA_000204135.1
GCA_000204155.1
GCA_000204175.1
GCA_000204235.2
GCA_000204255.1
GCA_000204275.1
GCA_000204295.1
GCA_000204315.2
GCA_000204335.2
GCA_000204355.1
GCA_000204375.3
GCA_000204435.2
GCA_000204455.2
GCA_000204475.1
GCA_000204565.1
GCA_000204605.2
GCA_000204625.1
GCA_000204645.1
GCA_000204665.1
GCA_000204985.1
GCA_000205025.1
GCA_000205165.1
GCA_000205205.1
GCA_000205325.2
GCA_000205345.2
GCA_000205365.2
GCA_000205385.2
GCA_000205405.2
GCA_000205425.2
GCA_000205985.2
GCA_000208385.1
GCA_000208405.1
GCA_000208635.2
GCA_000209385.2
GCA_000209405.1
GCA_000209425.1
GCA_000209445.1
GCA_000209465.1
GCA_000209515.2
GCA_000209655.1
GCA_000209675.1
GCA_000209735.1
GCA_000209755.1
GCA_000209795.2
GCA_000209815.1
GCA_000209835.1
GCA_000209855.1
GCA_000209895.1
GCA_000209915.1
GCA_000209935.1
GCA_000209955.1
GCA_000209975.1
GCA_000209995.1
GCA_000210015.1
GCA_000210035.1
GCA_000210055.1
GCA_000210075.1
GCA_000210095.1
GCA_000210115.1
GCA_000210155.1
GCA_000210315.1
GCA_000210375.1
GCA_000210475.1
GCA_000210495.1
GCA_000210515.1
GCA_000210535.1
GCA_000210555.1
GCA_000210575.1
GCA_000210595.1
GCA_000210615.1
GCA_000210635.1
GCA_000210655.1
GCA_000210675.1
GCA_000210695.1
GCA_000210715.1
GCA_000210735.1
GCA_000210755.1
GCA_000210775.1
GCA_000210795.2
GCA_000210815.2
GCA_000210835.1
GCA_000210855.2
GCA_000210875.1
GCA_000210895.1
GCA_000210915.2
GCA_000210935.1
GCA_000210955.1
GCA_000210975.1
GCA_000210995.1
GCA_000211015.1
GCA_000211035.2
GCA_000211055.2
GCA_000211155.1
GCA_000211215.2
GCA_000211255.2
GCA_000211295.1
GCA_000211335.2
GCA_000211375.1
GCA_000211395.2
GCA_000211495.1
GCA_000211545.6
GCA_000211795.2
GCA_000211815.1
GCA_000211835.2
GCA_000211855.3
GCA_000211875.2
GCA_000211895.2
GCA_000211915.2
GCA_000211935.2
GCA_000211955.2
GCA_000211975.2
GCA_000212335.1
GCA_000212355.1
GCA_000212375.1
GCA_000212395.1
GCA_000212415.1
GCA_000212455.1
GCA_000212515.2
GCA_000212535.2
GCA_000212555.2
GCA_000212605.1
GCA_000212655.3
GCA_000212675.2
GCA_000212695.1
GCA_000212715.2
GCA_000212735.1
GCA_000212795.1
GCA_000212815.1
GCA_000212835.1
GCA_000212855.1
GCA_000212915.1
GCA_000212975.1
GCA_000213055.1
GCA_000213135.1
GCA_000213155.1
GCA_000213235.1
GCA_000213255.1
GCA_000213295.2
GCA_000213435.2
GCA_000213455.2
GCA_000213475.2
GCA_000213495.2
GCA_000213535.1
GCA_000213555.1
GCA_000213575.1
GCA_000213595.1
GCA_000213615.1
GCA_000213635.1
GCA_000213655.1
GCA_000213675.2
GCA_000213695.2
GCA_000213715.2
GCA_000213735.2
GCA_000213755.2
GCA_000213785.1
GCA_000213805.1
GCA_000213825.1
GCA_000213865.1
GCA_000213905.2
GCA_000213955.1
GCA_000213975.1
GCA_000213995.1
GCA_000214035.2
GCA_000214075.2
GCA_000214095.3
GCA_000214155.1
GCA_000214175.1
GCA_000214195.1
GCA_000214215.1
GCA_000214235.1
GCA_000214275.3
GCA_000214295.2
GCA_000214315.2
GCA_000214355.1
GCA_000214375.1
GCA_000214395.1
GCA_000214435.1
GCA_000214455.2
GCA_000214475.2
GCA_000214495.2
GCA_000214515.2
GCA_000214535.2
GCA_000214555.2
GCA_000214575.2
GCA_000214595.2
GCA_000214615.2
GCA_000214665.1
GCA_000214705.1
GCA_000214745.2
GCA_000214765.3
GCA_000214785.1
GCA_000214805.1
GCA_000214825.1
GCA_000214845.1
GCA_000214965.2
GCA_000214985.2
GCA_000215005.2
GCA_000215025.2
GCA_000215065.1
GCA_000215085.1
GCA_000215105.1
GCA_000215145.2
GCA_000215185.2
GCA_000215205.2
GCA_000215225.2
GCA_000215245.2
GCA_000215265.2
GCA_000215285.2
GCA_000215325.1
GCA_000215345.3
GCA_000215365.2
GCA_000215385.2
GCA_000215405.2
GCA_000215425.2
GCA_000215445.2
GCA_000215465.2
GCA_000215645.1
GCA_000215665.1
GCA_000215685.3
GCA_000215705.1
GCA_000215745.1
GCA_000215775.5
GCA_000215795.5
GCA_000215895.1
GCA_000215935.3
GCA_000215955.3
GCA_000215975.1
GCA_000216115.3
GCA_000216135.3
GCA_000216155.3
GCA_000216175.3
GCA_000216195.3
GCA_000216235.3
GCA_000216255.3
GCA_000216275.3
GCA_000216295.3
GCA_000216315.3
GCA_000216335.3
GCA_000216355.3
GCA_000216375.3
GCA_000217455.3
GCA_000217475.3
GCA_000217495.3
GCA_000217515.3
GCA_000217615.1
GCA_000217635.1
GCA_000217655.1
GCA_000217675.1
GCA_000217735.2
GCA_000217755.2
GCA_000217795.1
GCA_000217815.1
GCA_000217835.1
GCA_000217895.2
GCA_000217915.2
GCA_000217935.2
GCA_000217955.3
GCA_000218235.1
GCA_000218265.1
GCA_000218305.1
GCA_000218325.1
GCA_000218345.1
GCA_000218365.1
GCA_000218385.1
GCA_000218405.2
GCA_000218425.1
GCA_000218445.1
GCA_000218465.1
GCA_000218545.1
GCA_000218565.1
GCA_000218585.1
GCA_000218625.1
GCA_000218645.2
GCA_000218655.1
GCA_000218765.2
GCA_000218785.2
GCA_000218855.1
GCA_000218875.1
GCA_000218895.1
GCA_000218915.1
GCA_000219045.1
GCA_000219085.2
GCA_000219105.1
GCA_000219125.2
GCA_000219175.1
GCA_000219195.1
GCA_000219215.1
GCA_000219235.2
GCA_000219255.3
GCA_000219295.2
GCA_000219315.2
GCA_000219335.2
GCA_000219355.1
GCA_000219375.1
GCA_000219415.2
GCA_000219455.1
GCA_000219515.3
GCA_000219535.3
GCA_000219565.1
GCA_000219585.1
GCA_000219605.1
GCA_000219645.1
GCA_000219665.2
GCA_000219705.1
GCA_000219725.1
GCA_000219745.1
GCA_000219765.1
GCA_000219785.1
GCA_000219805.1
GCA_000219855.1
GCA_000219875.1
GCA_000219895.1
GCA_000219915.3
GCA_000220005.2
GCA_000220045.2
GCA_000220065.2
GCA_000220085.2
GCA_000220105.1
GCA_000220135.1
GCA_000220215.1
GCA_000220235.1
GCA_000220255.1
GCA_000220275.1
GCA_000220315.1
GCA_000220335.1
GCA_000220485.1
GCA_000220625.1
GCA_000220725.2
GCA_000220745.3
GCA_000220765.3
GCA_000220785.2
GCA_000220805.2
GCA_000220825.1
GCA_000220835.1
GCA_000220865.1
GCA_000220885.1
GCA_000220945.1
GCA_000220965.1
GCA_000221005.1
GCA_000221025.1
GCA_000221045.1
GCA_000221065.2
GCA_000221085.2
GCA_000221105.2
GCA_000221125.2
GCA_000221145.2
GCA_000221165.2
GCA_000221205.1
GCA_000221305.2
GCA_000221325.2
GCA_000221345.1
GCA_000221365.1
GCA_000221385.1
GCA_000221405.1
GCA_000221425.1
GCA_000221445.1
GCA_000221465.1
GCA_000221485.1
GCA_000221505.2
GCA_000221525.2
GCA_000221545.2
GCA_000221565.2
GCA_000221585.2
GCA_000221605.2
GCA_000221625.1
GCA_000221645.1
GCA_000221665.2
GCA_000221685.2
GCA_000221705.2
GCA_000221725.2
GCA_000221745.2
GCA_000221765.2
GCA_000221785.2
GCA_000221805.2
GCA_000221825.2
GCA_000221845.2
GCA_000221965.1
GCA_000221985.1
GCA_000222005.2
GCA_000222025.2
GCA_000222045.2
GCA_000222065.2
GCA_000222085.2
GCA_000222105.4
GCA_000222145.1
GCA_000222225.2
GCA_000222245.2
GCA_000222265.2
GCA_000222285.2
GCA_000222305.1
GCA_000222425.1
GCA_000222445.3
GCA_000222485.1
GCA_000222565.2
GCA_000222585.2
GCA_000222605.2
GCA_000222625.2
GCA_000222645.2
GCA_000222665.2
GCA_000222685.2
GCA_000222705.2
GCA_000222725.2
GCA_000222745.2
GCA_000222765.2
GCA_000222785.2
GCA_000222835.1
GCA_000222975.1
GCA_000222995.2
GCA_000223195.1
GCA_000223215.1
GCA_000223235.2
GCA_000223255.2
GCA_000223275.2
GCA_000223295.2
GCA_000223315.2
GCA_000223335.2
GCA_000223355.2
GCA_000223375.1
GCA_000223885.1
GCA_000223985.2
GCA_000224005.3
GCA_000224065.2
GCA_000224085.1
GCA_000224105.1
GCA_000224255.2
GCA_000224275.2
GCA_000224315.2
GCA_000224335.2
GCA_000224395.2
GCA_000224435.1
GCA_000224455.2
GCA_000224515.2
GCA_000224535.1
GCA_000224555.1
GCA_000224575.1
GCA_000224595.1
GCA_000224615.1
GCA_000224635.1
GCA_000224655.1
GCA_000224675.1
GCA_000224745.1
GCA_000224925.2
GCA_000224965.2
GCA_000224985.1
GCA_000225005.2
GCA_000225025.2
GCA_000225045.2
GCA_000225065.2
GCA_000225085.2
GCA_000225105.2
GCA_000225125.2
GCA_000225145.2
GCA_000225165.2
GCA_000225205.2
GCA_000225225.2
GCA_000225245.2
GCA_000225265.1
GCA_000225325.1
GCA_000225345.1
GCA_000225365.2
GCA_000225385.2
GCA_000225445.1
GCA_000225465.1
GCA_000225485.1
GCA_000225505.1
GCA_000225525.2
GCA_000225565.1
GCA_000225685.1
GCA_000225705.1
GCA_000225745.1
GCA_000225845.2
GCA_000225915.1
GCA_000225955.1
GCA_000225995.2
GCA_000226035.3
GCA_000226155.1
GCA_000226255.2
GCA_000226275.1
GCA_000226295.1
GCA_000226315.1
GCA_000226495.3
GCA_000226565.1
GCA_000226585.1
GCA_000226605.1
GCA_000226625.1
GCA_000226715.3
GCA_000226735.3
GCA_000226755.2
GCA_000226775.3
GCA_000226795.3
GCA_000226815.3
GCA_000226835.3
GCA_000226855.3
GCA_000226875.1
GCA_000227175.1
GCA_000227195.1
GCA_000227255.2
GCA_000227275.1
GCA_000227295.1
GCA_000227315.1
GCA_000227355.2
GCA_000227465.1
GCA_000227485.1
GCA_000227505.4
GCA_000227585.1
GCA_000227605.2
GCA_000227625.1
GCA_000227645.1
GCA_000227665.3
GCA_000227685.3
GCA_000227705.3
GCA_000227725.2
GCA_000227745.3
GCA_000227765.1
GCA_000228725.3
GCA_000230275.1
GCA_000230295.1
GCA_000230505.1
GCA_000230555.1
GCA_000230655.3
GCA_000230675.2
GCA_000230695.3
GCA_000230755.2
GCA_000230775.2
GCA_000230835.1
GCA_000230875.1
GCA_000230895.3
GCA_000230915.2
GCA_000230935.2
GCA_000230975.3
GCA_000230995.3
GCA_000231055.3
GCA_000231155.2
GCA_000231175.1
GCA_000231215.1
GCA_000231235.1
GCA_000231255.1
GCA_000231275.1
GCA_000231325.2
GCA_000231345.2
GCA_000231365.2
GCA_000231385.3
GCA_000231405.3
GCA_000231445.2
GCA_000231465.2
GCA_000231485.2
GCA_000231505.2
GCA_000231525.2
GCA_000231545.2
GCA_000231565.2
GCA_000231585.2
GCA_000231605.2
GCA_000231625.2
GCA_000231645.2
GCA_000231665.2
GCA_000231685.2
GCA_000231705.2
GCA_000231725.2
GCA_000231745.2
GCA_000231865.1
GCA_000231885.1
GCA_000231905.1
GCA_000231925.1
GCA_000231945.2
GCA_000231965.2
GCA_000231985.2
GCA_000232005.2
GCA_000232025.2
GCA_000232045.2
GCA_000232065.2
GCA_000232085.2
GCA_000232105.2
GCA_000232125.2
GCA_000232145.2
GCA_000232165.2
GCA_000232185.2
GCA_000232205.2
GCA_000232225.2
GCA_000232245.2
GCA_000232265.2
GCA_000232285.2
GCA_000232305.2
GCA_000232325.2
GCA_000232345.2
GCA_000232365.2
GCA_000232385.2
GCA_000232405.2
GCA_000232425.2
GCA_000232445.2
GCA_000232465.2
GCA_000232485.2
GCA_000232505.2
GCA_000232525.2
GCA_000232545.2
GCA_000232565.2
GCA_000232585.2
GCA_000232605.2
GCA_000232625.2
GCA_000232645.2
GCA_000232665.2
GCA_000232685.2
GCA_000232705.2
GCA_000232725.2
GCA_000232745.2
GCA_000232765.2
GCA_000232785.2
GCA_000232805.2
GCA_000232825.2
GCA_000232845.2
GCA_000232865.2
GCA_000232885.2
GCA_000232905.2
GCA_000232925.2
GCA_000232945.2
GCA_000232965.2
GCA_000232985.2
GCA_000233005.2
GCA_000233025.2
GCA_000233045.2
GCA_000233065.2
GCA_000233085.2
GCA_000233105.2
GCA_000233125.2
GCA_000233145.2
GCA_000233165.2
GCA_000233185.2
GCA_000233205.2
GCA_000233225.2
GCA_000233245.2
GCA_000233265.2
GCA_000233285.2
GCA_000233305.2
GCA_000233325.2
GCA_000233355.3
GCA_000233435.1
GCA_000233455.1
GCA_000233495.1
GCA_000233515.1
GCA_000233535.1
GCA_000233555.1
GCA_000233575.1
GCA_000233595.1
GCA_000233675.2
GCA_000233695.3
GCA_000233715.3
GCA_000233735.1
GCA_000233755.1
GCA_000233775.1
GCA_000233875.1
GCA_000233895.1
GCA_000233915.4
GCA_000233955.1
GCA_000233975.2
GCA_000233995.2
GCA_000234015.1
GCA_000234035.1
GCA_000234055.1
GCA_000234075.2
GCA_000234095.1
GCA_000234115.1
GCA_000234135.1
GCA_000234155.1
GCA_000234175.1
GCA_000234195.1
GCA_000234335.1
GCA_000234355.2
GCA_000234375.2
GCA_000234395.2
GCA_000234415.2
GCA_000234435.2
GCA_000234455.3
GCA_000234525.1
GCA_000234545.1
GCA_000234585.2
GCA_000234645.4
GCA_000234725.1
GCA_000234745.1
GCA_000234765.2
GCA_000234825.3
GCA_000234845.2
GCA_000234865.1
GCA_000234885.1
GCA_000234905.1
GCA_000234925.1
GCA_000234945.1
GCA_000234965.1
GCA_000235045.1
GCA_000235065.1
GCA_000235085.1
GCA_000235105.1
GCA_000235125.1
GCA_000235145.1
GCA_000235165.1
GCA_000235185.1
GCA_000235205.1
GCA_000235225.1
GCA_000235245.1
GCA_000235265.1
GCA_000235285.1
GCA_000235405.3
GCA_000235445.1
GCA_000235465.1
GCA_000235485.1
GCA_000235505.1
GCA_000235545.1
GCA_000235585.1
GCA_000235605.1
GCA_000235625.2
GCA_000235645.2
GCA_000235665.2
GCA_000235705.2
GCA_000235725.2
GCA_000235765.3
GCA_000235785.2
GCA_000235805.2
GCA_000235825.1
GCA_000235865.1
GCA_000235885.1
GCA_000235905.1
GCA_000235925.1
GCA_000235975.2
GCA_000236035.1
GCA_000236065.1
GCA_000236085.3
GCA_000236105.2
GCA_000236125.2
GCA_000236215.4
GCA_000236255.1
GCA_000236405.1
GCA_000236455.2
GCA_000236475.1
GCA_000236565.2
GCA_000236585.1
GCA_000236605.1
GCA_000236625.3
GCA_000236645.1
GCA_000236665.1
GCA_000236685.1
GCA_000236705.1
GCA_000236785.2
GCA_000236825.2
GCA_000236925.1
GCA_000236945.2
GCA_000236965.2
GCA_000236985.2
GCA_000237005.2
GCA_000237065.1
GCA_000237085.1
GCA_000237125.1
GCA_000237145.1
GCA_000237205.1
GCA_000237265.1
GCA_000237285.1
GCA_000237305.1
GCA_000237325.1
GCA_000237365.1
GCA_000237805.1
GCA_000237825.1
GCA_000237845.1
GCA_000237885.2
GCA_000237975.1
GCA_000237995.2
GCA_000238035.1
GCA_000238055.2
GCA_000238075.1
GCA_000238095.2
GCA_000238115.1
GCA_000238135.1
GCA_000238175.1
GCA_000238195.1
GCA_000238215.1
GCA_000238255.4
GCA_000238275.3
GCA_000238295.3
GCA_000238315.4
GCA_000238335.3
GCA_000238375.3
GCA_000238395.4
GCA_000238435.2
GCA_000238455.2
GCA_000238475.2
GCA_000238495.2
GCA_000238515.2
GCA_000238535.2
GCA_000238555.2
GCA_000238595.2
GCA_000238615.1
GCA_000238635.1
GCA_000238655.1
GCA_000238675.1
GCA_000238695.1
GCA_000238715.1
GCA_000238735.1
GCA_000238755.1
GCA_000238815.2
GCA_000238835.1
GCA_000238895.2
GCA_000238915.2
GCA_000238975.1
GCA_000238995.1
GCA_000239035.2
GCA_000239055.2
GCA_000239075.2
GCA_000239095.2
GCA_000239115.2
GCA_000239175.1
GCA_000239195.1
GCA_000239235.1
GCA_000239255.1
GCA_000239275.1
GCA_000239295.1
GCA_000239335.1
GCA_000239355.1
GCA_000239475.1
GCA_000239515.2
GCA_000239535.2
GCA_000239555.2
GCA_000239575.2
GCA_000239595.2
GCA_000239615.2
GCA_000239635.2
GCA_000239655.2
GCA_000239675.2
GCA_000239695.1
GCA_000239715.1
GCA_000239735.1
GCA_000239755.2
GCA_000239775.2
GCA_000239795.2
GCA_000239815.2
GCA_000239855.2
GCA_000239875.2
GCA_000239895.2
GCA_000239915.2
GCA_000239935.2
GCA_000239955.2
GCA_000239975.1
GCA_000240015.1
GCA_000240035.1
GCA_000240055.1
GCA_000240075.2
GCA_000240095.3
GCA_000240115.1
GCA_000240165.1
GCA_000240185.2
GCA_000240225.2
GCA_000240325.1
GCA_000240705.2
GCA_000240765.1
GCA_000240785.2
GCA_000240805.2
GCA_000240825.2
GCA_000240845.2
GCA_000240865.2
GCA_000240885.2
GCA_000240905.3
GCA_000240985.3
GCA_000241005.3
GCA_000241025.2
GCA_000241055.1
GCA_000241125.1
GCA_000241165.2
GCA_000241185.2
GCA_000241225.2
GCA_000241265.2
GCA_000241305.2
GCA_000241325.2
GCA_000241345.2
GCA_000241365.2
GCA_000241385.1
GCA_000241405.1
GCA_000241525.2
GCA_000241585.3
GCA_000241625.2
GCA_000241785.1
GCA_000241815.1
GCA_000241835.2
GCA_000241855.1
GCA_000241875.1
GCA_000241895.1
GCA_000241915.1
GCA_000241935.1
GCA_000241955.1
GCA_000241975.1
GCA_000241995.1
GCA_000242015.1
GCA_000242035.1
GCA_000242055.1
GCA_000242075.2
GCA_000242095.1
GCA_000242115.2
GCA_000242135.1
GCA_000242155.1
GCA_000242175.1
GCA_000242195.1
GCA_000242215.1
GCA_000242235.1
GCA_000242255.3
GCA_000242275.1
GCA_000242295.1
GCA_000242315.1
GCA_000242335.3
GCA_000242415.3
GCA_000242435.1
GCA_000242455.3
GCA_000242475.2
GCA_000242495.2
GCA_000242515.2
GCA_000242535.2
GCA_000242555.2
GCA_000242575.2
GCA_000242595.3
GCA_000242635.3
GCA_000242675.1
GCA_000242735.2
GCA_000242755.2
GCA_000242775.1
GCA_000242795.2
GCA_000242855.2
GCA_000242895.3
GCA_000242915.2
GCA_000242935.3
GCA_000242955.1
GCA_000242975.1
GCA_000242995.2
GCA_000243015.1
GCA_000243035.1
GCA_000243075.1
GCA_000243095.2
GCA_000243115.3
GCA_000243135.3
GCA_000243155.3
GCA_000243175.1
GCA_000243195.1
GCA_000243215.1
GCA_000243235.1
GCA_000243275.1
GCA_000243335.1
GCA_000243395.3
GCA_000243435.2
GCA_000243475.2
GCA_000243495.3
GCA_000243515.3
GCA_000243535.3
GCA_000243555.3
GCA_000243575.3
GCA_000243595.3
GCA_000243615.3
GCA_000243635.3
GCA_000243655.3
GCA_000243675.3
GCA_000243695.3
GCA_000243715.3
GCA_000243735.3
GCA_000243755.3
GCA_000243775.3
GCA_000243795.3
GCA_000243815.3
GCA_000243835.3
GCA_000243855.3
GCA_000243875.3
GCA_000243895.3
GCA_000243915.3
GCA_000243935.3
GCA_000243955.3
GCA_000243975.3
GCA_000243995.3
GCA_000244015.3
GCA_000244035.3
GCA_000244055.3
GCA_000244075.3
GCA_000244095.3
GCA_000244115.3
GCA_000244135.3
GCA_000244155.3
GCA_000244175.3
GCA_000244195.3
GCA_000244215.3
GCA_000244235.3
GCA_000244255.3
GCA_000244275.3
GCA_000244295.3
GCA_000244315.3
GCA_000244335.3
GCA_000244355.3
GCA_000244375.3
GCA_000244395.3
GCA_000244415.3
GCA_000244435.3
GCA_000244455.3
GCA_000244475.3
GCA_000244495.3
GCA_000244515.3
GCA_000244535.3
GCA_000244555.3
GCA_000244575.3
GCA_000244595.3
GCA_000244615.3
GCA_000244635.3
GCA_000244655.3
GCA_000244675.3
GCA_000244695.3
GCA_000244715.3
GCA_000244735.3
GCA_000244755.3
GCA_000244775.3
GCA_000244795.3
GCA_000244815.3
GCA_000244835.3
GCA_000244855.1
GCA_000244875.1
GCA_000244895.1
GCA_000244915.1
GCA_000244935.1
GCA_000244955.1
GCA_000244975.1
GCA_000244995.1
GCA_000245015.1
GCA_000245055.1
GCA_000245075.1
GCA_000245355.1
GCA_000245495.1
GCA_000245515.1
GCA_000245535.1
GCA_000245555.2
GCA_000245575.2
GCA_000245595.2
GCA_000245615.2
GCA_000245635.2
GCA_000245655.2
GCA_000245675.2
GCA_000245695.2
GCA_000245715.1
GCA_000245735.2
GCA_000245755.1
GCA_000245775.1
GCA_000245795.1
GCA_000245815.1
GCA_000245835.1
GCA_000245855.1
GCA_000245875.1
GCA_000245895.1
GCA_000245915.1
GCA_000245935.1
GCA_000245955.1
GCA_000245975.1
GCA_000246755.1
GCA_000246775.1
GCA_000246795.1
GCA_000246815.1
GCA_000246835.1
GCA_000246855.1
GCA_000247005.2
GCA_000247025.2
GCA_000247045.2
GCA_000247065.2
GCA_000247085.2
GCA_000247105.2
GCA_000247125.2
GCA_000247145.2
GCA_000247165.2
GCA_000247185.2
GCA_000247205.2
GCA_000247225.2
GCA_000247255.2
GCA_000247275.2
GCA_000247295.2
GCA_000247315.2
GCA_000247335.2
GCA_000247355.2
GCA_000247375.2
GCA_000247395.2
GCA_000247415.2
GCA_000247435.2
GCA_000247455.2
GCA_000247475.2
GCA_000247565.1
GCA_000247605.1
GCA_000247665.4
GCA_000247715.1
GCA_000247735.2
GCA_000247755.2
GCA_000247775.2
GCA_000247835.1
GCA_000247855.1
GCA_000247875.1
GCA_000247895.1
GCA_000247915.1
GCA_000247995.2
GCA_000248015.2
GCA_000248035.2
GCA_000248055.2
GCA_000248075.2
GCA_000248095.3
GCA_000248375.1
GCA_000248395.2
GCA_000248415.1
GCA_000248435.1
GCA_000248475.2
GCA_000248495.2
GCA_000248515.2
GCA_000248535.2
GCA_000248555.3
GCA_000248575.2
GCA_000248595.2
GCA_000248615.2
GCA_000248635.2
GCA_000248655.2
GCA_000248675.2
GCA_000248695.2
GCA_000248715.2
GCA_000248735.2
GCA_000248755.2
GCA_000248775.2
GCA_000248795.2
GCA_000248815.2
GCA_000248835.2
GCA_000248855.2
GCA_000248875.2
GCA_000248895.2
GCA_000248915.2
GCA_000248935.2
GCA_000248955.2
GCA_000248975.2
GCA_000248995.2
GCA_000249015.2
GCA_000249035.2
GCA_000249055.2
GCA_000249075.2
GCA_000249095.2
GCA_000249115.2
GCA_000249135.2
GCA_000249155.2
GCA_000249175.2
GCA_000249195.2
GCA_000249215.2
GCA_000249235.2
GCA_000249255.2
GCA_000249275.2
GCA_000249295.2
GCA_000249315.2
GCA_000249335.2
GCA_000249355.2
GCA_000249375.2
GCA_000249395.2
GCA_000249415.2
GCA_000249435.2
GCA_000249455.2
GCA_000249475.2
GCA_000249495.2
GCA_000249515.2
GCA_000249535.2
GCA_000249555.2
GCA_000249575.2
GCA_000249595.2
GCA_000249615.2
GCA_000249635.2
GCA_000249655.2
GCA_000249675.2
GCA_000249695.2
GCA_000249715.2
GCA_000249735.2
GCA_000249755.2
GCA_000249775.2
GCA_000249795.2
GCA_000249815.2
GCA_000249835.2
GCA_000249855.2
GCA_000249875.2
GCA_000249895.2
GCA_000249915.2
GCA_000249935.2
GCA_000249955.2
GCA_000249975.2
GCA_000249995.2
GCA_000250015.2
GCA_000250035.2
GCA_000250055.2
GCA_000250075.2
GCA_000250095.2
GCA_000250115.2
GCA_000250135.2
GCA_000250155.2
GCA_000250175.2
GCA_000250195.2
GCA_000250215.2
GCA_000250235.2
GCA_000250255.2
GCA_000250275.2
GCA_000250295.2
GCA_000250315.2
GCA_000250335.2
GCA_000250355.2
GCA_000250375.2
GCA_000250395.2
GCA_000250415.2
GCA_000250435.2
GCA_000250455.2
GCA_000250475.2
GCA_000250495.2
GCA_000250515.2
GCA_000250535.2
GCA_000250555.2
GCA_000250575.2
GCA_000250635.1
GCA_000250655.1
GCA_000250675.3
GCA_000250715.1
GCA_000250855.1
GCA_000250875.1
GCA_000250905.1
GCA_000250925.1
GCA_000250945.1
GCA_000251025.1
GCA_000251085.2
GCA_000251125.2
GCA_000251225.2
GCA_000251245.2
GCA_000251265.2
GCA_000251285.2
GCA_000251305.2
GCA_000251325.2
GCA_000251345.2
GCA_000251365.2
GCA_000251385.2
GCA_000251405.2
GCA_000251425.2
GCA_000251445.2
GCA_000251465.2
GCA_000251485.2
GCA_000251505.2
GCA_000251525.2
GCA_000251545.2
GCA_000251565.2
GCA_000251585.2
GCA_000251605.2
GCA_000251625.2
GCA_000251645.2
GCA_000251665.2
GCA_000251685.2
GCA_000251705.2
GCA_000251725.2
GCA_000251745.2
GCA_000251765.2
GCA_000251785.2
GCA_000251805.2
GCA_000251825.2
GCA_000251845.2
GCA_000251865.2
GCA_000251885.2
GCA_000251905.2
GCA_000251925.2
GCA_000251945.2
GCA_000251965.2
GCA_000251985.2
GCA_000252005.2
GCA_000252025.2
GCA_000252045.2
GCA_000252065.2
GCA_000252085.2
GCA_000252105.2
GCA_000252125.2
GCA_000252165.2
GCA_000252185.2
GCA_000252205.2
GCA_000252225.2
GCA_000252245.2
GCA_000252265.2
GCA_000252285.2
GCA_000252305.2
GCA_000252365.1
GCA_000252385.2
GCA_000252405.2
GCA_000252445.1
GCA_000252525.1
GCA_000252545.1
GCA_000252625.2
GCA_000252665.2
GCA_000252685.2
GCA_000252705.2
GCA_000252725.2
GCA_000252745.2
GCA_000252765.2
GCA_000252785.2
GCA_000252805.2
GCA_000252835.2
GCA_000252855.1
GCA_000252875.1
GCA_000252895.1
GCA_000252955.1
GCA_000252975.1
GCA_000252995.1
GCA_000253015.1
GCA_000253035.1
GCA_000253075.1
GCA_000253095.1
GCA_000253115.1
GCA_000253135.1
GCA_000253155.1
GCA_000253175.1
GCA_000253195.1
GCA_000253215.1
GCA_000253235.1
GCA_000253255.1
GCA_000253275.1
GCA_000253295.1
GCA_000253315.1
GCA_000253335.1
GCA_000253355.1
GCA_000253375.1
GCA_000253395.1
GCA_000253415.2
GCA_000253435.2
GCA_000253455.2
GCA_000253475.2
GCA_000253495.2
GCA_000253515.2
GCA_000253535.2
GCA_000253555.2
GCA_000253575.2
GCA_000253595.2
GCA_000253615.2
GCA_000253635.2
GCA_000253655.2
GCA_000253675.2
GCA_000253695.2
GCA_000253715.2
GCA_000253735.2
GCA_000253755.2
GCA_000253775.2
GCA_000253795.2
GCA_000253815.3
GCA_000253835.2
GCA_000253855.3
GCA_000253875.2
GCA_000253895.3
GCA_000253915.2
GCA_000253935.2
GCA_000253955.3
GCA_000253975.2
GCA_000253995.2
GCA_000254015.2
GCA_000254035.2
GCA_000254055.2
GCA_000254075.2
GCA_000254095.2
GCA_000254115.2
GCA_000254135.2
GCA_000254155.2
GCA_000254175.2
GCA_000254195.2
GCA_000254215.2
GCA_000254235.2
GCA_000254255.2
GCA_000254275.2
GCA_000254295.2
GCA_000254315.2
GCA_000254335.2
GCA_000254355.2
GCA_000254375.2
GCA_000254395.2
GCA_000254415.2
GCA_000254435.2
GCA_000254455.2
GCA_000254475.2
GCA_000254495.2
GCA_000254515.2
GCA_000254535.2
GCA_000254555.2
GCA_000254575.2
GCA_000254595.2
GCA_000254615.2
GCA_000254635.2
GCA_000254655.2
GCA_000254675.2
GCA_000254695.2
GCA_000254715.2
GCA_000254735.2
GCA_000254755.2
GCA_000254775.2
GCA_000254795.2
GCA_000254815.2
GCA_000254835.2
GCA_000254855.2
GCA_000254875.2
GCA_000254895.2
GCA_000254915.2
GCA_000254935.2
GCA_000254955.2
GCA_000254975.2
GCA_000254995.2
GCA_000255015.2
GCA_000255035.2
GCA_000255055.2
GCA_000255075.2
GCA_000255095.2
GCA_000255115.3
GCA_000255135.1
GCA_000255155.1
GCA_000255175.1
GCA_000255195.1
GCA_000255215.1
GCA_000255235.1
GCA_000255255.1
GCA_000255275.1
GCA_000255295.1
GCA_000255315.2
GCA_000255475.1
GCA_000255535.1
GCA_000255555.2
GCA_000255575.2
GCA_000255595.2
GCA_000255615.3
GCA_000255635.1
GCA_000255915.1
GCA_000255935.1
GCA_000255955.1
GCA_000256095.2
GCA_000256115.2
GCA_000256135.2
GCA_000256165.2
GCA_000256185.2
GCA_000256205.2
GCA_000256265.2
GCA_000256285.2
GCA_000256305.2
GCA_000256325.2
GCA_000256345.2
GCA_000256365.2
GCA_000256385.2
GCA_000256405.2
GCA_000256445.2
GCA_000256465.2
GCA_000256585.3
GCA_000256605.2
GCA_000256625.1
GCA_000256645.1
GCA_000256665.1
GCA_000256685.1
GCA_000257225.2
GCA_000257245.2
GCA_000257275.1
GCA_000257455.1
GCA_000257475.1
GCA_000257495.1
GCA_000257545.3
GCA_000257585.1
GCA_000257645.1
GCA_000257665.1
GCA_000257705.1
GCA_000257725.1
GCA_000257745.1
GCA_000257765.1
GCA_000257785.1
GCA_000257805.1
GCA_000257825.1
GCA_000257845.1
GCA_000257865.1
GCA_000257905.1
GCA_000257925.1
GCA_000257945.1
GCA_000257965.1
GCA_000257985.1
GCA_000258025.1
GCA_000258125.2
GCA_000258145.1
GCA_000258175.1
GCA_000258205.1
GCA_000258225.1
GCA_000258245.1
GCA_000258265.1
GCA_000258365.1
GCA_000258385.1
GCA_000258405.1
GCA_000258445.1
GCA_000258475.1
GCA_000258535.2
GCA_000258575.2
GCA_000258685.1
GCA_000258725.1
GCA_000258825.1
GCA_000258845.1
GCA_000258865.1
GCA_000258885.1
GCA_000258905.1
GCA_000258925.1
GCA_000258945.1
GCA_000258965.1
GCA_000258985.1
GCA_000259005.1
GCA_000259025.1
GCA_000259095.1
GCA_000259135.1
GCA_000259155.3
GCA_000259175.1
GCA_000259235.1
GCA_000259255.1
GCA_000259275.1
GCA_000259295.1
GCA_000259315.1
GCA_000259345.1
GCA_000259365.1
GCA_000259405.1
GCA_000259425.1
GCA_000259485.1
GCA_000259505.1
GCA_000259525.1
GCA_000259545.1
GCA_000259575.1
GCA_000259735.1
GCA_000259755.1
GCA_000259775.1
GCA_000259795.1
GCA_000259815.1
GCA_000259915.1
GCA_000259935.1
GCA_000259995.1
GCA_000260015.1
GCA_000260035.1
GCA_000260055.1
GCA_000260115.1
GCA_000260135.1
GCA_000260275.1
GCA_000260295.1
GCA_000260315.1
GCA_000260335.1
GCA_000260515.1
GCA_000260655.1
GCA_000260675.1
GCA_000260695.1
GCA_000260715.1
GCA_000260755.1
GCA_000260795.1
GCA_000260815.1
GCA_000260835.1
GCA_000260925.1
GCA_000260965.1
GCA_000260985.3
GCA_000261025.1
GCA_000261045.2
GCA_000261145.1
GCA_000261205.1
GCA_000261225.1
GCA_000261245.1
GCA_000261265.1
GCA_000261285.1
GCA_000261345.2
GCA_000261365.1
GCA_000261385.1
GCA_000261405.1
GCA_000262065.3
GCA_000262125.1
GCA_000262145.1
GCA_000262165.1
GCA_000262205.1
GCA_000262225.1
GCA_000262245.1
GCA_000262265.1
GCA_000262285.1
GCA_000262305.1
GCA_000262325.2
GCA_000262365.1
GCA_000262385.1
GCA_000262405.1
GCA_000262445.1
GCA_000262465.1
GCA_000262525.1
GCA_000262545.1
GCA_000262655.1
GCA_000262675.1
GCA_000262695.1
GCA_000262715.1
GCA_000262735.1
GCA_000262755.1
GCA_000262815.1
GCA_000262835.1
GCA_000262855.1
GCA_000262875.1
GCA_000262895.1
GCA_000262915.1
GCA_000262935.1
GCA_000262955.1
GCA_000262975.1
GCA_000262995.2
GCA_000263015.1
GCA_000263035.1
GCA_000263115.1
GCA_000263195.1
GCA_000263215.1
GCA_000263275.1
GCA_000263295.1
GCA_000263315.1
GCA_000263335.1
GCA_000263355.1
GCA_000263395.1
GCA_000263415.1
GCA_000263435.1
GCA_000263455.1
GCA_000263475.1
GCA_000263495.1
GCA_000263515.1
GCA_000263535.1
GCA_000263555.1
GCA_000263575.1
GCA_000263595.1
GCA_000263615.1
GCA_000263635.1
GCA_000263655.1
GCA_000263675.2
GCA_000263695.2
GCA_000263715.2
GCA_000263755.2
GCA_000263795.2
GCA_000263855.1
GCA_000263895.1
GCA_000263915.1
GCA_000263935.1
GCA_000263955.1
GCA_000263975.1
GCA_000263995.1
GCA_000264015.1
GCA_000264035.1
GCA_000264095.1
GCA_000264115.1
GCA_000264135.1
GCA_000264155.1
GCA_000264175.1
GCA_000264195.1
GCA_000264215.1
GCA_000264235.1
GCA_000264255.1
GCA_000264295.1
GCA_000264315.1
GCA_000264335.1
GCA_000264355.1
GCA_000264375.1
GCA_000264395.1
GCA_000264415.1
GCA_000264435.2
GCA_000264455.2
GCA_000264555.1
GCA_000264665.1
GCA_000264705.1
GCA_000264725.1
GCA_000264745.2
GCA_000264765.2
GCA_000264945.2
GCA_000264975.1
GCA_000265055.1
GCA_000265075.1
GCA_000265095.1
GCA_000265115.1
GCA_000265205.2
GCA_000265295.1
GCA_000265365.1
GCA_000265385.1
GCA_000265405.1
GCA_000265425.1
GCA_000265465.1
GCA_000265505.1
GCA_000265545.2
GCA_000266865.1
GCA_000266885.1
GCA_000266905.1
GCA_000266925.1
GCA_000266945.1
GCA_000266985.1
GCA_000267005.2
GCA_000267025.1
GCA_000267045.1
GCA_000267065.1
GCA_000267085.1
GCA_000267105.1
GCA_000267125.1
GCA_000267145.1
GCA_000267165.1
GCA_000267185.1
GCA_000267205.2
GCA_000267225.2
GCA_000267245.2
GCA_000267265.2
GCA_000267285.2
GCA_000267305.2
GCA_000267325.1
GCA_000267345.2
GCA_000267365.2
GCA_000267385.2
GCA_000267405.2
GCA_000267425.2
GCA_000267445.2
GCA_000267465.2
GCA_000267485.2
GCA_000267505.2
GCA_000267525.2
GCA_000267545.1
GCA_000267585.2
GCA_000267605.2
GCA_000267625.2
GCA_000267645.2
GCA_000267665.2
GCA_000267685.2
GCA_000267705.2
GCA_000267725.2
GCA_000267745.2
GCA_000267765.2
GCA_000267785.2
GCA_000267805.2
GCA_000267825.2
GCA_000267845.2
GCA_000267865.2
GCA_000267885.2
GCA_000267905.2
GCA_000267925.2
GCA_000267945.2
GCA_000267965.2
GCA_000267985.1
GCA_000268005.1
GCA_000268025.1
GCA_000268045.1
GCA_000268085.1
GCA_000268105.1
GCA_000268125.1
GCA_000268145.1
GCA_000268165.1
GCA_000268185.1
GCA_000268205.1
GCA_000268225.1
GCA_000268245.1
GCA_000268285.2
GCA_000268305.2
GCA_000268325.1
GCA_000268345.1
GCA_000268365.1
GCA_000268385.1
GCA_000268405.1
GCA_000268425.1
GCA_000268445.1
GCA_000268465.1
GCA_000268485.2
GCA_000268505.1
GCA_000268525.1
GCA_000268545.1
GCA_000268565.1
GCA_000268585.1
GCA_000268605.1
GCA_000268625.1
GCA_000268645.1
GCA_000268665.1
GCA_000268685.1
GCA_000268705.1
GCA_000268725.2
GCA_000268745.1
GCA_000268765.1
GCA_000268785.1
GCA_000268805.2
GCA_000268825.1
GCA_000268845.1
GCA_000268865.2
GCA_000268885.1
GCA_000268905.1
GCA_000268925.1
GCA_000268945.1
GCA_000268965.1
GCA_000268985.1
GCA_000269005.1
GCA_000269025.1
GCA_000269045.1
GCA_000269065.1
GCA_000269085.1
GCA_000269105.1
GCA_000269125.1
GCA_000269145.1
GCA_000269165.1
GCA_000269185.1
GCA_000269205.1
GCA_000269225.1
GCA_000269245.1
GCA_000269265.1
GCA_000269285.2
GCA_000269305.1
GCA_000269325.1
GCA_000269345.1
GCA_000269365.1
GCA_000269385.1
GCA_000269405.1
GCA_000269425.1
GCA_000269445.1
GCA_000269465.1
GCA_000269485.1
GCA_000269705.1
GCA_000269845.1
GCA_000269865.1
GCA_000269925.1
GCA_000269945.1
GCA_000269965.1
GCA_000269985.1
GCA_000270005.1
GCA_000270025.1
GCA_000270045.1
GCA_000270065.1
GCA_000270085.1
GCA_000270105.1
GCA_000270125.2
GCA_000270145.1
GCA_000270165.1
GCA_000270185.1
GCA_000270205.1
GCA_000270225.1
GCA_000270245.1
GCA_000270265.1
GCA_000270285.1
GCA_000270305.1
GCA_000270345.1
GCA_000270365.1
GCA_000270385.1
GCA_000270405.1
GCA_000270425.1
GCA_000270445.1
GCA_000270465.1
GCA_000270525.1
GCA_000270565.1
GCA_000270585.1
GCA_000270605.1
GCA_000270625.1
GCA_000270645.1
GCA_000270665.1
GCA_000270685.2
GCA_000270705.1
GCA_000270725.1
GCA_000270745.2
GCA_000270765.1
GCA_000270785.1
GCA_000270805.1
GCA_000270825.1
GCA_000270845.1
GCA_000270865.1
GCA_000270885.1
GCA_000270905.1
GCA_000270925.1
GCA_000270945.1
GCA_000270965.1
GCA_000270985.1
GCA_000271005.1
GCA_000271025.1
GCA_000271045.1
GCA_000271065.1
GCA_000271085.1
GCA_000271105.1
GCA_000271125.1
GCA_000271145.1
GCA_000271165.1
GCA_000271185.1
GCA_000271205.1
GCA_000271225.1
GCA_000271245.1
GCA_000271265.1
GCA_000271285.1
GCA_000271305.1
GCA_000271325.1
GCA_000271365.1
GCA_000271405.2
GCA_000271445.1
GCA_000271485.2
GCA_000271505.1
GCA_000271545.1
GCA_000271665.2
GCA_000271785.1
GCA_000271805.1
GCA_000271825.1
GCA_000271845.1
GCA_000271865.1
GCA_000271885.2
GCA_000271905.2
GCA_000271925.1
GCA_000271945.1
GCA_000271965.2
GCA_000271985.2
GCA_000272005.1
GCA_000272025.1
GCA_000272045.2
GCA_000272065.2
GCA_000272085.2
GCA_000272105.2
GCA_000272125.2
GCA_000272145.2
GCA_000272165.2
GCA_000272205.2
GCA_000272225.2
GCA_000272245.2
GCA_000272265.2
GCA_000272305.2
GCA_000272325.2
GCA_000272345.2
GCA_000272365.2
GCA_000272385.2
GCA_000272405.2
GCA_000272445.2
GCA_000272475.1
GCA_000272495.1
GCA_000272515.1
GCA_000272535.1
GCA_000272555.1
GCA_000272575.1
GCA_000272595.1
GCA_000272615.1
GCA_000272635.1
GCA_000272655.1
GCA_000272675.1
GCA_000272695.1
GCA_000272715.4
GCA_000272735.4
GCA_000272755.4
GCA_000272775.4
GCA_000272795.2
GCA_000272815.2
GCA_000272835.4
GCA_000272855.1
GCA_000272875.1
GCA_000272895.3
GCA_000272915.1
GCA_000272935.1
GCA_000272955.1
GCA_000272975.1
GCA_000273015.1
GCA_000273035.1
GCA_000273055.1
GCA_000273075.1
GCA_000273095.1
GCA_000273115.1
GCA_000273135.1
GCA_000273155.1
GCA_000273175.1
GCA_000273195.1
GCA_000273215.1
GCA_000273235.1
GCA_000273275.1
GCA_000273295.1
GCA_000273315.1
GCA_000273725.1
GCA_000273765.1
GCA_000273785.1
GCA_000273805.1
GCA_000273825.1
GCA_000273845.1
GCA_000273865.2
GCA_000273885.1
GCA_000273905.1
GCA_000273925.1
GCA_000273945.1
GCA_000273965.1
GCA_000273985.1
GCA_000274005.2
GCA_000274025.1
GCA_000274045.2
GCA_000274065.1
GCA_000274085.2
GCA_000274105.1
GCA_000274125.1
GCA_000274145.1
GCA_000274165.1
GCA_000274185.2
GCA_000274205.2
GCA_000274225.1
GCA_000274245.1
GCA_000274265.1
GCA_000274285.1
GCA_000274305.1
GCA_000274325.1
GCA_000274345.1
GCA_000274365.1
GCA_000274385.2
GCA_000274405.1
GCA_000274425.2
GCA_000274445.2
GCA_000274465.1
GCA_000274485.2
GCA_000274505.1
GCA_000274525.2
GCA_000274545.2
GCA_000274565.1
GCA_000274585.1
GCA_000274605.1
GCA_000274625.1
GCA_000274645.2
GCA_000274665.1
GCA_000274685.1
GCA_000274705.1
GCA_000274725.1
GCA_000274745.1
GCA_000274765.2
GCA_000274785.1
GCA_000274805.1
GCA_000274825.2
GCA_000274845.2
GCA_000274865.1
GCA_000274885.2
GCA_000274905.1
GCA_000274925.1
GCA_000274945.2
GCA_000274965.2
GCA_000274985.2
GCA_000275005.2
GCA_000275025.2
GCA_000275045.1
GCA_000275065.2
GCA_000275085.1
GCA_000275105.1
GCA_000275125.1
GCA_000275145.2
GCA_000275165.1
GCA_000275185.1
GCA_000275205.1
GCA_000275225.2
GCA_000275245.2
GCA_000275265.2
GCA_000275285.1
GCA_000275305.2
GCA_000275325.1
GCA_000275345.2
GCA_000275365.2
GCA_000275385.1
GCA_000275405.2
GCA_000275425.2
GCA_000275445.2
GCA_000275465.1
GCA_000275485.2
GCA_000275505.2
GCA_000275525.2
GCA_000275545.2
GCA_000275565.2
GCA_000275585.2
GCA_000275625.1
GCA_000275785.1
GCA_000275805.1
GCA_000275825.1
GCA_000275945.1
GCA_000275965.1
GCA_000275985.2
GCA_000276005.1
GCA_000276025.1
GCA_000276045.1
GCA_000276065.1
GCA_000276085.1
GCA_000276105.1
GCA_000276125.1
GCA_000276145.1
GCA_000276165.1
GCA_000276185.1
GCA_000276205.1
GCA_000276225.1
GCA_000276245.1
GCA_000276265.1
GCA_000276285.1
GCA_000276305.1
GCA_000276325.1
GCA_000276345.1
GCA_000276365.1
GCA_000276385.1
GCA_000276405.1
GCA_000276425.1
GCA_000276445.1
GCA_000276465.1
GCA_000276485.1
GCA_000276505.1
GCA_000276525.1
GCA_000276545.1
GCA_000276605.1
GCA_000276625.1
GCA_000276685.1
GCA_000276705.2
GCA_000276745.1
GCA_000276765.1
GCA_000276785.1
GCA_000276825.1
GCA_000276845.1
GCA_000276865.1
GCA_000276885.1
GCA_000276905.1
GCA_000276925.1
GCA_000276945.1
GCA_000276965.1
GCA_000277005.1
GCA_000277085.1
GCA_000277105.1
GCA_000277125.1
GCA_000277145.1
GCA_000277165.1
GCA_000277185.1
GCA_000277205.1
GCA_000277225.1
GCA_000277245.1
GCA_000277265.1
GCA_000277285.1
GCA_000277305.1
GCA_000277325.1
GCA_000277345.1
GCA_000277365.1
GCA_000277385.1
GCA_000277405.1
GCA_000277425.1
GCA_000277505.1
GCA_000277545.1
GCA_000277565.1
GCA_000277585.1
GCA_000277605.1
GCA_000277625.1
GCA_000277645.1
GCA_000277665.1
GCA_000277685.1
GCA_000277715.1
GCA_000277735.2
GCA_000277755.1
GCA_000277775.2
GCA_000277795.1
GCA_000277875.1
GCA_000277895.1
GCA_000277915.1
GCA_000277935.1
GCA_000277955.1
GCA_000277975.1
GCA_000277995.1
GCA_000278015.1
GCA_000278035.1
GCA_000278055.1
GCA_000278075.1
GCA_000278095.1
GCA_000278115.1
GCA_000278135.1
GCA_000278155.1
GCA_000278175.1
GCA_000278195.1
GCA_000278215.1
GCA_000278235.1
GCA_000278255.1
GCA_000278275.1
GCA_000278295.1
GCA_000278315.1
GCA_000278335.1
GCA_000278565.1
GCA_000278605.1
GCA_000278625.1
GCA_000278645.1
GCA_000278665.1
GCA_000278685.1
GCA_000278705.1
GCA_000278725.1
GCA_000278745.1
GCA_000278765.1
GCA_000278785.1
GCA_000278805.1
GCA_000278825.1
GCA_000278845.1
GCA_000278865.1
GCA_000278885.1
GCA_000278905.1
GCA_000278925.1
GCA_000278945.1
GCA_000278965.1
GCA_000278985.1
GCA_000279005.1
GCA_000279025.1
GCA_000279045.1
GCA_000279065.1
GCA_000279085.1
GCA_000279105.1
GCA_000279125.1
GCA_000279145.1
GCA_000279165.1
GCA_000279185.1
GCA_000279205.1
GCA_000279225.1
GCA_000279245.1
GCA_000279265.1
GCA_000279285.1
GCA_000279305.1
GCA_000279325.1
GCA_000279345.1
GCA_000279375.1
GCA_000279395.1
GCA_000279415.1
GCA_000279435.1
GCA_000279455.1
GCA_000279475.1
GCA_000279495.1
GCA_000279515.1
GCA_000279535.1
GCA_000279555.1
GCA_000279575.1
GCA_000279595.1
GCA_000279615.1
GCA_000279635.1
GCA_000279655.1
GCA_000279675.1
GCA_000279695.1
GCA_000279715.1
GCA_000279735.1
GCA_000279755.1
GCA_000279775.1
GCA_000279785.1
GCA_000279815.1
GCA_000279835.1
GCA_000279855.1
GCA_000279875.1
GCA_000279895.1
GCA_000279915.1
GCA_000279935.1
GCA_000279955.1
GCA_000279975.1
GCA_000279995.1
GCA_000280015.1
GCA_000280055.1
GCA_000280075.1
GCA_000280095.1
GCA_000280115.1
GCA_000280135.1
GCA_000280155.1
GCA_000280175.1
GCA_000280195.1
GCA_000280215.1
GCA_000280235.1
GCA_000280255.1
GCA_000280275.1
GCA_000280295.1
GCA_000280315.2
GCA_000280335.1
GCA_000280355.1
GCA_000280375.1
GCA_000280395.1
GCA_000280415.1
GCA_000280435.1
GCA_000280455.1
GCA_000280475.1
GCA_000280495.2
GCA_000280725.1
GCA_000280865.1
GCA_000280885.2
GCA_000280925.3
GCA_000281145.1
GCA_000281175.1
GCA_000281195.1
GCA_000281215.1
GCA_000281235.1
GCA_000281255.1
GCA_000281275.1
GCA_000281295.1
GCA_000281315.1
GCA_000281335.1
GCA_000281355.1
GCA_000281375.1
GCA_000281395.1
GCA_000281415.1
GCA_000281435.2
GCA_000281455.1
GCA_000281475.1
GCA_000281495.1
GCA_000281515.1
GCA_000281535.2
GCA_000281555.1
GCA_000281575.1
GCA_000281595.1
GCA_000281615.1
GCA_000281635.1
GCA_000281655.1
GCA_000281675.2
GCA_000281715.1
GCA_000281735.1
GCA_000281755.1
GCA_000281775.1
GCA_000281795.1
GCA_000281815.1
GCA_000281895.1
GCA_000281915.1
GCA_000281955.1
GCA_000281975.1
GCA_000281995.2
GCA_000282015.1
GCA_000282035.1
GCA_000282055.1
GCA_000282075.1
GCA_000282095.2
GCA_000282115.1
GCA_000282135.1
GCA_000282155.1
GCA_000282175.1
GCA_000282195.1
GCA_000282215.1
GCA_000282235.1
GCA_000282255.1
GCA_000282275.2
GCA_000282295.1
GCA_000282315.2
GCA_000282335.1
GCA_000282355.1
GCA_000282375.1
GCA_000282395.1
GCA_000282415.1
GCA_000282435.1
GCA_000282455.1
GCA_000282475.1
GCA_000282495.1
GCA_000282515.1
GCA_000282535.1
GCA_000282555.1
GCA_000282575.1
GCA_000282595.1
GCA_000282615.1
GCA_000282635.1
GCA_000282655.1
GCA_000282675.1
GCA_000282695.1
GCA_000282715.1
GCA_000282935.1
GCA_000283035.1
GCA_000283115.1
GCA_000283135.1
GCA_000283275.1
GCA_000283295.1
GCA_000283475.1
GCA_000283495.2
GCA_000283515.1
GCA_000283535.1
GCA_000283555.1
GCA_000283575.1
GCA_000283595.1
GCA_000283615.1
GCA_000283635.1
GCA_000283655.1
GCA_000283675.1
GCA_000283695.1
GCA_000283735.1
GCA_000283755.1
GCA_000283775.1
GCA_000283795.1
GCA_000283815.1
GCA_000283835.1
GCA_000283855.1
GCA_000283875.1
GCA_000283895.1
GCA_000283915.1
GCA_000283935.1
GCA_000283955.1
GCA_000283975.1
GCA_000283995.1
GCA_000284015.1
GCA_000284035.1
GCA_000284055.1
GCA_000284075.1
GCA_000284095.1
GCA_000284115.1
GCA_000284135.1
GCA_000284155.1
GCA_000284175.1
GCA_000284195.1
GCA_000284215.1
GCA_000284235.1
GCA_000284255.1
GCA_000284275.1
GCA_000284295.1
GCA_000284315.1
GCA_000284335.1
GCA_000284355.1
GCA_000284375.1
GCA_000284395.1
GCA_000284415.2
GCA_000284435.1
GCA_000284455.1
GCA_000284475.1
GCA_000284495.1
GCA_000284515.1
GCA_000284535.1
GCA_000284555.1
GCA_000284575.1
GCA_000284595.1
GCA_000284615.1
GCA_000284635.1
GCA_000284655.1
GCA_000284675.1
GCA_000284695.1
GCA_000284715.1
GCA_000284735.1
GCA_000284755.1
GCA_000284775.1
GCA_000284795.1
GCA_000284815.1
GCA_000284875.2
GCA_000285655.3
GCA_000285775.1
GCA_000285815.1
GCA_000285875.1
GCA_000285995.1
GCA_000286015.1
GCA_000286075.1
GCA_000286115.1
GCA_000286135.1
GCA_000286155.1
GCA_000286175.1
GCA_000286195.1
GCA_000286215.1
GCA_000286235.1
GCA_000286255.1
GCA_000286275.1
GCA_000286295.1
GCA_000286415.1
GCA_000286435.2
GCA_000286455.1
GCA_000286475.1
GCA_000286495.1
GCA_000286535.1
GCA_000286555.1
GCA_000286575.1
GCA_000286595.1
GCA_000286615.1
GCA_000286635.1
GCA_000286655.1
GCA_000286675.1
GCA_000286695.1
GCA_000286715.1
GCA_000286735.1
GCA_000286755.1
GCA_000286775.1
GCA_000286795.1
GCA_000286815.1
GCA_000286835.2
GCA_000286855.2
GCA_000286875.2
GCA_000286895.2
GCA_000286915.2
GCA_000286935.2
GCA_000286955.2
GCA_000286975.2
GCA_000286995.2
GCA_000287015.2
GCA_000287035.2
GCA_000287055.2
GCA_000287075.2
GCA_000287095.2
GCA_000287115.2
GCA_000287135.2
GCA_000287155.2
GCA_000287175.2
GCA_000287195.2
GCA_000287215.3
GCA_000287235.1
GCA_000287255.1
GCA_000287275.1
GCA_000287295.1
GCA_000287315.1
GCA_000287335.1
GCA_000287355.1
GCA_000287395.1
GCA_000287595.1
GCA_000287615.1
GCA_000287635.1
GCA_000287655.1
GCA_000287675.1
GCA_000287695.1
GCA_000287715.1
GCA_000287855.1
GCA_000287935.1
GCA_000287955.1
GCA_000287975.1
GCA_000287995.1
GCA_000288015.1
GCA_000288035.1
GCA_000288055.1
GCA_000288075.1
GCA_000288095.1
GCA_000288115.1
GCA_000288135.1
GCA_000288155.1
GCA_000288175.1
GCA_000288195.1
GCA_000288215.1
GCA_000288235.1
GCA_000288255.1
GCA_000288275.1
GCA_000288295.1
GCA_000288315.1
GCA_000288335.1
GCA_000288355.1
GCA_000288375.1
GCA_000288395.1
GCA_000288415.1
GCA_000288435.1
GCA_000288455.1
GCA_000288475.1
GCA_000288495.1
GCA_000288515.1
GCA_000288535.1
GCA_000288555.1
GCA_000288575.1
GCA_000288595.1
GCA_000288615.1
GCA_000288635.1
GCA_000288655.1
GCA_000288675.1
GCA_000288695.1
GCA_000288715.1
GCA_000288735.1
GCA_000288755.1
GCA_000288775.1
GCA_000288795.1
GCA_000288815.1
GCA_000288835.1
GCA_000288855.1
GCA_000288875.1
GCA_000288895.1
GCA_000288915.1
GCA_000288935.1
GCA_000288955.1
GCA_000288975.1
GCA_000288995.1
GCA_000289015.1
GCA_000289035.1
GCA_000289055.1
GCA_000289075.1
GCA_000289095.1
GCA_000289115.1
GCA_000289135.1
GCA_000289155.1
GCA_000289175.1
GCA_000289195.1
GCA_000289215.1
GCA_000289235.1
GCA_000289255.1
GCA_000289275.1
GCA_000289295.1
GCA_000289315.1
GCA_000289335.2
GCA_000289355.2
GCA_000289375.1
GCA_000289395.1
GCA_000289415.1
GCA_000289435.1
GCA_000289455.1
GCA_000289475.1
GCA_000289495.1
GCA_000289515.1
GCA_000289535.1
GCA_000289555.1
GCA_000289575.1
GCA_000289595.1
GCA_000289615.1
GCA_000289635.1
GCA_000289655.1
GCA_000289675.1
GCA_000289695.1
GCA_000289715.1
GCA_000289735.1
GCA_000289755.1
GCA_000289775.1
GCA_000289795.1
GCA_000289815.1
GCA_000289835.1
GCA_000289855.1
GCA_000289875.1
GCA_000289895.1
GCA_000289915.1
GCA_000289935.1
GCA_000289955.1
GCA_000289975.1
GCA_000289995.1
GCA_000290015.1
GCA_000290035.1
GCA_000290055.1
GCA_000290075.1
GCA_000290095.1
GCA_000290115.1
GCA_000290135.1
GCA_000290155.1
GCA_000290175.1
GCA_000290195.1
GCA_000290215.1
GCA_000290235.1
GCA_000290255.1
GCA_000290275.1
GCA_000290295.1
GCA_000290315.1
GCA_000290335.1
GCA_000290355.1
GCA_000290375.1
GCA_000290395.1
GCA_000290415.1
GCA_000290435.1
GCA_000290455.1
GCA_000290475.1
GCA_000290495.1
GCA_000290515.1
GCA_000290535.1
GCA_000290655.1
GCA_000290675.1
GCA_000290695.1
GCA_000290715.1
GCA_000290735.1
GCA_000290755.1
GCA_000290775.1
GCA_000290795.1
GCA_000290815.1
GCA_000290835.1
GCA_000290855.1
GCA_000290875.1
GCA_000290895.1
GCA_000290915.1
GCA_000290935.2
GCA_000290955.1
GCA_000290975.2
GCA_000290995.1
GCA_000291015.1
GCA_000291035.1
GCA_000291055.1
GCA_000291075.1
GCA_000291095.1
GCA_000291115.1
GCA_000291135.1
GCA_000291155.1
GCA_000291175.1
GCA_000291195.1
GCA_000291215.1
GCA_000291235.1
GCA_000291255.1
GCA_000291275.1
GCA_000291295.1
GCA_000291315.1
GCA_000291335.1
GCA_000291355.1
GCA_000291375.1
GCA_000291395.1
GCA_000291415.1
GCA_000291435.1
GCA_000291455.1
GCA_000291475.1
GCA_000291495.1
GCA_000291515.1
GCA_000291535.1
GCA_000291565.1
GCA_000291585.1
GCA_000291605.1
GCA_000291625.1
GCA_000291645.1
GCA_000291665.1
GCA_000291725.1
GCA_000291745.1
GCA_000291765.1
GCA_000292245.2
GCA_000292405.1
GCA_000292415.1
GCA_000292445.1
GCA_000292455.1
GCA_000292485.1
GCA_000292505.1
GCA_000292525.1
GCA_000292565.1
GCA_000292685.1
GCA_000292705.1
GCA_000292775.1
GCA_000292795.1
GCA_000292915.1
GCA_000292935.1
GCA_000292955.1
GCA_000292975.1
GCA_000292995.1
GCA_000293015.1
GCA_000293035.1
GCA_000293135.1
GCA_000293155.1
GCA_000293175.1
GCA_000293195.2
GCA_000293245.1
GCA_000293265.1
GCA_000293285.1
GCA_000293305.1
GCA_000293325.1
GCA_000293345.1
GCA_000293365.1
GCA_000293385.1
GCA_000293405.2
GCA_000293425.1
GCA_000293445.1
GCA_000293465.1
GCA_000293505.1
GCA_000293525.1
GCA_000293545.1
GCA_000293565.1
GCA_000293605.1
GCA_000293625.1
GCA_000293645.1
GCA_000293665.1
GCA_000293685.1
GCA_000293705.1
GCA_000293725.1
GCA_000293745.1
GCA_000293765.1
GCA_000293785.1
GCA_000293805.1
GCA_000293845.2
GCA_000293885.3
GCA_000293905.1
GCA_000293925.1
GCA_000293945.1
GCA_000293965.1
GCA_000293985.2
GCA_000294005.2
GCA_000294025.2
GCA_000294045.1
GCA_000294065.2
GCA_000294085.2
GCA_000294105.2
GCA_000294125.1
GCA_000294145.2
GCA_000294165.2
GCA_000294185.2
GCA_000294205.2
GCA_000294225.2
GCA_000294245.2
GCA_000294265.2
GCA_000294285.2
GCA_000294305.2
GCA_000294325.2
GCA_000294345.2
GCA_000294365.1
GCA_000294385.2
GCA_000294445.2
GCA_000294465.1
GCA_000294495.1
GCA_000294515.1
GCA_000294535.1
GCA_000294555.1
GCA_000294575.1
GCA_000294635.1
GCA_000294655.1
GCA_000294675.1
GCA_000294695.2
GCA_000294715.1
GCA_000294775.2
GCA_000294815.2
GCA_000294835.2
GCA_000294855.2
GCA_000294875.2
GCA_000294895.2
GCA_000294915.2
GCA_000294935.2
GCA_000294955.2
GCA_000294975.2
GCA_000294995.2
GCA_000295015.1
GCA_000295035.2
GCA_000295055.2
GCA_000295075.2
GCA_000295115.2
GCA_000295135.2
GCA_000295155.2
GCA_000295175.2
GCA_000295195.2
GCA_000295215.2
GCA_000295235.2
GCA_000295255.2
GCA_000295275.2
GCA_000295315.2
GCA_000295335.2
GCA_000295355.2
GCA_000295375.2
GCA_000295395.2
GCA_000295415.2
GCA_000295435.2
GCA_000295455.2
GCA_000295475.1
GCA_000295495.2
GCA_000295515.2
GCA_000295535.2
GCA_000295555.2
GCA_000295575.2
GCA_000295595.2
GCA_000295615.2
GCA_000295655.1
GCA_000295695.1
GCA_000295715.1
GCA_000295775.2
GCA_000295815.1
GCA_000295825.1
GCA_000295855.1
GCA_000295895.1
GCA_000295935.2
GCA_000295975.2
GCA_000295995.2
GCA_000296015.2
GCA_000296035.2
GCA_000296055.2
GCA_000296075.2
GCA_000296095.2
GCA_000296115.2
GCA_000296135.2
GCA_000296215.2
GCA_000296275.1
GCA_000296305.1
GCA_000296325.1
GCA_000296345.2
GCA_000296385.1
GCA_000296405.1
GCA_000296445.1
GCA_000296465.1
GCA_000296485.1
GCA_000296505.1
GCA_000296575.1
GCA_000296595.1
GCA_000296695.1
GCA_000296715.2
GCA_000296775.1
GCA_000296795.1
GCA_000296815.2
GCA_000296835.1
GCA_000296855.1
GCA_000296875.1
GCA_000296895.1
GCA_000296915.3
GCA_000296935.1
GCA_000296955.1
GCA_000296975.1
GCA_000296995.1
GCA_000297015.1
GCA_000297025.1
GCA_000297055.2
GCA_000297075.2
GCA_000297115.1
GCA_000297155.2
GCA_000297175.1
GCA_000297195.2
GCA_000297235.3
GCA_000297255.1
GCA_000297275.1
GCA_000297295.1
GCA_000297315.1
GCA_000297335.1
GCA_000297355.1
GCA_000297375.1
GCA_000297395.2
GCA_000297415.1
GCA_000297435.1
GCA_000297455.1
GCA_000297495.1
GCA_000297515.1
GCA_000297535.1
GCA_000297575.1
GCA_000297595.1
GCA_000297655.1
GCA_000297695.1
GCA_000297735.1
GCA_000297755.1
GCA_000297775.1
GCA_000297795.2
GCA_000297815.1
GCA_000297835.1
GCA_000297855.1
GCA_000297875.1
GCA_000297915.1
GCA_000297935.1
GCA_000297955.1
GCA_000297975.1
GCA_000297995.1
GCA_000298015.1
GCA_000298035.1
GCA_000298055.1
GCA_000298095.1
GCA_000298115.2
GCA_000298175.1
GCA_000298195.1
GCA_000298215.1
GCA_000298235.1
GCA_000298255.1
GCA_000298295.1
GCA_000298315.2
GCA_000298375.2
GCA_000298385.1
GCA_000298415.1
GCA_000298435.2
GCA_000298455.2
GCA_000298475.2
GCA_000298495.2
GCA_000298515.2
GCA_000298535.2
GCA_000298555.2
GCA_000298655.1
GCA_000298675.1
GCA_000298875.1
GCA_000299015.1
GCA_000299095.1
GCA_000299115.1
GCA_000299135.1
GCA_000299175.2
GCA_000299235.1
GCA_000299255.1
GCA_000299295.2
GCA_000299335.2
GCA_000299355.1
GCA_000299435.1
GCA_000299455.1
GCA_000299475.1
GCA_000299575.1
GCA_000299595.1
GCA_000299615.1
GCA_000299655.1
GCA_000299675.1
GCA_000299695.1
GCA_000299715.1
GCA_000299735.1
GCA_000299755.1
GCA_000299775.1
GCA_000299795.1
GCA_000299815.1
GCA_000299835.1
GCA_000299855.1
GCA_000299875.1
GCA_000299895.1
GCA_000299915.1
GCA_000299935.1
GCA_000299955.1
GCA_000299965.1
GCA_000299995.1
GCA_000300005.1
GCA_000300035.1
GCA_000300045.1
GCA_000300075.1
GCA_000300095.1
GCA_000300115.1
GCA_000300135.1
GCA_000300175.1
GCA_000300215.1
GCA_000300235.2
GCA_000300275.1
GCA_000300295.4
GCA_000300335.1
GCA_000300355.4
GCA_000300375.1
GCA_000300395.2
GCA_000300455.4
GCA_000300475.1
GCA_000300515.1
GCA_000300535.1
GCA_000300635.1
GCA_000300655.1
GCA_000300675.1
GCA_000300715.1
GCA_000300735.3
GCA_000300795.2
GCA_000300835.1
GCA_000300855.1
GCA_000300875.1
GCA_000300895.1
GCA_000300915.1
GCA_000300935.1
GCA_000300955.1
GCA_000300975.2
GCA_000300995.1
GCA_000301035.1
GCA_000301055.1
GCA_000301075.1
GCA_000301095.1
GCA_000301115.1
GCA_000301135.1
GCA_000302475.3
GCA_000302495.1
GCA_000302515.1
GCA_000302535.1
GCA_000302555.4
GCA_000302575.1
GCA_000302675.2
GCA_000302715.1
GCA_000302735.1
GCA_000302755.1
GCA_000302775.1
GCA_000302795.1
GCA_000302815.1
GCA_000302835.1
GCA_000302855.1
GCA_000302875.1
GCA_000302895.1
GCA_000302915.1
GCA_000302965.1
GCA_000302985.1
GCA_000303005.1
GCA_000303045.1
GCA_000303065.1
GCA_000303085.1
GCA_000303105.1
GCA_000303125.1
GCA_000303235.2
GCA_000303255.2
GCA_000303275.2
GCA_000303295.2
GCA_000303315.2
GCA_000303335.2
GCA_000303355.2
GCA_000303375.2
GCA_000303395.2
GCA_000303415.2
GCA_000303435.2
GCA_000303455.2
GCA_000303475.2
GCA_000303495.2
GCA_000303515.2
GCA_000303535.2
GCA_000303555.2
GCA_000303575.2
GCA_000303595.2
GCA_000303615.2
GCA_000303635.2
GCA_000303655.2
GCA_000303675.2
GCA_000303695.2
GCA_000303715.2
GCA_000303735.2
GCA_000303755.2
GCA_000303775.2
GCA_000303795.2
GCA_000303815.2
GCA_000303835.2
GCA_000303855.2
GCA_000303875.2
GCA_000303895.2
GCA_000303915.2
GCA_000303935.2
GCA_000303955.2
GCA_000303975.2
GCA_000303995.2
GCA_000304015.2
GCA_000304035.2
GCA_000304055.2
GCA_000304075.2
GCA_000304095.2
GCA_000304115.2
GCA_000304135.2
GCA_000304195.1
GCA_000304215.1
GCA_000304255.1
GCA_000304275.1
GCA_000304295.1
GCA_000304315.1
GCA_000304375.1
GCA_000304415.1
GCA_000304435.1
GCA_000304455.1
GCA_000304495.1
GCA_000304515.1
GCA_000304535.1
GCA_000304555.1
GCA_000304595.1
GCA_000304635.1
GCA_000304655.1
GCA_000304675.1
GCA_000304695.1
GCA_000304715.1
GCA_000304735.1
GCA_000304755.1
GCA_000304775.1
GCA_000304795.1
GCA_000304815.2
GCA_000304835.2
GCA_000304855.2
GCA_000304875.2
GCA_000304915.2
GCA_000304935.2
GCA_000304955.2
GCA_000304995.1
GCA_000305015.2
GCA_000305055.2
GCA_000305075.2
GCA_000305095.2
GCA_000305115.2
GCA_000305135.2
GCA_000305155.2
GCA_000305175.1
GCA_000305195.2
GCA_000305215.1
GCA_000305235.1
GCA_000305255.1
GCA_000305275.1
GCA_000305295.1
GCA_000305315.1
GCA_000305335.2
GCA_000305355.1
GCA_000305375.2
GCA_000305395.2
GCA_000305415.2
GCA_000305435.2
GCA_000305455.2
GCA_000305525.2
GCA_000305545.2
GCA_000305565.2
GCA_000305585.2
GCA_000305605.1
GCA_000305625.2
GCA_000305645.2
GCA_000305675.2
GCA_000305695.2
GCA_000305715.2
GCA_000305735.2
GCA_000305755.2
GCA_000305775.1
GCA_000305785.2
GCA_000305815.1
GCA_000305835.1
GCA_000305855.1
GCA_000305875.1
GCA_000305895.1
GCA_000305915.1
GCA_000305935.1
GCA_000306015.1
GCA_000306035.1
GCA_000306075.2
GCA_000306115.2
GCA_000306135.2
GCA_000306155.2
GCA_000306175.2
GCA_000306195.2
GCA_000306215.2
GCA_000306235.2
GCA_000306255.2
GCA_000306275.2
GCA_000306295.2
GCA_000306315.2
GCA_000306335.2
GCA_000306355.2
GCA_000306375.2
GCA_000306395.2
GCA_000306415.2
GCA_000306435.2
GCA_000306455.2
GCA_000306475.2
GCA_000306495.2
GCA_000306515.2
GCA_000306535.2
GCA_000306555.2
GCA_000306575.2
GCA_000306595.2
GCA_000306615.2
GCA_000306635.2
GCA_000306655.2
GCA_000306675.2
GCA_000306745.1
GCA_000306785.1
GCA_000306805.1
GCA_000306825.1
GCA_000306845.1
GCA_000306865.1
GCA_000306885.1
GCA_000306905.1
GCA_000306925.2
GCA_000306945.1
GCA_000306985.1
GCA_000307005.1
GCA_000307025.1
GCA_000307045.1
GCA_000307065.1
GCA_000307085.1
GCA_000307105.1
GCA_000307125.1
GCA_000307145.1
GCA_000307165.1
GCA_000307185.1
GCA_000307205.1
GCA_000307345.1
GCA_000307375.1
GCA_000307395.1
GCA_000307435.1
GCA_000307455.1
GCA_000307475.1
GCA_000307495.1
GCA_000307535.1
GCA_000307585.2
GCA_000307615.1
GCA_000307635.1
GCA_000307655.2
GCA_000307675.1
GCA_000307715.1
GCA_000307735.3
GCA_000307755.2
GCA_000307775.2
GCA_000307795.1
GCA_000307815.1
GCA_000307835.1
GCA_000307855.1
GCA_000307875.1
GCA_000307895.1
GCA_000307915.1
GCA_000307935.1
GCA_000307955.1
GCA_000307975.2
GCA_000307995.2
GCA_000308015.1
GCA_000308075.1
GCA_000308355.2
GCA_000308395.1
GCA_000308475.2
GCA_000308735.2
GCA_000308975.2
GCA_000309095.1
GCA_000309115.1
GCA_000309135.1
GCA_000309155.1
GCA_000309175.1
GCA_000309195.1
GCA_000309215.1
GCA_000309235.1
GCA_000309255.1
GCA_000309275.1
GCA_000309425.1
GCA_000309445.1
GCA_000309505.2
GCA_000309565.2
GCA_000309585.1
GCA_000309605.1
GCA_000309625.1
GCA_000309645.1
GCA_000309665.1
GCA_000309685.1
GCA_000309705.1
GCA_000309725.1
GCA_000309745.1
GCA_000309765.1
GCA_000309785.1
GCA_000309845.1
GCA_000309885.1
GCA_000309905.1
GCA_000309925.1
GCA_000309945.1
GCA_000310005.2
GCA_000310065.1
GCA_000310085.1
GCA_000310105.2
GCA_000310125.2
GCA_000310145.2
GCA_000310165.2
GCA_000310185.1
GCA_000310205.1
GCA_000310225.1
GCA_000310245.1
GCA_000310265.1
GCA_000310285.1
GCA_000310305.1
GCA_000310325.1
GCA_000310345.1
GCA_000310365.1
GCA_000310385.1
GCA_000310405.1
GCA_000310425.1
GCA_000310445.1
GCA_000310465.1
GCA_000310505.1
GCA_000310525.1
GCA_000310545.1
GCA_000310585.1
GCA_000310605.1
GCA_000310625.1
GCA_000310645.1
GCA_000310665.1
GCA_000310685.1
GCA_000310705.1
GCA_000310725.1
GCA_000310745.1
GCA_000310765.1
GCA_000310785.1
GCA_000310805.1
GCA_000310845.1
GCA_000310865.1
GCA_000310885.1
GCA_000310905.1
GCA_000310925.1
GCA_000310945.1
GCA_000310965.1
GCA_000310985.1
GCA_000311005.1
GCA_000311025.1
GCA_000311045.1
GCA_000311065.1
GCA_000311085.1
GCA_000311105.1
GCA_000311125.1
GCA_000311145.1
GCA_000311165.1
GCA_000311185.1
GCA_000311205.1
GCA_000311225.1
GCA_000311245.1
GCA_000311265.1
GCA_000311285.1
GCA_000311305.1
GCA_000311325.1
GCA_000311345.1
GCA_000311365.1
GCA_000311385.1
GCA_000311405.1
GCA_000311425.1
GCA_000311445.1
GCA_000311465.1
GCA_000311485.1
GCA_000311505.1
GCA_000311525.1
GCA_000311545.1
GCA_000311565.1
GCA_000311585.1
GCA_000311605.1
GCA_000311625.1
GCA_000311645.1
GCA_000311665.1
GCA_000311685.1
GCA_000311705.1
GCA_000311765.1
GCA_000311885.1
GCA_000311905.1
GCA_000311945.1
GCA_000311965.1
GCA_000312165.1
GCA_000312185.1
GCA_000312205.1
GCA_000312225.1
GCA_000312245.1
GCA_000312265.1
GCA_000312285.1
GCA_000312465.1
GCA_000312625.1
GCA_000312645.1
GCA_000312665.1
GCA_000312685.1
GCA_000312705.1
GCA_000312725.1
GCA_000312745.2
GCA_000312765.2
GCA_000312785.2
GCA_000312805.2
GCA_000312825.2
GCA_000312845.2
GCA_000312865.2
GCA_000312885.2
GCA_000312905.2
GCA_000312945.1
GCA_000313065.1
GCA_000313085.1
GCA_000313175.2
GCA_000313275.1
GCA_000313365.1
GCA_000313385.1
GCA_000313405.1
GCA_000313425.1
GCA_000313445.1
GCA_000313465.1
GCA_000313595.1
GCA_000313615.1
GCA_000313635.1
GCA_000313655.1
GCA_000313715.2
GCA_000313775.1
GCA_000313875.1
GCA_000313895.1
GCA_000313915.1
GCA_000313935.1
GCA_000313955.2
GCA_000314555.1
GCA_000314575.1
GCA_000314595.1
GCA_000314615.1
GCA_000314635.1
GCA_000314655.1
GCA_000314675.2
GCA_000314715.2
GCA_000314735.2
GCA_000314755.2
GCA_000314775.2
GCA_000314795.2
GCA_000314815.2
GCA_000314835.2
GCA_000314855.2
GCA_000314875.2
GCA_000314895.2
GCA_000314915.2
GCA_000314935.1
GCA_000314955.1
GCA_000314975.1
GCA_000314995.1
GCA_000315015.1
GCA_000315035.1
GCA_000315055.1
GCA_000315075.1
GCA_000315155.1
GCA_000315195.1
GCA_000315235.1
GCA_000315365.1
GCA_000315385.1
GCA_000315405.1
GCA_000315425.1
GCA_000315445.1
GCA_000315465.1
GCA_000315485.1
GCA_000315505.1
GCA_000315525.1
GCA_000315545.1
GCA_000315795.1
GCA_000315815.2
GCA_000315955.1
GCA_000316075.2
GCA_000316115.1
GCA_000316155.1
GCA_000316175.1
GCA_000316195.1
GCA_000316245.2
GCA_000316265.2
GCA_000316325.2
GCA_000316345.2
GCA_000316365.2
GCA_000316385.2
GCA_000316405.2
GCA_000316425.2
GCA_000316445.2
GCA_000316465.1
GCA_000316485.1
GCA_000316505.2
GCA_000316515.1
GCA_000316545.2
GCA_000316565.2
GCA_000316575.1
GCA_000316605.1
GCA_000316625.1
GCA_000316645.1
GCA_000316665.1
GCA_000316685.1
GCA_000316705.2
GCA_000316725.2
GCA_000316745.2
GCA_000316765.2
GCA_000316785.2
GCA_000316805.2
GCA_000316825.2
GCA_000316845.2
GCA_000316865.2
GCA_000316885.2
GCA_000316905.2
GCA_000317025.1
GCA_000317045.1
GCA_000317065.1
GCA_000317085.1
GCA_000317105.1
GCA_000317125.1
GCA_000317145.1
GCA_000317165.1
GCA_000317185.3
GCA_000317305.3
GCA_000317435.1
GCA_000317475.1
GCA_000317495.1
GCA_000317515.1
GCA_000317535.1
GCA_000317555.1
GCA_000317575.1
GCA_000317595.1
GCA_000317615.1
GCA_000317635.1
GCA_000317655.1
GCA_000317675.1
GCA_000317695.1
GCA_000317835.1
GCA_000317855.1
GCA_000317875.1
GCA_000317895.1
GCA_000317915.1
GCA_000317935.1
GCA_000317955.1
GCA_000317975.2
GCA_000317995.1
GCA_000318015.1
GCA_000318035.1
GCA_000318055.1
GCA_000318075.1
GCA_000318095.2
GCA_000318115.1
GCA_000318135.1
GCA_000318155.1
GCA_000318175.2
GCA_000318195.2
GCA_000318215.2
GCA_000318235.2
GCA_000318255.2
GCA_000318275.2
GCA_000318295.1
GCA_000318315.2
GCA_000318335.2
GCA_000318355.2
GCA_000318405.1
GCA_000318425.2
GCA_000318445.2
GCA_000318485.2
GCA_000318505.2
GCA_000318525.2
GCA_000318545.1
GCA_000318565.1
GCA_000318585.1
GCA_000318605.1
GCA_000318625.1
GCA_000318645.1
GCA_000318665.1
GCA_000318685.1
GCA_000318705.1
GCA_000318745.1
GCA_000318765.1
GCA_000318785.1
GCA_000318805.1
GCA_000318825.1
GCA_000318845.1
GCA_000318865.1
GCA_000318885.1
GCA_000318905.1
GCA_000318925.1
GCA_000318945.1
GCA_000318965.1
GCA_000318985.1
GCA_000319005.1
GCA_000319025.1
GCA_000319045.1
GCA_000319065.1
GCA_000319085.1
GCA_000319105.1
GCA_000319125.1
GCA_000319145.1
GCA_000319165.1
GCA_000319185.1
GCA_000319205.1
GCA_000319225.1
GCA_000319245.1
GCA_000319265.1
GCA_000319285.1
GCA_000319305.1
GCA_000319325.1
GCA_000319345.1
GCA_000319365.1
GCA_000319385.1
GCA_000319475.1
GCA_000319495.1
GCA_000319515.1
GCA_000319535.1
GCA_000319555.1
GCA_000319575.2
GCA_000319595.1
GCA_000319615.1
GCA_000319655.2
GCA_000319675.2
GCA_000319775.1
GCA_000319795.2
GCA_000319835.1
GCA_000319855.1
GCA_000319875.1
GCA_000319915.1
GCA_000319935.1
GCA_000319955.1
GCA_000319975.1
GCA_000319995.1
GCA_000320015.1
GCA_000320035.1
GCA_000320045.1
GCA_000320075.1
GCA_000320095.1
GCA_000320115.1
GCA_000320135.1
GCA_000320155.1
GCA_000320175.1
GCA_000320195.1
GCA_000320215.1
GCA_000320235.1
GCA_000320255.1
GCA_000320275.1
GCA_000320305.1
GCA_000320325.1
GCA_000320345.1
GCA_000320365.1
GCA_000320385.2
GCA_000320405.1
GCA_000321395.1
GCA_000321415.2
GCA_000321465.1
GCA_000321485.1
GCA_000321505.1
GCA_000321525.1
GCA_000321545.1
GCA_000321565.1
GCA_000321585.1
GCA_000321605.1
GCA_000321625.1
GCA_000321645.1
GCA_000321665.1
GCA_000321685.1
GCA_000321705.1
GCA_000321725.1
GCA_000321745.1
GCA_000321765.1
GCA_000321785.1
GCA_000321805.1
GCA_000321825.1
GCA_000321845.1
GCA_000321865.1
GCA_000321885.1
GCA_000321905.1
GCA_000321925.1
GCA_000321945.1
GCA_000321965.1
GCA_000321985.1
GCA_000322005.1
GCA_000322025.1
GCA_000322045.1
GCA_000322065.1
GCA_000322085.1
GCA_000322105.1
GCA_000322125.1
GCA_000322145.1
GCA_000322165.1
GCA_000322185.1
GCA_000322205.1
GCA_000322225.1
GCA_000322245.1
GCA_000322265.1
GCA_000322285.1
GCA_000322305.1
GCA_000322325.1
GCA_000322345.1
GCA_000322365.1
GCA_000322385.1
GCA_000322405.1
GCA_000322425.1
GCA_000322445.1
GCA_000322465.1
GCA_000323065.2
GCA_000325625.1
GCA_000325665.1
GCA_000325705.1
GCA_000325725.1
GCA_000325745.1
GCA_000326145.1
GCA_000326165.1
GCA_000326185.1
GCA_000326205.1
GCA_000326225.1
GCA_000326245.1
GCA_000326265.1
GCA_000326285.1
GCA_000326305.1
GCA_000326325.1
GCA_000326345.1
GCA_000326365.1
GCA_000326385.1
GCA_000326405.1
GCA_000326425.1
GCA_000326445.1
GCA_000326465.1
GCA_000326485.1
GCA_000326505.1
GCA_000326525.1
GCA_000326545.1
GCA_000326565.1
GCA_000326585.1
GCA_000326605.1
GCA_000326625.1
GCA_000326645.1
GCA_000326665.1
GCA_000326685.1
GCA_000326705.1
GCA_000326725.1
GCA_000326745.1
GCA_000326765.1
GCA_000326785.1
GCA_000326805.1
GCA_000326825.1
GCA_000326845.1
GCA_000326885.1
GCA_000326905.1
GCA_000326925.1
GCA_000326945.1
GCA_000326965.1
GCA_000327045.1
GCA_000327065.1
GCA_000327105.3
GCA_000327125.3
GCA_000327145.3
GCA_000327165.3
GCA_000327185.3
GCA_000327205.3
GCA_000327225.3
GCA_000327245.3
GCA_000327265.1
GCA_000327305.1
GCA_000327325.1
GCA_000327395.1
GCA_000327465.1
GCA_000327525.1
GCA_000327545.2
GCA_000327565.2
GCA_000327585.2
GCA_000327605.2
GCA_000327625.2
GCA_000327645.2
GCA_000327665.2
GCA_000327685.2
GCA_000327705.2
GCA_000327725.2
GCA_000327745.2
GCA_000327765.2
GCA_000327785.2
GCA_000327805.2
GCA_000327825.2
GCA_000327845.2
GCA_000327865.2
GCA_000327885.2
GCA_000327905.2
GCA_000327925.2
GCA_000327945.2
GCA_000327965.2
GCA_000327985.2
GCA_000328005.2
GCA_000328025.2
GCA_000328045.2
GCA_000328065.2
GCA_000328085.2
GCA_000328105.2
GCA_000328125.2
GCA_000328145.2
GCA_000328165.2
GCA_000328185.2
GCA_000328205.2
GCA_000328225.2
GCA_000328245.2
GCA_000328265.2
GCA_000328305.2
GCA_000328325.1
GCA_000328345.1
GCA_000328405.1
GCA_000328545.1
GCA_000328565.1
GCA_000328625.1
GCA_000328705.1
GCA_000328725.1
GCA_000328765.2
GCA_000328785.1
GCA_000328805.1
GCA_000328825.1
GCA_000328845.1
GCA_000328865.1
GCA_000328985.1
GCA_000329005.1
GCA_000329025.1
GCA_000329045.1
GCA_000329065.1
GCA_000329085.1
GCA_000329105.1
GCA_000329125.1
GCA_000329145.1
GCA_000329165.1
GCA_000329185.1
GCA_000329205.1
GCA_000329225.1
GCA_000329245.1
GCA_000329265.1
GCA_000329285.1
GCA_000329305.1
GCA_000329325.1
GCA_000329345.1
GCA_000329365.2
GCA_000329385.1
GCA_000329405.1
GCA_000329425.1
GCA_000329445.1
GCA_000329465.1
GCA_000329485.1
GCA_000329505.1
GCA_000329525.1
GCA_000329545.1
GCA_000329565.1
GCA_000329585.1
GCA_000329605.1
GCA_000329625.1
GCA_000329645.1
GCA_000329665.1
GCA_000329685.1
GCA_000329705.1
GCA_000329725.1
GCA_000329745.1
GCA_000329765.1
GCA_000329785.1
GCA_000329805.1
GCA_000329825.1
GCA_000329845.1
GCA_000329865.1
GCA_000329885.1
GCA_000329905.1
GCA_000329925.1
GCA_000329945.1
GCA_000329965.1
GCA_000329985.1
GCA_000330005.1
GCA_000330025.1
GCA_000330045.1
GCA_000330065.1
GCA_000330085.1
GCA_000330105.1
GCA_000330125.1
GCA_000330145.1
GCA_000330165.1
GCA_000330185.1
GCA_000330205.1
GCA_000330225.1
GCA_000330245.1
GCA_000330265.1
GCA_000330285.1
GCA_000330305.1
GCA_000330325.1
GCA_000330345.1
GCA_000330365.1
GCA_000330385.1
GCA_000330405.1
GCA_000330425.1
GCA_000330445.1
GCA_000330465.1
GCA_000330485.2
GCA_000330525.1
GCA_000330545.1
GCA_000330565.1
GCA_000330585.1
GCA_000330605.1
GCA_000330625.1
GCA_000330645.1
GCA_000330665.1
GCA_000330685.1
GCA_000330725.2
GCA_000330745.1
GCA_000330765.1
GCA_000330785.1
GCA_000330825.2
GCA_000330845.1
GCA_000330865.1
GCA_000330885.1
GCA_000330905.1
GCA_000330925.1
GCA_000330945.1
GCA_000331005.1
GCA_000331025.1
GCA_000331065.1
GCA_000331085.2
GCA_000331105.1
GCA_000331165.1
GCA_000331185.1
GCA_000331385.1
GCA_000331445.1
GCA_000331515.1
GCA_000331535.1
GCA_000331695.1
GCA_000331715.1
GCA_000331735.1
GCA_000331775.1
GCA_000331815.1
GCA_000331915.2
GCA_000331975.1
GCA_000331995.1
GCA_000332035.1
GCA_000332055.1
GCA_000332115.1
GCA_000332215.1
GCA_000332395.2
GCA_000332415.2
GCA_000332435.2
GCA_000332455.2
GCA_000332475.2
GCA_000332495.2
GCA_000332515.2
GCA_000332535.2
GCA_000332555.2
GCA_000332585.1
GCA_000332625.1
GCA_000332645.1
GCA_000332665.1
GCA_000332685.1
GCA_000332735.1
GCA_000332755.1
GCA_000332815.1
GCA_000332835.1
GCA_000332875.2
GCA_000332895.2
GCA_000332915.2
GCA_000332935.2
GCA_000332955.2
GCA_000332975.1
GCA_000332995.1
GCA_000333015.1
GCA_000333035.1
GCA_000333135.2
GCA_000333155.2
GCA_000333175.1
GCA_000333195.1
GCA_000333215.1
GCA_000333235.1
GCA_000333835.1
GCA_000333895.2
GCA_000333955.1
GCA_000333995.1
GCA_000334015.1
GCA_000334035.1
GCA_000334055.1
GCA_000334075.1
GCA_000334195.1
GCA_000334405.1
GCA_000334455.1
GCA_000334515.1
GCA_000334535.1
GCA_000334555.1
GCA_000334575.1
GCA_000334595.1
GCA_000334615.1
GCA_000334635.1
GCA_000334655.1
GCA_000334675.1
GCA_000334695.1
GCA_000334715.1
GCA_000334735.1
GCA_000334755.1
GCA_000334775.1
GCA_000334795.1
GCA_000334815.1
GCA_000334835.1
GCA_000334855.1
GCA_000334935.1
GCA_000334955.1
GCA_000334975.2
GCA_000334995.2
GCA_000335015.2
GCA_000335035.2
GCA_000335055.2
GCA_000335075.2
GCA_000335095.2
GCA_000335115.1
GCA_000335135.1
GCA_000335155.2
GCA_000335175.2
GCA_000335195.2
GCA_000335215.2
GCA_000335235.2
GCA_000335255.2
GCA_000335275.2
GCA_000335295.2
GCA_000335315.2
GCA_000335335.2
GCA_000335355.2
GCA_000335375.2
GCA_000335395.3
GCA_000335415.2
GCA_000335435.2
GCA_000335455.2
GCA_000335475.2
GCA_000335495.1
GCA_000335515.1
GCA_000335535.1
GCA_000335555.1
GCA_000335575.1
GCA_000335595.1
GCA_000335615.1
GCA_000335635.1
GCA_000335655.1
GCA_000335675.1
GCA_000335815.1
GCA_000335835.1
GCA_000335855.1
GCA_000335875.2
GCA_000335895.1
GCA_000335915.1
GCA_000335935.1
GCA_000335955.1
GCA_000335975.1
GCA_000335995.2
GCA_000336015.1
GCA_000336035.1
GCA_000336055.1
GCA_000336075.1
GCA_000336095.1
GCA_000336115.1
GCA_000336135.1
GCA_000336155.1
GCA_000336175.1
GCA_000336195.1
GCA_000336215.1
GCA_000336235.1
GCA_000336405.1
GCA_000336425.1
GCA_000336445.1
GCA_000336465.1
GCA_000336515.1
GCA_000336555.1
GCA_000336575.1
GCA_000336595.1
GCA_000338055.1
GCA_000338075.1
GCA_000338095.1
GCA_000338115.2
GCA_000338255.1
GCA_000338295.1
GCA_000338455.1
GCA_000338475.1
GCA_000338515.1
GCA_000338595.1
GCA_000338615.1
GCA_000338635.1
GCA_000338695.1
GCA_000338715.2
GCA_000338735.1
GCA_000338755.1
GCA_000338875.1
GCA_000339015.1
GCA_000339055.1
GCA_000339075.1
GCA_000339095.1
GCA_000339115.1
GCA_000339135.1
GCA_000339155.1
GCA_000339175.1
GCA_000339195.1
GCA_000339215.1
GCA_000339235.1
GCA_000339255.1
GCA_000339275.1
GCA_000339295.1
GCA_000339315.1
GCA_000339335.1
GCA_000339355.1
GCA_000339375.1
GCA_000339395.1
GCA_000339415.1
GCA_000339435.1
GCA_000339455.1
GCA_000339475.1
GCA_000339495.1
GCA_000339515.1
GCA_000339535.1
GCA_000339555.1
GCA_000339575.1
GCA_000339595.1
GCA_000339615.1
GCA_000339635.1
GCA_000339655.1
GCA_000339675.1
GCA_000339695.1
GCA_000339715.1
GCA_000339735.1
GCA_000339755.1
GCA_000339775.1
GCA_000339795.1
GCA_000339815.1
GCA_000339835.1
GCA_000339855.1
GCA_000339875.1
GCA_000339895.1
GCA_000339915.1
GCA_000339935.1
GCA_000339955.1
GCA_000339975.1
GCA_000339995.1
GCA_000340015.1
GCA_000340035.1
GCA_000340055.1
GCA_000340075.1
GCA_000340095.1
GCA_000340115.1
GCA_000340135.1
GCA_000340155.1
GCA_000340175.1
GCA_000340235.1
GCA_000340255.1
GCA_000340275.1
GCA_000340335.2
GCA_000340375.1
GCA_000340415.1
GCA_000340435.3
GCA_000340455.2
GCA_000340565.3
GCA_000340605.1
GCA_000340625.1
GCA_000340645.1
GCA_000340685.1
GCA_000340705.1
GCA_000340725.1
GCA_000340745.1
GCA_000340785.1
GCA_000340795.1
GCA_000340825.1
GCA_000340845.1
GCA_000340865.1
GCA_000340885.1
GCA_000340905.1
GCA_000340925.1
GCA_000341345.1
GCA_000341355.1
GCA_000341385.1
GCA_000341395.1
GCA_000341425.1
GCA_000341445.1
GCA_000341465.2
GCA_000341485.2
GCA_000341505.1
GCA_000341545.2
GCA_000341565.1
GCA_000341585.2
GCA_000341615.1
GCA_000341635.1
GCA_000341655.1
GCA_000341665.1
GCA_000341695.1
GCA_000341775.1
GCA_000341795.1
GCA_000341815.1
GCA_000341855.1
GCA_000341875.1
GCA_000341895.1
GCA_000341965.1
GCA_000341985.1
GCA_000342005.1
GCA_000342045.1
GCA_000342105.1
GCA_000342125.1
GCA_000342145.1
GCA_000342165.1
GCA_000342205.1
GCA_000342265.1
GCA_000342325.1
GCA_000342345.1
GCA_000342365.1
GCA_000342445.1
GCA_000342505.1
GCA_000342585.1
GCA_000343855.1
GCA_000344115.1
GCA_000344135.1
GCA_000344155.1
GCA_000344175.1
GCA_000344215.1
GCA_000344255.1
GCA_000344275.1
GCA_000344295.2
GCA_000344315.1
GCA_000344335.2
GCA_000344355.2
GCA_000344575.1
GCA_000344725.1
GCA_000344745.1
GCA_000344765.1
GCA_000344785.1
GCA_000344805.1
GCA_000344825.1
GCA_000344845.1
GCA_000344865.1
GCA_000344885.1
GCA_000344905.1
GCA_000344945.2
GCA_000344965.2
GCA_000344985.2
GCA_000345005.2
GCA_000345025.2
GCA_000345045.2
GCA_000345065.2
GCA_000345085.2
GCA_000345105.2
GCA_000345125.2
GCA_000345145.2
GCA_000345165.2
GCA_000345185.2
GCA_000345205.2
GCA_000345225.2
GCA_000345245.2
GCA_000345265.2
GCA_000345285.2
GCA_000345305.2
GCA_000345325.2
GCA_000345345.2
GCA_000345365.2
GCA_000345385.2
GCA_000345405.2
GCA_000345425.2
GCA_000345445.2
GCA_000345465.2
GCA_000345485.2
GCA_000345505.2
GCA_000345525.2
GCA_000345545.2
GCA_000345565.2
GCA_000345585.2
GCA_000345605.2
GCA_000345625.2
GCA_000345645.2
GCA_000345665.2
GCA_000345685.2
GCA_000345705.2
GCA_000345725.2
GCA_000345745.2
GCA_000345765.2
GCA_000345785.2
GCA_000345805.2
GCA_000345825.2
GCA_000345845.2
GCA_000345865.2
GCA_000345885.2
GCA_000345905.2
GCA_000345925.2
GCA_000345945.2
GCA_000345965.2
GCA_000345985.2
GCA_000346005.2
GCA_000346025.2
GCA_000346065.1
GCA_000346125.2
GCA_000346145.1
GCA_000346225.2
GCA_000346275.1
GCA_000346295.1
GCA_000346315.1
GCA_000346425.1
GCA_000346445.1
GCA_000346485.2
GCA_000346505.1
GCA_000346525.1
GCA_000346595.1
GCA_000346655.1
GCA_000346675.1
GCA_000346695.1
GCA_000346815.2
GCA_000346835.2
GCA_000346855.2
GCA_000346875.2
GCA_000346895.1
GCA_000346915.1
GCA_000346935.1
GCA_000346955.1
GCA_000346975.1
GCA_000346995.1
GCA_000347015.1
GCA_000347035.1
GCA_000347055.1
GCA_000347075.1
GCA_000347095.1
GCA_000347115.1
GCA_000347135.1
GCA_000347155.1
GCA_000347175.1
GCA_000347195.1
GCA_000347215.1
GCA_000347235.1
GCA_000347255.1
GCA_000347295.2
GCA_000347315.1
GCA_000347375.1
GCA_000347415.1
GCA_000347435.1
GCA_000347515.1
GCA_000347595.1
GCA_000347615.1
GCA_000347635.1
GCA_000347675.2
GCA_000347695.1
GCA_000347775.1
GCA_000347795.1
GCA_000347815.1
GCA_000347835.1
GCA_000347855.1
GCA_000347875.1
GCA_000347895.1
GCA_000347915.1
GCA_000347935.1
GCA_000347955.2
GCA_000347975.1
GCA_000348015.1
GCA_000348045.2
GCA_000348065.2
GCA_000348085.2
GCA_000348105.2
GCA_000348125.2
GCA_000348145.2
GCA_000348165.2
GCA_000348185.2
GCA_000348205.2
GCA_000348225.2
GCA_000348245.2
GCA_000348265.2
GCA_000348285.2
GCA_000348305.2
GCA_000348325.2
GCA_000348345.2
GCA_000348365.1
GCA_000348385.2
GCA_000348405.2
GCA_000348425.2
GCA_000348445.2
GCA_000348465.2
GCA_000348485.2
GCA_000348505.2
GCA_000348545.1
GCA_000348565.1
GCA_000348585.1
GCA_000348685.1
GCA_000348705.1
GCA_000348725.1
GCA_000348745.1
GCA_000348765.2
GCA_000348785.1
GCA_000348805.1
GCA_000348825.1
GCA_000348845.1
GCA_000348865.1
GCA_000348885.1
GCA_000348905.1
GCA_000348925.1
GCA_000348945.1
GCA_000349205.1
GCA_000349225.1
GCA_000349245.1
GCA_000349265.2
GCA_000349285.2
GCA_000349325.1
GCA_000349405.1
GCA_000349465.1
GCA_000349485.1
GCA_000349505.1
GCA_000349545.1
GCA_000349565.1
GCA_000349585.1
GCA_000349605.1
GCA_000349745.1
GCA_000349765.2
GCA_000349785.2
GCA_000349795.1
GCA_000349845.1
GCA_000349865.1
GCA_000349885.2
GCA_000349925.2
GCA_000349945.1
GCA_000349975.1
GCA_000350005.1
GCA_000350025.2
GCA_000350045.2
GCA_000350085.1
GCA_000350105.1
GCA_000350125.1
GCA_000350165.1
GCA_000350185.1
GCA_000350205.1
GCA_000350385.1
GCA_000350425.2
GCA_000350465.1
GCA_000350485.1
GCA_000350545.1
GCA_000350585.1
GCA_000350605.1
GCA_000350625.1
GCA_000350645.1
GCA_000350665.1
GCA_000350685.1
GCA_000350705.1
GCA_000350725.1
GCA_000350745.1
GCA_000350765.1
GCA_000350785.1
GCA_000350805.1
GCA_000350825.1
GCA_000350845.1
GCA_000350865.1
GCA_000350885.1
GCA_000350905.1
GCA_000350925.1
GCA_000350945.1
GCA_000350965.1
GCA_000350985.1
GCA_000351005.1
GCA_000351025.1
GCA_000351045.1
GCA_000351065.1
GCA_000351085.1
GCA_000351105.1
GCA_000351125.1
GCA_000351145.1
GCA_000351165.1
GCA_000351185.1
GCA_000351205.1
GCA_000351225.1
GCA_000351245.1
GCA_000351265.1
GCA_000351285.1
GCA_000351305.1
GCA_000351325.1
GCA_000351345.1
GCA_000351365.1
GCA_000351385.1
GCA_000351405.1
GCA_000351425.1
GCA_000351445.1
GCA_000351465.1
GCA_000351485.1
GCA_000351505.1
GCA_000351525.1
GCA_000351545.1
GCA_000351565.1
GCA_000351585.1
GCA_000351605.1
GCA_000351625.1
GCA_000351645.1
GCA_000351665.1
GCA_000351685.1
GCA_000351705.1
GCA_000351725.1
GCA_000351745.1
GCA_000351765.1
GCA_000351785.1
GCA_000351805.1
GCA_000351825.1
GCA_000351845.1
GCA_000351865.1
GCA_000351885.1
GCA_000351905.1
GCA_000351925.1
GCA_000351945.1
GCA_000351965.1
GCA_000351985.1
GCA_000352005.1
GCA_000352025.1
GCA_000352045.1
GCA_000352065.1
GCA_000352085.1
GCA_000352105.1
GCA_000352125.1
GCA_000352145.1
GCA_000352165.1
GCA_000352185.1
GCA_000352205.1
GCA_000352225.1
GCA_000352245.1
GCA_000352265.1
GCA_000352285.1
GCA_000352305.1
GCA_000352325.1
GCA_000352345.1
GCA_000352365.1
GCA_000352385.1
GCA_000352405.1
GCA_000352425.1
GCA_000352445.1
GCA_000352465.1
GCA_000352485.1
GCA_000352505.1
GCA_000352525.1
GCA_000352545.1
GCA_000352565.1
GCA_000352585.1
GCA_000352605.1
GCA_000352625.1
GCA_000352645.1
GCA_000352665.1
GCA_000352685.1
GCA_000352705.1
GCA_000352725.1
GCA_000352745.1
GCA_000352765.1
GCA_000352785.1
GCA_000352805.1
GCA_000352825.1
GCA_000352845.1
GCA_000352865.1
GCA_000352885.1
GCA_000352905.1
GCA_000352925.1
GCA_000352945.1
GCA_000352965.1
GCA_000352985.1
GCA_000353005.1
GCA_000353025.1
GCA_000353045.1
GCA_000353065.1
GCA_000353085.1
GCA_000353105.1
GCA_000353125.1
GCA_000353145.1
GCA_000353165.1
GCA_000353185.1
GCA_000353205.1
GCA_000353245.1
GCA_000353265.2
GCA_000353305.2
GCA_000353425.1
GCA_000353545.1
GCA_000353565.1
GCA_000353775.1
GCA_000353795.1
GCA_000353815.1
GCA_000353855.1
GCA_000353895.1
GCA_000353915.1
GCA_000353935.1
GCA_000353955.1
GCA_000353975.1
GCA_000353995.1
GCA_000354015.1
GCA_000354035.1
GCA_000354055.1
GCA_000354075.1
GCA_000354095.1
GCA_000354115.1
GCA_000354135.1
GCA_000354155.1
GCA_000354175.2
GCA_000354275.2
GCA_000354295.1
GCA_000354315.2
GCA_000354335.2
GCA_000354355.2
GCA_000354375.2
GCA_000354395.1
GCA_000354415.2
GCA_000354435.2
GCA_000354455.1
GCA_000354475.2
GCA_000354495.2
GCA_000354515.2
GCA_000354535.2
GCA_000354555.2
GCA_000354575.2
GCA_000354595.1
GCA_000354615.2
GCA_000354735.2
GCA_000354755.2
GCA_000354775.2
GCA_000354795.2
GCA_000354815.2
GCA_000354835.2
GCA_000354855.1
GCA_000354875.1
GCA_000354895.2
GCA_000354915.1
GCA_000354935.2
GCA_000354955.1
GCA_000354975.1
GCA_000354995.2
GCA_000355015.2
GCA_000355035.2
GCA_000355055.1
GCA_000355075.2
GCA_000355095.2
GCA_000355115.2
GCA_000355155.2
GCA_000355175.1
GCA_000355195.2
GCA_000355215.2
GCA_000355235.2
GCA_000355255.2
GCA_000355275.2
GCA_000355295.1
GCA_000355315.2
GCA_000355335.2
GCA_000355355.1
GCA_000355375.2
GCA_000355395.2
GCA_000355415.2
GCA_000355435.2
GCA_000355455.2
GCA_000355475.2
GCA_000355495.2
GCA_000355515.2
GCA_000355535.1
GCA_000355555.2
GCA_000355575.2
GCA_000355595.1
GCA_000355615.2
GCA_000355675.1
GCA_000355695.1
GCA_000355725.1
GCA_000355745.1
GCA_000355765.4
GCA_000355785.1
GCA_000355825.1
GCA_000355845.1
GCA_000355905.1
GCA_000355925.1
GCA_000355945.1
GCA_000355965.1
GCA_000355985.1
GCA_000356005.2
GCA_000356025.2
GCA_000356045.2
GCA_000356065.2
GCA_000356085.2
GCA_000356105.2
GCA_000356125.1
GCA_000356145.2
GCA_000356165.2
GCA_000356185.2
GCA_000356205.2
GCA_000356225.2
GCA_000356245.1
GCA_000356265.2
GCA_000356285.2
GCA_000356305.2
GCA_000356325.2
GCA_000356345.2
GCA_000356365.2
GCA_000356385.1
GCA_000356405.2
GCA_000356425.2
GCA_000356445.2
GCA_000356465.2
GCA_000356485.2
GCA_000356505.2
GCA_000356525.2
GCA_000356545.1
GCA_000356565.1
GCA_000356585.2
GCA_000356605.2
GCA_000356625.2
GCA_000356645.2
GCA_000356665.2
GCA_000356685.2
GCA_000356705.1
GCA_000356725.1
GCA_000356745.2
GCA_000356765.2
GCA_000356785.2
GCA_000356805.2
GCA_000356825.2
GCA_000356845.2
GCA_000356865.2
GCA_000356885.2
GCA_000356905.1
GCA_000356925.2
GCA_000356945.1
GCA_000356965.1
GCA_000356985.2
GCA_000357005.2
GCA_000357025.2
GCA_000357045.2
GCA_000357065.2
GCA_000357085.1
GCA_000357105.1
GCA_000357125.1
GCA_000357145.2
GCA_000357165.1
GCA_000357185.2
GCA_000357205.2
GCA_000357225.2
GCA_000357245.1
GCA_000357265.2
GCA_000357285.2
GCA_000357305.2
GCA_000357325.1
GCA_000357345.2
GCA_000357365.2
GCA_000357385.2
GCA_000357405.2
GCA_000357425.2
GCA_000357445.2
GCA_000357465.2
GCA_000357485.2
GCA_000357505.2
GCA_000357525.2
GCA_000357545.2
GCA_000357565.2
GCA_000357585.2
GCA_000357605.2
GCA_000357625.2
GCA_000357645.1
GCA_000357665.2
GCA_000357685.2
GCA_000357705.2
GCA_000357725.1
GCA_000357745.1
GCA_000357765.2
GCA_000357785.2
GCA_000357805.1
GCA_000357825.2
GCA_000357845.2
GCA_000357865.2
GCA_000357885.2
GCA_000357905.2
GCA_000357925.2
GCA_000357945.2
GCA_000357965.2
GCA_000357985.2
GCA_000358005.2
GCA_000358025.2
GCA_000358045.2
GCA_000358065.2
GCA_000358085.2
GCA_000358105.2
GCA_000358125.1
GCA_000358145.2
GCA_000358165.2
GCA_000358185.2
GCA_000358205.2
GCA_000358225.2
GCA_000358245.2
GCA_000358265.2
GCA_000358285.2
GCA_000358315.1
GCA_000358335.2
GCA_000358355.2
GCA_000358375.1
GCA_000358395.2
GCA_000358415.2
GCA_000358435.2
GCA_000358455.2
GCA_000358475.1
GCA_000358495.2
GCA_000358515.2
GCA_000358535.2
GCA_000358555.1
GCA_000358575.2
GCA_000358595.2
GCA_000358615.2
GCA_000358635.2
GCA_000358655.2
GCA_000358675.2
GCA_000358695.2
GCA_000358715.2
GCA_000358735.1
GCA_000358755.2
GCA_000358775.2
GCA_000358795.2
GCA_000358815.1
GCA_000358835.2
GCA_000358855.2
GCA_000358875.1
GCA_000358895.1
GCA_000358915.1
GCA_000358935.2
GCA_000358955.2
GCA_000358975.2
GCA_000358995.1
GCA_000359015.2
GCA_000359035.2
GCA_000359055.2
GCA_000359075.1
GCA_000359095.2
GCA_000359125.1
GCA_000359505.1
GCA_000359525.1
GCA_000359565.1
GCA_000359605.1
GCA_000359625.1
GCA_000359645.1
GCA_000359665.1
GCA_000359745.1
GCA_000359765.1
GCA_000359785.1
GCA_000359805.1
GCA_000359825.1
GCA_000359845.1
GCA_000359865.1
GCA_000359885.1
GCA_000359905.1
GCA_000359925.1
GCA_000359945.1
GCA_000359965.1
GCA_000359985.1
GCA_000360005.1
GCA_000360025.1
GCA_000360045.1
GCA_000360065.1
GCA_000360085.1
GCA_000360105.1
GCA_000360125.1
GCA_000360145.1
GCA_000360165.1
GCA_000360185.1
GCA_000360205.1
GCA_000360225.1
GCA_000360245.1
GCA_000360265.1
GCA_000360285.1
GCA_000360305.1
GCA_000360325.1
GCA_000360345.1
GCA_000360365.1
GCA_000360385.1
GCA_000360405.1
GCA_000360425.1
GCA_000360445.1
GCA_000360465.1
GCA_000360485.1
GCA_000360505.1
GCA_000360525.1
GCA_000360545.1
GCA_000360565.1
GCA_000360585.1
GCA_000360605.1
GCA_000360625.1
GCA_000360645.1
GCA_000360665.1
GCA_000360685.1
GCA_000360705.1
GCA_000360725.1
GCA_000360745.1
GCA_000360765.1
GCA_000360785.1
GCA_000360805.1
GCA_000360825.1
GCA_000360845.1
GCA_000360865.1
GCA_000360885.1
GCA_000360905.1
GCA_000360925.1
GCA_000360945.1
GCA_000360965.1
GCA_000360985.1
GCA_000361005.1
GCA_000361025.1
GCA_000361045.1
GCA_000361065.1
GCA_000361085.1
GCA_000361105.1
GCA_000361125.1
GCA_000361145.1
GCA_000361165.1
GCA_000361185.1
GCA_000361205.1
GCA_000361225.1
GCA_000361245.1
GCA_000361265.1
GCA_000361285.1
GCA_000361305.1
GCA_000361325.1
GCA_000361345.1
GCA_000361365.1
GCA_000361385.1
GCA_000361405.1
GCA_000361425.1
GCA_000361445.1
GCA_000361465.1
GCA_000361485.1
GCA_000361505.1
GCA_000361525.1
GCA_000361545.1
GCA_000361565.1
GCA_000361585.1
GCA_000361605.1
GCA_000361625.1
GCA_000361645.1
GCA_000361665.1
GCA_000361685.1
GCA_000361705.1
GCA_000361725.1
GCA_000361745.1
GCA_000361765.1
GCA_000361785.1
GCA_000361805.1
GCA_000361825.1
GCA_000361845.1
GCA_000361865.1
GCA_000361885.1
GCA_000361905.1
GCA_000361925.1
GCA_000361945.1
GCA_000361965.1
GCA_000361985.1
GCA_000362005.1
GCA_000362025.1
GCA_000362045.1
GCA_000362065.1
GCA_000362085.1
GCA_000362105.1
GCA_000362125.1
GCA_000362145.1
GCA_000362165.1
GCA_000362185.1
GCA_000362205.1
GCA_000362225.1
GCA_000362245.1
GCA_000362265.1
GCA_000362285.1
GCA_000362305.1
GCA_000362325.1
GCA_000362345.1
GCA_000362365.1
GCA_000362385.1
GCA_000362405.1
GCA_000362425.1
GCA_000362445.1
GCA_000362465.1
GCA_000362485.1
GCA_000362505.1
GCA_000362525.1
GCA_000362545.1
GCA_000362565.1
GCA_000362585.1
GCA_000362605.1
GCA_000362625.1
GCA_000362645.1
GCA_000362665.1
GCA_000362685.1
GCA_000362705.1
GCA_000362725.1
GCA_000362745.1
GCA_000362765.1
GCA_000362785.1
GCA_000362805.1
GCA_000362825.1
GCA_000362845.1
GCA_000362865.1
GCA_000362885.1
GCA_000362905.1
GCA_000362925.1
GCA_000362945.1
GCA_000362965.1
GCA_000362985.1
GCA_000363005.1
GCA_000363025.1
GCA_000363045.1
GCA_000363065.1
GCA_000363085.1
GCA_000363105.1
GCA_000363125.1
GCA_000363145.1
GCA_000363165.1
GCA_000363185.1
GCA_000363205.1
GCA_000363225.1
GCA_000363245.1
GCA_000363265.1
GCA_000363285.1
GCA_000363305.1
GCA_000363325.1
GCA_000363345.1
GCA_000363365.1
GCA_000363385.1
GCA_000363405.1
GCA_000363425.1
GCA_000363445.1
GCA_000363465.1
GCA_000363485.1
GCA_000363505.1
GCA_000363525.1
GCA_000363545.1
GCA_000363565.1
GCA_000363585.1
GCA_000363605.1
GCA_000363625.1
GCA_000363645.1
GCA_000363665.1
GCA_000363685.1
GCA_000363705.1
GCA_000363725.1
GCA_000363745.1
GCA_000363765.1
GCA_000363785.1
GCA_000363805.1
GCA_000363825.1
GCA_000363845.1
GCA_000363865.1
GCA_000363905.1
GCA_000363915.2
GCA_000363985.1
GCA_000364005.1
GCA_000364025.1
GCA_000364045.1
GCA_000364065.1
GCA_000364085.1
GCA_000364105.1
GCA_000364125.1
GCA_000364145.1
GCA_000364165.1
GCA_000364185.1
GCA_000364205.1
GCA_000364225.1
GCA_000364245.1
GCA_000364265.1
GCA_000364285.1
GCA_000364305.1
GCA_000364325.1
GCA_000364385.3
GCA_000364405.1
GCA_000364425.1
GCA_000364445.1
GCA_000364725.1
GCA_000364765.1
GCA_000364785.1
GCA_000364805.1
GCA_000364825.1
GCA_000364845.1
GCA_000364865.1
GCA_000365565.1
GCA_000365585.1
GCA_000365605.1
GCA_000365625.1
GCA_000365645.1
GCA_000365665.1
GCA_000365685.1
GCA_000365705.1
GCA_000365725.1
GCA_000365745.1
GCA_000365765.1
GCA_000365785.1
GCA_000365805.1
GCA_000365825.1
GCA_000365845.1
GCA_000365865.1
GCA_000365885.1
GCA_000365905.1
GCA_000365925.1
GCA_000365945.1
GCA_000365965.1
GCA_000365985.1
GCA_000366005.1
GCA_000366025.1
GCA_000366045.1
GCA_000366065.1
GCA_000366085.1
GCA_000366105.1
GCA_000366125.1
GCA_000366145.1
GCA_000366165.1
GCA_000366185.1
GCA_000366205.1
GCA_000366225.1
GCA_000366245.1
GCA_000366265.1
GCA_000366285.1
GCA_000366305.1
GCA_000366325.1
GCA_000366345.1
GCA_000366365.1
GCA_000366385.1
GCA_000366405.1
GCA_000366425.1
GCA_000366445.1
GCA_000366465.1
GCA_000366485.1
GCA_000366505.1
GCA_000366525.1
GCA_000366545.1
GCA_000366565.1
GCA_000366585.1
GCA_000366605.1
GCA_000366625.1
GCA_000366645.1
GCA_000366665.1
GCA_000366685.1
GCA_000366705.1
GCA_000366725.1
GCA_000366745.1
GCA_000366765.1
GCA_000366785.1
GCA_000366805.1
GCA_000366825.1
GCA_000366845.1
GCA_000366865.1
GCA_000366885.1
GCA_000366905.1
GCA_000366925.1
GCA_000366945.1
GCA_000366965.1
GCA_000366985.1
GCA_000367005.1
GCA_000367025.1
GCA_000367045.1
GCA_000367065.1
GCA_000367085.1
GCA_000367105.1
GCA_000367125.1
GCA_000367185.1
GCA_000367205.1
GCA_000367225.1
GCA_000367245.1
GCA_000367265.1
GCA_000367285.1
GCA_000367305.1
GCA_000367405.1
GCA_000367425.1
GCA_000367445.1
GCA_000367465.1
GCA_000367505.1
GCA_000367525.2
GCA_000367545.2
GCA_000367565.2
GCA_000367585.2
GCA_000367605.2
GCA_000367625.2
GCA_000367645.1
GCA_000367665.2
GCA_000367685.2
GCA_000367705.1
GCA_000367745.1
GCA_000367765.1
GCA_000367785.1
GCA_000367805.1
GCA_000367825.1
GCA_000367845.1
GCA_000367865.1
GCA_000367885.1
GCA_000367905.1
GCA_000367925.1
GCA_000367945.1
GCA_000367965.1
GCA_000367985.1
GCA_000368005.1
GCA_000368025.1
GCA_000368045.1
GCA_000368065.1
GCA_000368085.1
GCA_000368105.1
GCA_000368125.1
GCA_000368145.1
GCA_000368165.1
GCA_000368185.1
GCA_000368205.1
GCA_000368225.1
GCA_000368245.1
GCA_000368265.1
GCA_000368285.1
GCA_000368305.1
GCA_000368325.1
GCA_000368345.1
GCA_000368365.1
GCA_000368385.1
GCA_000368405.1
GCA_000368425.1
GCA_000368445.1
GCA_000368465.1
GCA_000368485.1
GCA_000368505.1
GCA_000368525.1
GCA_000368545.1
GCA_000368565.1
GCA_000368585.1
GCA_000368605.1
GCA_000368625.1
GCA_000368645.1
GCA_000368665.1
GCA_000368685.1
GCA_000368705.1
GCA_000368725.1
GCA_000368745.1
GCA_000368765.1
GCA_000368785.1
GCA_000368805.1
GCA_000368825.1
GCA_000368845.1
GCA_000368865.1
GCA_000368885.1
GCA_000368905.1
GCA_000368925.1
GCA_000368945.1
GCA_000368965.1
GCA_000368985.1
GCA_000369005.1
GCA_000369025.1
GCA_000369045.1
GCA_000369065.1
GCA_000369085.1
GCA_000369105.1
GCA_000369125.1
GCA_000369145.1
GCA_000369165.1
GCA_000369185.1
GCA_000369205.1
GCA_000369225.1
GCA_000369245.1
GCA_000369265.1
GCA_000369285.1
GCA_000369305.1
GCA_000369325.1
GCA_000369345.1
GCA_000369365.1
GCA_000369385.1
GCA_000369405.1
GCA_000369425.1
GCA_000369445.1
GCA_000369465.1
GCA_000369485.1
GCA_000369505.1
GCA_000369525.1
GCA_000369545.1
GCA_000369565.1
GCA_000369585.1
GCA_000369605.1
GCA_000369625.1
GCA_000369645.1
GCA_000369665.1
GCA_000369685.1
GCA_000369705.1
GCA_000369725.1
GCA_000369745.1
GCA_000369765.1
GCA_000369785.1
GCA_000369805.1
GCA_000369825.1
GCA_000369845.1
GCA_000369865.1
GCA_000369885.1
GCA_000369905.1
GCA_000369925.1
GCA_000369945.1
GCA_000369965.1
GCA_000369985.1
GCA_000370005.1
GCA_000370025.1
GCA_000370045.1
GCA_000370065.1
GCA_000370085.1
GCA_000370105.1
GCA_000370125.1
GCA_000370145.1
GCA_000370165.1
GCA_000370185.1
GCA_000370205.1
GCA_000370225.1
GCA_000370245.1
GCA_000370265.1
GCA_000370285.1
GCA_000370305.1
GCA_000370325.1
GCA_000370345.1
GCA_000370365.1
GCA_000370385.1
GCA_000370405.1
GCA_000370425.1
GCA_000370445.1
GCA_000370465.1
GCA_000370485.1
GCA_000370505.1
GCA_000370525.1
GCA_000370545.1
GCA_000370565.1
GCA_000370585.1
GCA_000370605.1
GCA_000370625.1
GCA_000370645.1
GCA_000370665.1
GCA_000370685.1
GCA_000370705.1
GCA_000370725.1
GCA_000370745.1
GCA_000370765.1
GCA_000370785.1
GCA_000370805.1
GCA_000370825.1
GCA_000370845.1
GCA_000370865.1
GCA_000370885.1
GCA_000370905.1
GCA_000370925.1
GCA_000370945.1
GCA_000370965.1
GCA_000370985.1
GCA_000371005.1
GCA_000371025.1
GCA_000371045.1
GCA_000371065.1
GCA_000371085.1
GCA_000371105.1
GCA_000371125.1
GCA_000371145.1
GCA_000371165.1
GCA_000371185.1
GCA_000371205.1
GCA_000371225.1
GCA_000371245.1
GCA_000371265.1
GCA_000371285.1
GCA_000371305.1
GCA_000371325.1
GCA_000371345.1
GCA_000371385.1
GCA_000371405.1
GCA_000371425.1
GCA_000371445.1
GCA_000371465.1
GCA_000371485.1
GCA_000371505.1
GCA_000371525.1
GCA_000371545.1
GCA_000371565.1
GCA_000371585.1
GCA_000371605.1
GCA_000371625.1
GCA_000371645.1
GCA_000371665.1
GCA_000371685.1
GCA_000371705.1
GCA_000371725.1
GCA_000372585.2
GCA_000372645.1
GCA_000372665.1
GCA_000376525.1
GCA_000376545.2
GCA_000376585.1
GCA_000376605.1
GCA_000376625.1
GCA_000376645.1
GCA_000376665.1
GCA_000376705.1
GCA_000376745.1
GCA_000380265.1
GCA_000380285.1
GCA_000380305.1
GCA_000380325.1
GCA_000380335.1
GCA_000380365.1
GCA_000380385.1
GCA_000380405.1
GCA_000380425.1
GCA_000380445.1
GCA_000380545.1
GCA_000381365.1
GCA_000382445.1
GCA_000382465.1
GCA_000382565.1
GCA_000382845.1
GCA_000382865.1
GCA_000382885.1
GCA_000382905.1
GCA_000382925.1
GCA_000382945.1
GCA_000382965.1
GCA_000382985.1
GCA_000383005.1
GCA_000384965.1
GCA_000385395.1
GCA_000385415.1
GCA_000385435.1
GCA_000385475.1
GCA_000385495.1
GCA_000385525.1
GCA_000385635.1
GCA_000385675.1
GCA_000385695.1
GCA_000385715.1
GCA_000385735.1
GCA_000385755.1
GCA_000385775.1
GCA_000385795.1
GCA_000385815.1
GCA_000385835.1
GCA_000385905.1
GCA_000385925.1
GCA_000385945.1
GCA_000385965.2
GCA_000386025.2
GCA_000386045.2
GCA_000386065.2
GCA_000386085.2
GCA_000386105.2
GCA_000386125.2
GCA_000386145.2
GCA_000386165.2
GCA_000386185.2
GCA_000386205.2
GCA_000386225.2
GCA_000386245.2
GCA_000386265.2
GCA_000386285.2
GCA_000386305.2
GCA_000386325.2
GCA_000386345.2
GCA_000386365.2
GCA_000386385.2
GCA_000386405.2
GCA_000386425.2
GCA_000386445.2
GCA_000386465.2
GCA_000386485.2
GCA_000386505.2
GCA_000386525.2
GCA_000386545.2
GCA_000386565.2
GCA_000386585.2
GCA_000386605.2
GCA_000386625.2
GCA_000386645.2
GCA_000386665.2
GCA_000386685.2
GCA_000386705.2
GCA_000386725.2
GCA_000386745.2
GCA_000386765.2
GCA_000386785.2
GCA_000386805.2
GCA_000386825.2
GCA_000386845.2
GCA_000386865.2
GCA_000386885.2
GCA_000386905.2
GCA_000386925.2
GCA_000386945.2
GCA_000386965.2
GCA_000386985.2
GCA_000387005.2
GCA_000387025.2
GCA_000387045.2
GCA_000387065.2
GCA_000387085.2
GCA_000387105.2
GCA_000387125.2
GCA_000387145.2
GCA_000387165.2
GCA_000387185.2
GCA_000387205.2
GCA_000387225.2
GCA_000387245.2
GCA_000387265.2
GCA_000387285.2
GCA_000387305.2
GCA_000387325.2
GCA_000387345.2
GCA_000387365.2
GCA_000387385.2
GCA_000387405.2
GCA_000387485.1
GCA_000387565.1
GCA_000387745.2
GCA_000387765.1
GCA_000388115.1
GCA_000388135.1
GCA_000388155.1
GCA_000388175.3
GCA_000388195.1
GCA_000388215.1
GCA_000388235.1
GCA_000388255.1
GCA_000388275.1
GCA_000388295.1
GCA_000388315.1
GCA_000388335.1
GCA_000388355.1
GCA_000388375.1
GCA_000388395.1
GCA_000388415.1
GCA_000388435.1
GCA_000388455.1
GCA_000388475.1
GCA_000388495.1
GCA_000388515.1
GCA_000388535.1
GCA_000388555.1
GCA_000388575.1
GCA_000388595.1
GCA_000388615.1
GCA_000388635.1
GCA_000388655.1
GCA_000388675.1
GCA_000388695.1
GCA_000388715.1
GCA_000388735.1
GCA_000388755.1
GCA_000388775.1
GCA_000388795.1
GCA_000388815.1
GCA_000388835.1
GCA_000388855.1
GCA_000388875.1
GCA_000388895.1
GCA_000388915.1
GCA_000388935.1
GCA_000388955.1
GCA_000388975.1
GCA_000388995.1
GCA_000389015.1
GCA_000389035.1
GCA_000389055.1
GCA_000389075.1
GCA_000389095.1
GCA_000389115.1
GCA_000389135.1
GCA_000389155.1
GCA_000389175.1
GCA_000389195.1
GCA_000389215.1
GCA_000389235.1
GCA_000389255.1
GCA_000389275.1
GCA_000389295.1
GCA_000389315.1
GCA_000389335.1
GCA_000389355.1
GCA_000389375.1
GCA_000389395.1
GCA_000389415.1
GCA_000389435.1
GCA_000389455.1
GCA_000389475.1
GCA_000389495.1
GCA_000389515.1
GCA_000389535.1
GCA_000389555.1
GCA_000389575.1
GCA_000389595.1
GCA_000389635.1
GCA_000389675.2
GCA_000389715.1
GCA_000389805.1
GCA_000389825.1
GCA_000389905.1
GCA_000389925.1
GCA_000389945.1
GCA_000389965.1
GCA_000389985.1
GCA_000390005.2
GCA_000390025.1
GCA_000390085.1
GCA_000390185.1
GCA_000390245.1
GCA_000390265.1
GCA_000390345.1
GCA_000390365.1
GCA_000390405.1
GCA_000390465.1
GCA_000390485.1
GCA_000390505.1
GCA_000390525.1
GCA_000390545.1
GCA_000390565.1
GCA_000390585.1
GCA_000390605.1
GCA_000390625.1
GCA_000390645.1
GCA_000390665.1
GCA_000390685.1
GCA_000390705.1
GCA_000390725.1
GCA_000390745.1
GCA_000390765.1
GCA_000390785.1
GCA_000390805.1
GCA_000390825.1
GCA_000390845.1
GCA_000390865.1
GCA_000390885.1
GCA_000390905.1
GCA_000390925.1
GCA_000390945.1
GCA_000390965.1
GCA_000390985.1
GCA_000391005.1
GCA_000391025.1
GCA_000391045.1
GCA_000391065.1
GCA_000391085.1
GCA_000391105.1
GCA_000391125.1
GCA_000391145.1
GCA_000391165.1
GCA_000391185.1
GCA_000391205.1
GCA_000391225.1
GCA_000391245.1
GCA_000391265.1
GCA_000391285.1
GCA_000391305.1
GCA_000391325.1
GCA_000391345.1
GCA_000391365.1
GCA_000391385.1
GCA_000391405.1
GCA_000391425.1
GCA_000391445.1
GCA_000391465.1
GCA_000391485.1
GCA_000391505.1
GCA_000391525.1
GCA_000391545.1
GCA_000391565.1
GCA_000391585.1
GCA_000391605.1
GCA_000391625.1
GCA_000391645.1
GCA_000391665.1
GCA_000391685.1
GCA_000391705.1
GCA_000391725.1
GCA_000391745.1
GCA_000391765.1
GCA_000391785.1
GCA_000391805.1
GCA_000391825.1
GCA_000391845.1
GCA_000391865.1
GCA_000391885.1
GCA_000391905.1
GCA_000391925.1
GCA_000391945.1
GCA_000391965.1
GCA_000391985.1
GCA_000392005.1
GCA_000392025.1
GCA_000392045.1
GCA_000392065.1
GCA_000392085.1
GCA_000392105.1
GCA_000392125.1
GCA_000392145.1
GCA_000392165.1
GCA_000392195.1
GCA_000392215.1
GCA_000392255.1
GCA_000392315.1
GCA_000392355.1
GCA_000392435.1
GCA_000392455.3
GCA_000392475.3
GCA_000392485.2
GCA_000392515.3
GCA_000392535.3
GCA_000392595.1
GCA_000392615.1
GCA_000392675.1
GCA_000392695.2
GCA_000392715.2
GCA_000392735.2
GCA_000392755.1
GCA_000392775.1
GCA_000392795.1
GCA_000392815.1
GCA_000392835.1
GCA_000392855.1
GCA_000392875.1
GCA_000392895.1
GCA_000392915.1
GCA_000392935.1
GCA_000392955.1
GCA_000392975.1
GCA_000392995.1
GCA_000393015.1
GCA_000393035.1
GCA_000393055.1
GCA_000393075.1
GCA_000393095.1
GCA_000393115.1
GCA_000393135.1
GCA_000393155.1
GCA_000393175.1
GCA_000393195.1
GCA_000393215.1
GCA_000393235.1
GCA_000393255.1
GCA_000393275.1
GCA_000393295.1
GCA_000393315.1
GCA_000393335.1
GCA_000393355.1
GCA_000393375.1
GCA_000393395.1
GCA_000393415.1
GCA_000393435.1
GCA_000393455.1
GCA_000393475.1
GCA_000393495.1
GCA_000393515.1
GCA_000393535.1
GCA_000393555.1
GCA_000393575.1
GCA_000393595.1
GCA_000393615.1
GCA_000393635.1
GCA_000393675.1
GCA_000393695.1
GCA_000393715.1
GCA_000393735.1
GCA_000393755.1
GCA_000393775.1
GCA_000393795.1
GCA_000393815.1
GCA_000393835.1
GCA_000393855.1
GCA_000393875.1
GCA_000393895.1
GCA_000393915.1
GCA_000393935.1
GCA_000393955.1
GCA_000393975.1
GCA_000393995.1
GCA_000394015.1
GCA_000394035.1
GCA_000394055.1
GCA_000394075.1
GCA_000394095.1
GCA_000394115.1
GCA_000394135.1
GCA_000394155.1
GCA_000394175.1
GCA_000394195.1
GCA_000394215.1
GCA_000394235.1
GCA_000394255.1
GCA_000394275.1
GCA_000394295.1
GCA_000394315.1
GCA_000394335.1
GCA_000394355.1
GCA_000394375.1
GCA_000394395.1
GCA_000394415.1
GCA_000394435.1
GCA_000394455.1
GCA_000394475.1
GCA_000394495.1
GCA_000394515.1
GCA_000394535.1
GCA_000394555.1
GCA_000394575.1
GCA_000394595.1
GCA_000394615.1
GCA_000394635.1
GCA_000394655.1
GCA_000394675.1
GCA_000394695.1
GCA_000394715.1
GCA_000394735.1
GCA_000394755.1
GCA_000394775.1
GCA_000394795.1
GCA_000394815.1
GCA_000394835.1
GCA_000394855.1
GCA_000394875.1
GCA_000394895.1
GCA_000394915.1
GCA_000394935.1
GCA_000394955.1
GCA_000394975.1
GCA_000394995.1
GCA_000395015.1
GCA_000395035.1
GCA_000395055.1
GCA_000395075.1
GCA_000395095.1
GCA_000395115.1
GCA_000395135.1
GCA_000395175.1
GCA_000395205.1
GCA_000395245.1
GCA_000395265.1
GCA_000395285.1
GCA_000395305.1
GCA_000395365.1
GCA_000395385.1
GCA_000395405.1
GCA_000395425.1
GCA_000395445.1
GCA_000395465.1
GCA_000395485.1
GCA_000395505.1
GCA_000395525.1
GCA_000395545.1
GCA_000395565.1
GCA_000395585.1
GCA_000395605.1
GCA_000395625.1
GCA_000395645.1
GCA_000395665.1
GCA_000395685.1
GCA_000395705.1
GCA_000395725.1
GCA_000395745.1
GCA_000395765.1
GCA_000395785.1
GCA_000395805.1
GCA_000395825.1
GCA_000395845.1
GCA_000395865.1
GCA_000395885.1
GCA_000395905.1
GCA_000395925.1
GCA_000395945.1
GCA_000395965.1
GCA_000395985.1
GCA_000396005.1
GCA_000396025.1
GCA_000396045.1
GCA_000396065.1
GCA_000396085.1
GCA_000396105.1
GCA_000396125.1
GCA_000396145.1
GCA_000396165.1
GCA_000396185.1
GCA_000396205.1
GCA_000396225.1
GCA_000396245.1
GCA_000396265.1
GCA_000396285.1
GCA_000396305.1
GCA_000396325.1
GCA_000396345.1
GCA_000396365.1
GCA_000396385.1
GCA_000396405.1
GCA_000396425.1
GCA_000396445.1
GCA_000396465.1
GCA_000396485.1
GCA_000396505.1
GCA_000396525.1
GCA_000396545.1
GCA_000396565.1
GCA_000396585.1
GCA_000396605.1
GCA_000396625.1
GCA_000396645.1
GCA_000396665.1
GCA_000396685.1
GCA_000396705.1
GCA_000396725.1
GCA_000396745.1
GCA_000396765.1
GCA_000396785.1
GCA_000396805.1
GCA_000396825.1
GCA_000396845.1
GCA_000396865.1
GCA_000396885.1
GCA_000396905.1
GCA_000396925.1
GCA_000396945.1
GCA_000396965.1
GCA_000396985.1
GCA_000397005.1
GCA_000397025.1
GCA_000397045.1
GCA_000397065.2
GCA_000397165.1
GCA_000397185.1
GCA_000397205.1
GCA_000398785.1
GCA_000398805.1
GCA_000398825.1
GCA_000398845.1
GCA_000398865.1
GCA_000398885.1
GCA_000398905.1
GCA_000398925.1
GCA_000398945.1
GCA_000398965.1
GCA_000398985.1
GCA_000399005.1
GCA_000399025.1
GCA_000399045.1
GCA_000399065.1
GCA_000399085.1
GCA_000399105.1
GCA_000399125.1
GCA_000399145.1
GCA_000399165.1
GCA_000399185.1
GCA_000399205.1
GCA_000399225.1
GCA_000399245.1
GCA_000399265.1
GCA_000399285.1
GCA_000399305.1
GCA_000399325.1
GCA_000399345.1
GCA_000399365.1
GCA_000399385.1
GCA_000399405.1
GCA_000399425.1
GCA_000399445.1
GCA_000399465.1
GCA_000399485.1
GCA_000399505.1
GCA_000399525.1
GCA_000399545.1
GCA_000399565.1
GCA_000399585.1
GCA_000399605.1
GCA_000399625.1
GCA_000399645.1
GCA_000399665.1
GCA_000399685.1
GCA_000399705.1
GCA_000399725.1
GCA_000399805.1
GCA_000400485.1
GCA_000400615.1
GCA_000400635.2
GCA_000400715.1
GCA_000400735.1
GCA_000400855.1
GCA_000400875.1
GCA_000400895.2
GCA_000400935.1
GCA_000400955.1
GCA_000400995.2
GCA_000401175.1
GCA_000401195.1
GCA_000401215.1
GCA_000401235.1
GCA_000401415.1
GCA_000401435.1
GCA_000401455.1
GCA_000401475.1
GCA_000401515.2
GCA_000401555.1
GCA_000401575.1
GCA_000401595.1
GCA_000401755.1
GCA_000401915.1
GCA_000401935.1
GCA_000401955.1
GCA_000401975.1
GCA_000401995.1
GCA_000402035.1
GCA_000403115.1
GCA_000403135.1
GCA_000403155.2
GCA_000403175.2
GCA_000403195.2
GCA_000403215.2
GCA_000403235.2
GCA_000403255.2
GCA_000403275.2
GCA_000403295.2
GCA_000403315.2
GCA_000403335.2
GCA_000403355.2
GCA_000403375.2
GCA_000403395.2
GCA_000403415.2
GCA_000403435.2
GCA_000403455.2
GCA_000403475.2
GCA_000403495.2
GCA_000403625.1
GCA_000403665.1
GCA_000403765.2
GCA_000403825.2
GCA_000403845.2
GCA_000404125.1
GCA_000404145.1
GCA_000404185.1
GCA_000404205.1
GCA_000404245.1
GCA_000404265.1
GCA_000406345.2
GCA_000406365.1
GCA_000406385.1
GCA_000406405.1
GCA_000406425.1
GCA_000406445.1
GCA_000406465.1
GCA_000406485.1
GCA_000406505.1
GCA_000406525.1
GCA_000406545.1
GCA_000406565.1
GCA_000406585.1
GCA_000406605.1
GCA_000406625.1
GCA_000406645.1
GCA_000406665.1
GCA_000406685.1
GCA_000406705.1
GCA_000406725.1
GCA_000406745.1
GCA_000406765.2
GCA_000406825.1
GCA_000406845.1
GCA_000406865.1
GCA_000406885.1
GCA_000406925.1
GCA_000406945.1
GCA_000406965.1
GCA_000406985.1
GCA_000407005.1
GCA_000407025.1
GCA_000407045.1
GCA_000407065.1
GCA_000407085.1
GCA_000407105.1
GCA_000407125.1
GCA_000407145.1
GCA_000407165.1
GCA_000407185.1
GCA_000407205.1
GCA_000407225.1
GCA_000407245.1
GCA_000407265.1
GCA_000407285.1
GCA_000407305.1
GCA_000407325.1
GCA_000407345.1
GCA_000407365.1
GCA_000407385.1
GCA_000407405.1
GCA_000407425.1
GCA_000407445.1
GCA_000407465.1
GCA_000407485.1
GCA_000407505.1
GCA_000407525.1
GCA_000407545.1
GCA_000407565.1
GCA_000407585.1
GCA_000407605.1
GCA_000407625.1
GCA_000407645.1
GCA_000407665.1
GCA_000407685.1
GCA_000407705.1
GCA_000407725.1
GCA_000407745.1
GCA_000407765.1
GCA_000407785.1
GCA_000407805.1
GCA_000407825.1
GCA_000407845.1
GCA_000407865.1
GCA_000407885.1
GCA_000407905.1
GCA_000407925.1
GCA_000407945.1
GCA_000407965.1
GCA_000407985.1
GCA_000408005.1
GCA_000408025.1
GCA_000408045.1
GCA_000408065.1
GCA_000408085.1
GCA_000408105.1
GCA_000408125.1
GCA_000408145.1
GCA_000408165.1
GCA_000408185.1
GCA_000408205.1
GCA_000408225.1
GCA_000408245.1
GCA_000408265.1
GCA_000408285.1
GCA_000408305.1
GCA_000408325.1
GCA_000408345.1
GCA_000408365.1
GCA_000408385.1
GCA_000408405.1
GCA_000408425.1
GCA_000408445.1
GCA_000408465.1
GCA_000408485.1
GCA_000408505.1
GCA_000408525.1
GCA_000408545.1
GCA_000408565.1
GCA_000408585.1
GCA_000408605.1
GCA_000408625.1
GCA_000408645.1
GCA_000408665.1
GCA_000408685.1
GCA_000408705.1
GCA_000408725.1
GCA_000408745.1
GCA_000408765.1
GCA_000408785.1
GCA_000408805.1
GCA_000408825.1
GCA_000408845.1
GCA_000408865.1
GCA_000408885.1
GCA_000408945.1
GCA_000408965.1
GCA_000408985.1
GCA_000409005.1
GCA_000409025.1
GCA_000409045.1
GCA_000409065.1
GCA_000409085.1
GCA_000409105.1
GCA_000409125.1
GCA_000409505.2
GCA_000409675.1
GCA_000409775.1
GCA_000409815.1
GCA_000409835.1
GCA_000409855.1
GCA_000409875.1
GCA_000409895.1
GCA_000409915.1
GCA_000409935.1
GCA_000409955.1
GCA_000409975.1
GCA_000409995.1
GCA_000410015.1
GCA_000410035.1
GCA_000410055.1
GCA_000410075.1
GCA_000410095.1
GCA_000410115.1
GCA_000410135.1
GCA_000410155.1
GCA_000410175.1
GCA_000410195.1
GCA_000410215.1
GCA_000410235.1
GCA_000410255.1
GCA_000410275.1
GCA_000410295.1
GCA_000410315.1
GCA_000410335.1
GCA_000410355.1
GCA_000410375.1
GCA_000410395.1
GCA_000410415.1
GCA_000410435.1
GCA_000410455.1
GCA_000410475.1
GCA_000410495.1
GCA_000410515.1
GCA_000410535.2
GCA_000410555.1
GCA_000410575.1
GCA_000410795.1
GCA_000410915.1
GCA_000410995.1
GCA_000411115.1
GCA_000411135.1
GCA_000411155.1
GCA_000411175.1
GCA_000411195.1
GCA_000411215.1
GCA_000411235.1
GCA_000411255.1
GCA_000411275.1
GCA_000411295.1
GCA_000411315.1
GCA_000411335.1
GCA_000411355.1
GCA_000411375.1
GCA_000411395.1
GCA_000411415.1
GCA_000411435.1
GCA_000411455.1
GCA_000411475.1
GCA_000411495.1
GCA_000411515.1
GCA_000411535.1
GCA_000411555.1
GCA_000411575.1
GCA_000411635.1
GCA_000411655.1
GCA_000411675.1
GCA_000411715.1
GCA_000411735.1
GCA_000411755.1
GCA_000411775.1
GCA_000411795.1
GCA_000411815.1
GCA_000411835.1
GCA_000411855.1
GCA_000411875.1
GCA_000411915.1
GCA_000412015.1
GCA_000412035.1
GCA_000412075.1
GCA_000412105.1
GCA_000412125.1
GCA_000412165.1
GCA_000412205.1
GCA_000412265.2
GCA_000412315.1
GCA_000412335.2
GCA_000412575.2
GCA_000412595.1
GCA_000412675.1
GCA_000412695.1
GCA_000412715.1
GCA_000412735.1
GCA_000412755.1
GCA_000412775.1
GCA_000412955.1
GCA_000412975.1
GCA_000412995.1
GCA_000413015.1
GCA_000413035.1
GCA_000413055.1
GCA_000413075.1
GCA_000413095.1
GCA_000413115.1
GCA_000413135.2
GCA_000413175.2
GCA_000413195.2
GCA_000413215.2
GCA_000413235.2
GCA_000413315.1
GCA_000413335.1
GCA_000413355.1
GCA_000413375.1
GCA_000413395.1
GCA_000413415.1
GCA_000413435.1
GCA_000413455.1
GCA_000413475.1
GCA_000413495.1
GCA_000413515.1
GCA_000413535.1
GCA_000413555.1
GCA_000413575.1
GCA_000413595.1
GCA_000413615.1
GCA_000413635.1
GCA_000413655.1
GCA_000413675.1
GCA_000413695.1
GCA_000413715.1
GCA_000413735.1
GCA_000413755.1
GCA_000413775.1
GCA_000413795.1
GCA_000413815.1
GCA_000413835.1
GCA_000413855.1
GCA_000413875.1
GCA_000413895.1
GCA_000413915.1
GCA_000413935.1
GCA_000413955.1
GCA_000413975.1
GCA_000413995.1
GCA_000414015.1
GCA_000414035.1
GCA_000414055.1
GCA_000414075.1
GCA_000414115.1
GCA_000414175.1
GCA_000414195.1
GCA_000414215.1
GCA_000414425.1
GCA_000414445.1
GCA_000414465.1
GCA_000414485.1
GCA_000414505.1
GCA_000414525.1
GCA_000414545.1
GCA_000414565.1
GCA_000414585.1
GCA_000414605.1
GCA_000414625.1
GCA_000414645.1
GCA_000414665.1
GCA_000414685.1
GCA_000414705.1
GCA_000414745.2
GCA_000414765.2
GCA_000414785.2
GCA_000414805.2
GCA_000414825.2
GCA_000414845.2
GCA_000414865.2
GCA_000414885.2
GCA_000414905.2
GCA_000414925.2
GCA_000414945.1
GCA_000414965.1
GCA_000414985.1
GCA_000415005.1
GCA_000415025.1
GCA_000415045.1
GCA_000415065.1
GCA_000415085.1
GCA_000415105.1
GCA_000415125.1
GCA_000415145.1
GCA_000415165.1
GCA_000415185.1
GCA_000415205.1
GCA_000415225.1
GCA_000415245.2
GCA_000415265.2
GCA_000415285.2
GCA_000415305.1
GCA_000415325.2
GCA_000415345.1
GCA_000415365.1
GCA_000415385.2
GCA_000415405.1
GCA_000415425.2
GCA_000415445.2
GCA_000415465.2
GCA_000415485.1
GCA_000415505.1
GCA_000415525.1
GCA_000415545.1
GCA_000415565.2
GCA_000415585.1
GCA_000415605.1
GCA_000415625.1
GCA_000415645.1
GCA_000415665.1
GCA_000415685.2
GCA_000415705.1
GCA_000415725.1
GCA_000415745.1
GCA_000415765.1
GCA_000415785.1
GCA_000415805.1
GCA_000415825.1
GCA_000415845.1
GCA_000415905.1
GCA_000415925.1
GCA_000416155.1
GCA_000416175.1
GCA_000416195.1
GCA_000416215.1
GCA_000416235.1
GCA_000416255.1
GCA_000416275.1
GCA_000416315.1
GCA_000416345.1
GCA_000416365.2
GCA_000416465.2
GCA_000416485.1
GCA_000416505.1
GCA_000416525.1
GCA_000416545.1
GCA_000416585.1
GCA_000416605.1
GCA_000416625.1
GCA_000416645.2
GCA_000416665.1
GCA_000416685.1
GCA_000416705.1
GCA_000416725.1
GCA_000416745.1
GCA_000416765.1
GCA_000416785.2
GCA_000416805.1
GCA_000416825.2
GCA_000416845.2
GCA_000416865.1
GCA_000416885.1
GCA_000416905.2
GCA_000416925.1
GCA_000416945.1
GCA_000416965.1
GCA_000416985.1
GCA_000417045.1
GCA_000417065.1
GCA_000417085.2
GCA_000417105.1
GCA_000417125.1
GCA_000417145.1
GCA_000417165.1
GCA_000417185.1
GCA_000417205.1
GCA_000417225.2
GCA_000417245.1
GCA_000417265.2
GCA_000417305.1
GCA_000417325.1
GCA_000417345.1
GCA_000417365.1
GCA_000417385.1
GCA_000417405.1
GCA_000417425.1
GCA_000417445.1
GCA_000417465.1
GCA_000417485.1
GCA_000417505.1
GCA_000417525.1
GCA_000417545.1
GCA_000417565.1
GCA_000417585.1
GCA_000417605.1
GCA_000417625.1
GCA_000417655.1
GCA_000417675.1
GCA_000417695.2
GCA_000417715.1
GCA_000417735.2
GCA_000417765.1
GCA_000417825.1
GCA_000417845.2
GCA_000417905.1
GCA_000417945.2
GCA_000417965.2
GCA_000417985.2
GCA_000418005.2
GCA_000418025.2
GCA_000418045.1
GCA_000418065.2
GCA_000418085.2
GCA_000418105.2
GCA_000418125.2
GCA_000418145.2
GCA_000418165.2
GCA_000418185.2
GCA_000418205.2
GCA_000418305.1
GCA_000418325.1
GCA_000418345.1
GCA_000418365.1
GCA_000418455.1
GCA_000418475.1
GCA_000418495.1
GCA_000418515.1
GCA_000418535.2
GCA_000418575.1
GCA_000418995.1
GCA_000419295.1
GCA_000419315.1
GCA_000419335.1
GCA_000419385.1
GCA_000419405.1
GCA_000419425.1
GCA_000421925.1
GCA_000421945.1
GCA_000421965.1
GCA_000421995.1
GCA_000422025.1
GCA_000422045.1
GCA_000422085.1
GCA_000422095.1
GCA_000422125.1
GCA_000422145.1
GCA_000422165.1
GCA_000422185.1
GCA_000422205.1
GCA_000422225.1
GCA_000422245.1
GCA_000427035.1
GCA_000427055.1
GCA_000427075.1
GCA_000427095.1
GCA_000427195.1
GCA_000427215.1
GCA_000427275.1
GCA_000427295.1
GCA_000427335.1
GCA_000430085.2
GCA_000430105.1
GCA_000430125.1
GCA_000430145.3
GCA_000430165.1
GCA_000430205.1
GCA_000430225.1
GCA_000430245.1
GCA_000430305.1
GCA_000430325.1
GCA_000430345.1
GCA_000430365.1
GCA_000430385.1
GCA_000430405.1
GCA_000430425.1
GCA_000430925.2
GCA_000430975.2
GCA_000430995.1
GCA_000431015.1
GCA_000431035.1
GCA_000431055.1
GCA_000431075.1
GCA_000431095.1
GCA_000431115.1
GCA_000431135.1
GCA_000431155.1
GCA_000431175.1
GCA_000431195.1
GCA_000431215.1
GCA_000431235.1
GCA_000431255.1
GCA_000431275.1
GCA_000431295.1
GCA_000431315.1
GCA_000431335.1
GCA_000431355.1
GCA_000431375.1
GCA_000431395.1
GCA_000431415.1
GCA_000431435.1
GCA_000431455.1
GCA_000431475.1
GCA_000431495.1
GCA_000431515.1
GCA_000431535.1
GCA_000431555.1
GCA_000431575.1
GCA_000431595.1
GCA_000431615.1
GCA_000431635.1
GCA_000431655.1
GCA_000431675.1
GCA_000431695.1
GCA_000431715.1
GCA_000431735.1
GCA_000431755.1
GCA_000431775.1
GCA_000431795.1
GCA_000431815.1
GCA_000431835.1
GCA_000431855.1
GCA_000431875.1
GCA_000431895.1
GCA_000431915.1
GCA_000431935.1
GCA_000431955.1
GCA_000431975.1
GCA_000431995.1
GCA_000432015.1
GCA_000432035.1
GCA_000432055.1
GCA_000432075.1
GCA_000432095.1
GCA_000432115.1
GCA_000432135.1
GCA_000432155.1
GCA_000432175.1
GCA_000432195.1
GCA_000432215.1
GCA_000432235.1
GCA_000432255.1
GCA_000432275.1
GCA_000432295.1
GCA_000432315.1
GCA_000432335.1
GCA_000432355.1
GCA_000432375.1
GCA_000432395.1
GCA_000432415.1
GCA_000432435.1
GCA_000432455.1
GCA_000432475.1
GCA_000432495.1
GCA_000432515.1
GCA_000432535.1
GCA_000432555.1
GCA_000432575.1
GCA_000432595.1
GCA_000432615.1
GCA_000432635.1
GCA_000432655.1
GCA_000432675.1
GCA_000432695.1
GCA_000432715.1
GCA_000432735.1
GCA_000432755.1
GCA_000432775.1
GCA_000432795.1
GCA_000432815.1
GCA_000432835.1
GCA_000432855.1
GCA_000432875.1
GCA_000432895.1
GCA_000432915.1
GCA_000432935.1
GCA_000432955.1
GCA_000432975.1
GCA_000432995.1
GCA_000433015.1
GCA_000433035.1
GCA_000433055.1
GCA_000433075.1
GCA_000433095.1
GCA_000433115.1
GCA_000433135.1
GCA_000433155.1
GCA_000433175.1
GCA_000433195.1
GCA_000433215.1
GCA_000433235.1
GCA_000433255.1
GCA_000433275.1
GCA_000433295.1
GCA_000433315.1
GCA_000433335.1
GCA_000433355.1
GCA_000433375.1
GCA_000433395.1
GCA_000433415.1
GCA_000433435.1
GCA_000433455.1
GCA_000433475.1
GCA_000433495.1
GCA_000433515.1
GCA_000433535.1
GCA_000433555.1
GCA_000433575.1
GCA_000433595.1
GCA_000433615.1
GCA_000433635.1
GCA_000433655.1
GCA_000433675.1
GCA_000433695.1
GCA_000433715.1
GCA_000433735.1
GCA_000433755.1
GCA_000433775.1
GCA_000433795.1
GCA_000433815.1
GCA_000433835.1
GCA_000433855.1
GCA_000433875.1
GCA_000433895.1
GCA_000433915.1
GCA_000433935.1
GCA_000433955.1
GCA_000433975.1
GCA_000433995.1
GCA_000434015.1
GCA_000434035.1
GCA_000434055.1
GCA_000434075.1
GCA_000434095.1
GCA_000434115.1
GCA_000434135.1
GCA_000434155.1
GCA_000434175.1
GCA_000434195.1
GCA_000434215.1
GCA_000434235.1
GCA_000434255.1
GCA_000434275.1
GCA_000434295.1
GCA_000434315.1
GCA_000434335.1
GCA_000434355.1
GCA_000434375.1
GCA_000434395.1
GCA_000434415.1
GCA_000434435.1
GCA_000434455.1
GCA_000434475.1
GCA_000434495.1
GCA_000434515.1
GCA_000434535.1
GCA_000434555.1
GCA_000434575.1
GCA_000434595.1
GCA_000434615.1
GCA_000434635.1
GCA_000434655.1
GCA_000434675.1
GCA_000434695.1
GCA_000434715.1
GCA_000434735.1
GCA_000434755.1
GCA_000434775.1
GCA_000434795.1
GCA_000434815.1
GCA_000434835.1
GCA_000434855.1
GCA_000434875.1
GCA_000434895.1
GCA_000434915.1
GCA_000434935.1
GCA_000434955.1
GCA_000434975.1
GCA_000434995.1
GCA_000435015.1
GCA_000435035.1
GCA_000435055.1
GCA_000435075.1
GCA_000435095.1
GCA_000435115.1
GCA_000435135.1
GCA_000435155.1
GCA_000435175.1
GCA_000435195.1
GCA_000435215.1
GCA_000435235.1
GCA_000435255.1
GCA_000435275.1
GCA_000435295.1
GCA_000435315.1
GCA_000435335.1
GCA_000435355.1
GCA_000435375.1
GCA_000435395.1
GCA_000435415.1
GCA_000435435.1
GCA_000435455.1
GCA_000435475.1
GCA_000435495.1
GCA_000435515.1
GCA_000435535.1
GCA_000435555.1
GCA_000435575.1
GCA_000435595.1
GCA_000435615.1
GCA_000435635.1
GCA_000435655.1
GCA_000435675.1
GCA_000435695.1
GCA_000435715.1
GCA_000435735.1
GCA_000435755.1
GCA_000435775.1
GCA_000435795.1
GCA_000435815.1
GCA_000435835.1
GCA_000435855.1
GCA_000435875.1
GCA_000435895.1
GCA_000435915.1
GCA_000435935.1
GCA_000435955.1
GCA_000435975.1
GCA_000435995.1
GCA_000436015.1
GCA_000436035.1
GCA_000436055.1
GCA_000436075.1
GCA_000436095.1
GCA_000436115.1
GCA_000436135.1
GCA_000436155.1
GCA_000436175.1
GCA_000436195.1
GCA_000436215.1
GCA_000436235.1
GCA_000436255.1
GCA_000436275.1
GCA_000436295.1
GCA_000436315.1
GCA_000436335.1
GCA_000436355.1
GCA_000436375.1
GCA_000436395.1
GCA_000436415.1
GCA_000436435.1
GCA_000436455.1
GCA_000436475.1
GCA_000436495.1
GCA_000436515.1
GCA_000436535.1
GCA_000436555.1
GCA_000436575.1
GCA_000436595.1
GCA_000436615.1
GCA_000436635.1
GCA_000436655.1
GCA_000436675.1
GCA_000436695.1
GCA_000436715.1
GCA_000436735.1
GCA_000436755.1
GCA_000436775.1
GCA_000436795.1
GCA_000436815.1
GCA_000436835.1
GCA_000436855.1
GCA_000436875.1
GCA_000436895.1
GCA_000436915.1
GCA_000436935.1
GCA_000436955.1
GCA_000436975.1
GCA_000436995.1
GCA_000437015.1
GCA_000437035.1
GCA_000437075.1
GCA_000437095.1
GCA_000437115.1
GCA_000437135.1
GCA_000437155.1
GCA_000437175.1
GCA_000437195.1
GCA_000437215.1
GCA_000437235.1
GCA_000437255.1
GCA_000437275.1
GCA_000437295.1
GCA_000437315.1
GCA_000437335.1
GCA_000437355.1
GCA_000437375.1
GCA_000437395.1
GCA_000437415.1
GCA_000437435.1
GCA_000437455.1
GCA_000437475.1
GCA_000437495.1
GCA_000437515.1
GCA_000437535.1
GCA_000437555.1
GCA_000437575.1
GCA_000437595.1
GCA_000437615.1
GCA_000437635.1
GCA_000437655.1
GCA_000437675.1
GCA_000437695.1
GCA_000437715.1
GCA_000437735.1
GCA_000437755.1
GCA_000437775.1
GCA_000437795.1
GCA_000437815.1
GCA_000437855.1
GCA_000437875.1
GCA_000437895.1
GCA_000437915.1
GCA_000437935.1
GCA_000437955.1
GCA_000437975.1
GCA_000437995.1
GCA_000438015.1
GCA_000438035.1
GCA_000438055.1
GCA_000438075.1
GCA_000438095.1
GCA_000438115.1
GCA_000438135.1
GCA_000438155.1
GCA_000438175.1
GCA_000438195.1
GCA_000438215.1
GCA_000438235.1
GCA_000438255.1
GCA_000438275.1
GCA_000438295.1
GCA_000438315.1
GCA_000438335.1
GCA_000438355.1
GCA_000438375.1
GCA_000438395.1
GCA_000438415.1
GCA_000438435.1
GCA_000438585.1
GCA_000438605.1
GCA_000438625.1
GCA_000438645.1
GCA_000438665.1
GCA_000438685.2
GCA_000438705.2
GCA_000438725.2
GCA_000438745.2
GCA_000438765.1
GCA_000438825.1
GCA_000438865.1
GCA_000439165.1
GCA_000439185.1
GCA_000439255.1
GCA_000439275.1
GCA_000439295.2
GCA_000439395.1
GCA_000439415.1
GCA_000439435.1
GCA_000439455.1
GCA_000439475.1
GCA_000439495.1
GCA_000439515.1
GCA_000439535.1
GCA_000439555.1
GCA_000439575.1
GCA_000439595.1
GCA_000439615.1
GCA_000439635.1
GCA_000439655.1
GCA_000439695.1
GCA_000439735.1
GCA_000439755.1
GCA_000439775.1
GCA_000439795.1
GCA_000439815.2
GCA_000439915.1
GCA_000440015.1
GCA_000441535.1
GCA_000441555.1
GCA_000441575.1
GCA_000441585.1
GCA_000441615.1
GCA_000441635.1
GCA_000441655.1
GCA_000441675.1
GCA_000441695.1
GCA_000441715.1
GCA_000441735.1
GCA_000441755.1
GCA_000441775.1
GCA_000441795.1
GCA_000441815.1
GCA_000441955.1
GCA_000442105.1
GCA_000442155.1
GCA_000442175.1
GCA_000442255.1
GCA_000442275.2
GCA_000442315.1
GCA_000442355.1
GCA_000442415.1
GCA_000442435.1
GCA_000442475.1
GCA_000442515.1
GCA_000442535.1
GCA_000442555.1
GCA_000442595.1
GCA_000442605.1
GCA_000442635.1
GCA_000442645.1
GCA_000442765.1
GCA_000442825.1
GCA_000442845.1
GCA_000442865.1
GCA_000442905.1
GCA_000443085.1
GCA_000443105.1
GCA_000443125.1
GCA_000443145.1
GCA_000443165.1
GCA_000443185.1
GCA_000443205.1
GCA_000443225.1
GCA_000443245.1
GCA_000443265.1
GCA_000443285.1
GCA_000443775.1
GCA_000443975.1
GCA_000443995.1
GCA_000444015.1
GCA_000444035.1
GCA_000444055.1
GCA_000444075.1
GCA_000444095.1
GCA_000444305.1
GCA_000444325.1
GCA_000444345.1
GCA_000444365.1
GCA_000444385.1
GCA_000444405.1
GCA_000444425.1
GCA_000444445.1
GCA_000444465.1
GCA_000444495.1
GCA_000444515.1
GCA_000444545.1
GCA_000444565.1
GCA_000444585.1
GCA_000444605.1
GCA_000444625.1
GCA_000444645.1
GCA_000444665.1
GCA_000444685.1
GCA_000444705.1
GCA_000444725.1
GCA_000444745.1
GCA_000444785.1
GCA_000444835.2
GCA_000444855.2
GCA_000444875.1
GCA_000444935.1
GCA_000444995.1
GCA_000445015.1
GCA_000445035.1
GCA_000445065.1
GCA_000445085.1
GCA_000445105.1
GCA_000445125.1
GCA_000445145.1
GCA_000445165.1
GCA_000445225.2
GCA_000445385.1
GCA_000445405.1
GCA_000445425.4
GCA_000445445.1
GCA_000445475.1
GCA_000445495.1
GCA_000445995.2
GCA_000447205.1
GCA_000447245.1
GCA_000447315.1
GCA_000447375.1
GCA_000447395.1
GCA_000447415.1
GCA_000447435.2
GCA_000447675.1
GCA_000447755.1
GCA_000447775.1
GCA_000447795.1
GCA_000447825.1
GCA_000447845.1
GCA_000447885.1
GCA_000447905.1
GCA_000447925.1
GCA_000447945.1
GCA_000447965.1
GCA_000447985.1
GCA_000448005.1
GCA_000448025.1
GCA_000448045.1
GCA_000448065.1
GCA_000448085.1
GCA_000448105.1
GCA_000448125.1
GCA_000448145.1
GCA_000448165.1
GCA_000448185.1
GCA_000448205.1
GCA_000448225.1
GCA_000448245.1
GCA_000448385.1
GCA_000448405.1
GCA_000448425.1
GCA_000448445.1
GCA_000448465.1
GCA_000448485.1
GCA_000448505.1
GCA_000448525.1
GCA_000448565.1
GCA_000448585.1
GCA_000448605.1
GCA_000448625.1
GCA_000448645.1
GCA_000448665.1
GCA_000448685.2
GCA_000448705.1
GCA_000448725.2
GCA_000448745.2
GCA_000448765.2
GCA_000448785.2
GCA_000448805.2
GCA_000448825.2
GCA_000448845.2
GCA_000448865.2
GCA_000448885.2
GCA_000448905.2
GCA_000448925.2
GCA_000448945.2
GCA_000448965.2
GCA_000448985.2
GCA_000449005.2
GCA_000449025.2
GCA_000449045.2
GCA_000449065.2
GCA_000449085.2
GCA_000449105.2
GCA_000449125.2
GCA_000449145.2
GCA_000449165.2
GCA_000449185.2
GCA_000449205.2
GCA_000449225.2
GCA_000449245.2
GCA_000449265.2
GCA_000449285.1
GCA_000449305.2
GCA_000449325.2
GCA_000449345.2
GCA_000449365.2
GCA_000449385.2
GCA_000449405.2
GCA_000449425.2
GCA_000449445.2
GCA_000449465.2
GCA_000449485.2
GCA_000449505.2
GCA_000449525.2
GCA_000449545.2
GCA_000449565.2
GCA_000449585.2
GCA_000449605.2
GCA_000449625.2
GCA_000449645.2
GCA_000449665.2
GCA_000449685.2
GCA_000449705.2
GCA_000449725.2
GCA_000449745.1
GCA_000449765.2
GCA_000449785.2
GCA_000449805.2
GCA_000449825.2
GCA_000449845.1
GCA_000449865.2
GCA_000449885.2
GCA_000449905.2
GCA_000449925.2
GCA_000449945.2
GCA_000449965.2
GCA_000449985.2
GCA_000450005.2
GCA_000450025.2
GCA_000450045.2
GCA_000450065.2
GCA_000450085.2
GCA_000450105.2
GCA_000450125.1
GCA_000450145.2
GCA_000450165.2
GCA_000450185.2
GCA_000450205.2
GCA_000450225.2
GCA_000450245.2
GCA_000450265.2
GCA_000450285.2
GCA_000450305.2
GCA_000450325.2
GCA_000450345.2
GCA_000450365.2
GCA_000450385.2
GCA_000450405.2
GCA_000450425.2
GCA_000450445.2
GCA_000450465.2
GCA_000450485.2
GCA_000450505.2
GCA_000450525.2
GCA_000450545.2
GCA_000450565.2
GCA_000450585.2
GCA_000450605.2
GCA_000450625.2
GCA_000450645.2
GCA_000450665.2
GCA_000450685.2
GCA_000450705.2
GCA_000450725.2
GCA_000450745.2
GCA_000450765.2
GCA_000450785.2
GCA_000450825.2
GCA_000450845.2
GCA_000450865.2
GCA_000450885.2
GCA_000450905.2
GCA_000450925.2
GCA_000450945.2
GCA_000450965.2
GCA_000450985.2
GCA_000451005.1
GCA_000451025.1
GCA_000451045.2
GCA_000451065.2
GCA_000451085.2
GCA_000451105.2
GCA_000451125.2
GCA_000451145.2
GCA_000451165.2
GCA_000451185.2
GCA_000451205.2
GCA_000451225.1
GCA_000451245.2
GCA_000451265.2
GCA_000451285.2
GCA_000451305.2
GCA_000451325.2
GCA_000451345.1
GCA_000451365.2
GCA_000451385.2
GCA_000451405.2
GCA_000451425.2
GCA_000451445.2
GCA_000451465.2
GCA_000451485.2
GCA_000451505.2
GCA_000451525.2
GCA_000451545.2
GCA_000451565.2
GCA_000451585.2
GCA_000451605.1
GCA_000451625.2
GCA_000451645.2
GCA_000451665.2
GCA_000451685.2
GCA_000451705.1
GCA_000451725.2
GCA_000451745.2
GCA_000451765.1
GCA_000451785.2
GCA_000451805.1
GCA_000451825.1
GCA_000451845.2
GCA_000451865.2
GCA_000451885.2
GCA_000451905.2
GCA_000451925.2
GCA_000451945.2
GCA_000451965.2
GCA_000451985.1
GCA_000452005.1
GCA_000452025.2
GCA_000452045.2
GCA_000452065.2
GCA_000452085.2
GCA_000452105.2
GCA_000452125.2
GCA_000452145.1
GCA_000452165.2
GCA_000452185.2
GCA_000452205.2
GCA_000452225.2
GCA_000452245.2
GCA_000452265.2
GCA_000452285.2
GCA_000452305.2
GCA_000452325.2
GCA_000452345.2
GCA_000452385.2
GCA_000452405.2
GCA_000452425.2
GCA_000452705.3
GCA_000454025.1
GCA_000454045.1
GCA_000454085.1
GCA_000454105.1
GCA_000454125.1
GCA_000454145.1
GCA_000454165.1
GCA_000454185.1
GCA_000454205.1
GCA_000454225.1
GCA_000454245.1
GCA_000454265.1
GCA_000454285.1
GCA_000454325.1
GCA_000454345.1
GCA_000454425.1
GCA_000454455.1
GCA_000454475.1
GCA_000454725.1
GCA_000455385.1
GCA_000455525.1
GCA_000455565.1
GCA_000455585.1
GCA_000455605.1
GCA_000455665.1
GCA_000455685.1
GCA_000455705.1
GCA_000455725.2
GCA_000455765.1
GCA_000455785.1
GCA_000455805.1
GCA_000455825.1
GCA_000455845.1
GCA_000456005.1
GCA_000456025.1
GCA_000456045.1
GCA_000456065.1
GCA_000456085.1
GCA_000456105.1
GCA_000456125.1
GCA_000456145.1
GCA_000456165.1
GCA_000456185.1
GCA_000456205.1
GCA_000456225.1
GCA_000456245.1
GCA_000456265.1
GCA_000456285.1
GCA_000456305.1
GCA_000456325.1
GCA_000456345.1
GCA_000456365.1
GCA_000456385.1
GCA_000456405.1
GCA_000456425.1
GCA_000456445.1
GCA_000456465.1
GCA_000456485.1
GCA_000456505.1
GCA_000456525.1
GCA_000456545.1
GCA_000456565.1
GCA_000456585.1
GCA_000456605.1
GCA_000456625.1
GCA_000456645.1
GCA_000456665.1
GCA_000456685.1
GCA_000456705.1
GCA_000456725.1
GCA_000456745.1
GCA_000456765.1
GCA_000456785.1
GCA_000456805.1
GCA_000456825.1
GCA_000456845.1
GCA_000456865.1
GCA_000456885.1
GCA_000456905.1
GCA_000456925.1
GCA_000456945.1
GCA_000456965.1
GCA_000456985.1
GCA_000457005.1
GCA_000457025.1
GCA_000457045.1
GCA_000457065.1
GCA_000457085.1
GCA_000457105.1
GCA_000457125.1
GCA_000457145.1
GCA_000457165.1
GCA_000457185.1
GCA_000457205.1
GCA_000457225.1
GCA_000457245.1
GCA_000457265.1
GCA_000457285.1
GCA_000457305.1
GCA_000457325.1
GCA_000457345.1
GCA_000457385.1
GCA_000457405.1
GCA_000457435.1
GCA_000457455.1
GCA_000457475.1
GCA_000457495.1
GCA_000457515.1
GCA_000457535.1
GCA_000457555.1
GCA_000457575.1
GCA_000457595.1
GCA_000457615.1
GCA_000457635.1
GCA_000457655.1
GCA_000457675.1
GCA_000457695.1
GCA_000457715.1
GCA_000457735.1
GCA_000457755.1
GCA_000457775.1
GCA_000457795.1
GCA_000457815.1
GCA_000457835.1
GCA_000457855.1
GCA_000457875.1
GCA_000457895.1
GCA_000457915.1
GCA_000457935.1
GCA_000457955.1
GCA_000457975.1
GCA_000457995.1
GCA_000458015.1
GCA_000458035.1
GCA_000458055.1
GCA_000458075.1
GCA_000458095.1
GCA_000458115.1
GCA_000458135.1
GCA_000458155.1
GCA_000458175.1
GCA_000458195.1
GCA_000458215.1
GCA_000458235.1
GCA_000458255.1
GCA_000458275.1
GCA_000458295.1
GCA_000458315.1
GCA_000458335.1
GCA_000458355.1
GCA_000458375.1
GCA_000458395.1
GCA_000458415.1
GCA_000458435.1
GCA_000458455.1
GCA_000458475.1
GCA_000458495.1
GCA_000458515.1
GCA_000458535.1
GCA_000458555.1
GCA_000458575.1
GCA_000458605.1
GCA_000458625.1
GCA_000458645.1
GCA_000458665.1
GCA_000458685.1
GCA_000458705.1
GCA_000458725.1
GCA_000458745.1
GCA_000458765.1
GCA_000458785.1
GCA_000458805.1
GCA_000458825.1
GCA_000458845.1
GCA_000458875.1
GCA_000458895.1
GCA_000458915.1
GCA_000458935.1
GCA_000458955.1
GCA_000458975.1
GCA_000458995.1
GCA_000459015.1
GCA_000459035.1
GCA_000459055.1
GCA_000459075.1
GCA_000459095.1
GCA_000459115.1
GCA_000459135.1
GCA_000459155.1
GCA_000459175.1
GCA_000459195.1
GCA_000459215.1
GCA_000459235.1
GCA_000459255.1
GCA_000459275.1
GCA_000459295.1
GCA_000459315.1
GCA_000459335.1
GCA_000459355.1
GCA_000459375.1
GCA_000459395.1
GCA_000459415.1
GCA_000459435.1
GCA_000459455.1
GCA_000459475.1
GCA_000459495.1
GCA_000459515.1
GCA_000459535.1
GCA_000459555.1
GCA_000459575.1
GCA_000459595.1
GCA_000459615.1
GCA_000459635.1
GCA_000459655.1
GCA_000459675.1
GCA_000459695.1
GCA_000459715.1
GCA_000459735.1
GCA_000459755.1
GCA_000459775.1
GCA_000459795.1
GCA_000459815.1
GCA_000459835.1
GCA_000459855.1
GCA_000459875.1
GCA_000459895.1
GCA_000459915.1
GCA_000459935.1
GCA_000459955.1
GCA_000459975.1
GCA_000459995.1
GCA_000460015.1
GCA_000460035.1
GCA_000460055.1
GCA_000460075.1
GCA_000460095.1
GCA_000460115.1
GCA_000460135.1
GCA_000460155.1
GCA_000460175.1
GCA_000460195.1
GCA_000460215.1
GCA_000460235.1
GCA_000460255.1
GCA_000460275.1
GCA_000460295.1
GCA_000460315.1
GCA_000460335.1
GCA_000460355.1
GCA_000460375.1
GCA_000460395.1
GCA_000460415.1
GCA_000460435.1
GCA_000460455.1
GCA_000460475.1
GCA_000460495.1
GCA_000460515.1
GCA_000460535.1
GCA_000460555.1
GCA_000460575.1
GCA_000460595.1
GCA_000460615.1
GCA_000460635.1
GCA_000460655.1
GCA_000460675.1
GCA_000460695.1
GCA_000460715.1
GCA_000460735.1
GCA_000460755.1
GCA_000460775.1
GCA_000460795.1
GCA_000460815.1
GCA_000460835.1
GCA_000460855.1
GCA_000460875.1
GCA_000460895.1
GCA_000460915.1
GCA_000460935.1
GCA_000460955.1
GCA_000460975.1
GCA_000460995.1
GCA_000461015.1
GCA_000461035.1
GCA_000461055.1
GCA_000461075.1
GCA_000461095.1
GCA_000461115.1
GCA_000461135.1
GCA_000461155.1
GCA_000461175.1
GCA_000461195.1
GCA_000461215.1
GCA_000461235.1
GCA_000461255.1
GCA_000461275.1
GCA_000461295.1
GCA_000461315.1
GCA_000461335.1
GCA_000461355.1
GCA_000461375.1
GCA_000461395.1
GCA_000461415.1
GCA_000461435.1
GCA_000461455.1
GCA_000461475.1
GCA_000461495.1
GCA_000461515.1
GCA_000461535.1
GCA_000461555.1
GCA_000461575.1
GCA_000461595.1
GCA_000461615.1
GCA_000461635.1
GCA_000461655.1
GCA_000461675.1
GCA_000461695.1
GCA_000461715.1
GCA_000461735.1
GCA_000461755.1
GCA_000461775.1
GCA_000461795.1
GCA_000461815.1
GCA_000461835.1
GCA_000461855.1
GCA_000461875.1
GCA_000461895.1
GCA_000461915.2
GCA_000461935.2
GCA_000461955.2
GCA_000461975.2
GCA_000461995.2
GCA_000462025.2
GCA_000462045.2
GCA_000462065.2
GCA_000462085.2
GCA_000462105.2
GCA_000462125.2
GCA_000462145.2
GCA_000462165.2
GCA_000462185.2
GCA_000462205.1
GCA_000462225.2
GCA_000462245.2
GCA_000462265.2
GCA_000462285.2
GCA_000462305.2
GCA_000462325.2
GCA_000462345.2
GCA_000462365.2
GCA_000462385.2
GCA_000462405.2
GCA_000462425.2
GCA_000462445.2
GCA_000462465.2
GCA_000462485.2
GCA_000462505.2
GCA_000462525.2
GCA_000462545.2
GCA_000462565.2
GCA_000462585.2
GCA_000462605.2
GCA_000462625.2
GCA_000462645.2
GCA_000462665.2
GCA_000462685.2
GCA_000462705.2
GCA_000462725.2
GCA_000462745.2
GCA_000462765.2
GCA_000462785.2
GCA_000462805.2
GCA_000462825.2
GCA_000462845.2
GCA_000462865.2
GCA_000462885.2
GCA_000462905.2
GCA_000462955.1
GCA_000462975.1
GCA_000462995.1
GCA_000463015.1
GCA_000463035.1
GCA_000463055.1
GCA_000463075.2
GCA_000463345.3
GCA_000463355.1
GCA_000463385.1
GCA_000463395.1
GCA_000463425.1
GCA_000463445.1
GCA_000463465.1
GCA_000463505.1
GCA_000463545.2
GCA_000463605.1
GCA_000463645.1
GCA_000463665.1
GCA_000464435.1
GCA_000464455.1
GCA_000464495.1
GCA_000464515.1
GCA_000464615.2
GCA_000464875.1
GCA_000464895.1
GCA_000464915.1
GCA_000464935.1
GCA_000464955.2
GCA_000464995.1
GCA_000465135.1
GCA_000465155.1
GCA_000465235.1
GCA_000465255.1
GCA_000465325.1
GCA_000465535.1
GCA_000465555.2
GCA_000465575.1
GCA_000465595.1
GCA_000465615.2
GCA_000465635.2
GCA_000465655.1
GCA_000465675.1
GCA_000465695.1
GCA_000465735.1
GCA_000465755.1
GCA_000465775.1
GCA_000465795.1
GCA_000465815.1
GCA_000465835.2
GCA_000465875.3
GCA_000465895.2
GCA_000465915.1
GCA_000465935.2
GCA_000465975.2
GCA_000466025.1
GCA_000466065.2
GCA_000466075.2
GCA_000466105.2
GCA_000466165.1
GCA_000466185.1
GCA_000466205.2
GCA_000466245.1
GCA_000466265.1
GCA_000466305.1
GCA_000466335.1
GCA_000466365.1
GCA_000466385.1
GCA_000466405.1
GCA_000466425.1
GCA_000466445.2
GCA_000466465.2
GCA_000466485.1
GCA_000466505.1
GCA_000466525.1
GCA_000466545.1
GCA_000466565.1
GCA_000466585.1
GCA_000466605.1
GCA_000466645.1
GCA_000466665.1
GCA_000466685.1
GCA_000466705.1
GCA_000466725.1
GCA_000466745.1
GCA_000466765.1
GCA_000466785.3
GCA_000466805.1
GCA_000466825.2
GCA_000466845.1
GCA_000466865.2
GCA_000466885.2
GCA_000466905.2
GCA_000466925.2
GCA_000466945.1
GCA_000466965.1
GCA_000466985.1
GCA_000467105.1
GCA_000467125.1
GCA_000467145.1
GCA_000467165.1
GCA_000467185.1
GCA_000467635.1
GCA_000467655.2
GCA_000467675.1
GCA_000467695.1
GCA_000467795.1
GCA_000467815.1
GCA_000467835.1
GCA_000467855.2
GCA_000467875.1
GCA_000467895.1
GCA_000467915.2
GCA_000467935.1
GCA_000467955.1
GCA_000467975.1
GCA_000467995.1
GCA_000468015.1
GCA_000468035.1
GCA_000468055.1
GCA_000468075.1
GCA_000468095.1
GCA_000468115.1
GCA_000468135.1
GCA_000468495.1
GCA_000468515.1
GCA_000468555.1
GCA_000468615.2
GCA_000468635.1
GCA_000468755.1
GCA_000468775.1
GCA_000468795.1
GCA_000468815.1
GCA_000468835.1
GCA_000468855.1
GCA_000468875.1
GCA_000468895.1
GCA_000468915.2
GCA_000468935.1
GCA_000468955.1
GCA_000468975.2
GCA_000468995.3
GCA_000469015.1
GCA_000469095.1
GCA_000469115.1
GCA_000469155.1
GCA_000469305.1
GCA_000469325.1
GCA_000469345.1
GCA_000469365.1
GCA_000469385.1
GCA_000469405.1
GCA_000469425.1
GCA_000469445.2
GCA_000469465.1
GCA_000469485.1
GCA_000469505.1
GCA_000469525.1
GCA_000469545.1
GCA_000469565.1
GCA_000469625.2
GCA_000469665.2
GCA_000469705.1
GCA_000469745.1
GCA_000469765.1
GCA_000469945.2
GCA_000470055.1
GCA_000470745.1
GCA_000470765.1
GCA_000470775.1
GCA_000470805.1
GCA_000470825.1
GCA_000470845.1
GCA_000470865.1
GCA_000470885.1
GCA_000471025.2
GCA_000471625.1
GCA_000471925.1
GCA_000471945.1
GCA_000471965.1
GCA_000471985.1
GCA_000472005.1
GCA_000472165.1
GCA_000472185.1
GCA_000472245.1
GCA_000472305.1
GCA_000472325.2
GCA_000473245.1
GCA_000473275.1
GCA_000473305.1
GCA_000473545.1
GCA_000473565.2
GCA_000473585.2
GCA_000473605.2
GCA_000473625.2
GCA_000473645.2
GCA_000473665.2
GCA_000473685.2
GCA_000473705.2
GCA_000473725.2
GCA_000473745.3
GCA_000473765.1
GCA_000473785.1
GCA_000473805.1
GCA_000473825.1
GCA_000473865.1
GCA_000473895.1
GCA_000473915.1
GCA_000473955.1
GCA_000473995.1
GCA_000474015.1
GCA_000474035.1
GCA_000474055.1
GCA_000474075.1
GCA_000474095.1
GCA_000474115.1
GCA_000474135.1
GCA_000474155.1
GCA_000474175.2
GCA_000474195.1
GCA_000474275.2
GCA_000474295.1
GCA_000474315.1
GCA_000474335.1
GCA_000474355.1
GCA_000474375.1
GCA_000474395.1
GCA_000474415.1
GCA_000474435.1
GCA_000474455.1
GCA_000474475.1
GCA_000474495.1
GCA_000474515.1
GCA_000474535.1
GCA_000474555.1
GCA_000474575.1
GCA_000474615.1
GCA_000474635.1
GCA_000474655.1
GCA_000474695.1
GCA_000474745.1
GCA_000474765.1
GCA_000474785.1
GCA_000474805.1
GCA_000474825.1
GCA_000474845.1
GCA_000474865.1
GCA_000474885.1
GCA_000474905.1
GCA_000474965.1
GCA_000475015.1
GCA_000475035.1
GCA_000475055.1
GCA_000475095.2
GCA_000475115.2
GCA_000475135.2
GCA_000475155.2
GCA_000475175.1
GCA_000475255.1
GCA_000475275.1
GCA_000475295.1
GCA_000475315.1
GCA_000475335.1
GCA_000475355.1
GCA_000475375.1
GCA_000475395.1
GCA_000475415.1
GCA_000477035.2
GCA_000477395.1
GCA_000477415.1
GCA_000477435.1
GCA_000477455.1
GCA_000477475.1
GCA_000477495.2
GCA_000477515.1
GCA_000477535.1
GCA_000477555.1
GCA_000477615.1
GCA_000477635.1
GCA_000477655.1
GCA_000477675.1
GCA_000477695.1
GCA_000477715.1
GCA_000477735.1
GCA_000477755.1
GCA_000477775.1
GCA_000477795.1
GCA_000477815.1
GCA_000477835.1
GCA_000477855.1
GCA_000477875.1
GCA_000477895.1
GCA_000477915.1
GCA_000477935.1
GCA_000477955.1
GCA_000477975.1
GCA_000477995.1
GCA_000478015.1
GCA_000478035.1
GCA_000478055.1
GCA_000478075.1
GCA_000478095.1
GCA_000478115.1
GCA_000478135.1
GCA_000478155.1
GCA_000478175.1
GCA_000478195.2
GCA_000478235.1
GCA_000478255.2
GCA_000478305.1
GCA_000478325.1
GCA_000478405.1
GCA_000478425.1
GCA_000478445.1
GCA_000478465.2
GCA_000478485.2
GCA_000478505.2
GCA_000478525.1
GCA_000478605.2
GCA_000478625.2
GCA_000478665.1
GCA_000478685.1
GCA_000478705.1
GCA_000478765.1
GCA_000478805.1
GCA_000478825.2
GCA_000478865.2
GCA_000478885.1
GCA_000478905.1
GCA_000478925.1
GCA_000478945.1
GCA_000478965.1
GCA_000478985.1
GCA_000479005.1
GCA_000479025.1
GCA_000479045.1
GCA_000479065.1
GCA_000479085.1
GCA_000479105.1
GCA_000479125.1
GCA_000479145.1
GCA_000479165.1
GCA_000479185.1
GCA_000479205.1
GCA_000479225.1
GCA_000479245.1
GCA_000479265.1
GCA_000479285.1
GCA_000479315.1
GCA_000479335.1
GCA_000479355.1
GCA_000479375.2
GCA_000479395.2
GCA_000479415.2
GCA_000479435.2
GCA_000479455.2
GCA_000479475.2
GCA_000479495.2
GCA_000479515.2
GCA_000479535.2
GCA_000479555.2
GCA_000479575.2
GCA_000479595.2
GCA_000479615.2
GCA_000479635.2
GCA_000479655.2
GCA_000479675.2
GCA_000479695.2
GCA_000479715.2
GCA_000479735.2
GCA_000479755.2
GCA_000479775.2
GCA_000479795.2
GCA_000479815.2
GCA_000479835.2
GCA_000479855.2
GCA_000479875.2
GCA_000479895.2
GCA_000479915.2
GCA_000479935.2
GCA_000479955.1
GCA_000479975.1
GCA_000479995.1
GCA_000480015.1
GCA_000480035.1
GCA_000480055.1
GCA_000480075.1
GCA_000480095.1
GCA_000480115.1
GCA_000480135.1
GCA_000480155.1
GCA_000480175.1
GCA_000480195.1
GCA_000480215.1
GCA_000480235.1
GCA_000480255.1
GCA_000480275.1
GCA_000480295.1
GCA_000480315.1
GCA_000480355.1
GCA_000480375.1
GCA_000480395.1
GCA_000480415.1
GCA_000480435.1
GCA_000480455.1
GCA_000480475.1
GCA_000480495.1
GCA_000480515.1
GCA_000480535.1
GCA_000480555.1
GCA_000480575.1
GCA_000480595.1
GCA_000480615.1
GCA_000480645.1
GCA_000480665.1
GCA_000480685.1
GCA_000480705.1
GCA_000480725.1
GCA_000480745.1
GCA_000480765.1
GCA_000480785.1
GCA_000480805.1
GCA_000480825.1
GCA_000480845.1
GCA_000480865.1
GCA_000480885.1
GCA_000480905.1
GCA_000480925.1
GCA_000480945.1
GCA_000480965.1
GCA_000480985.1
GCA_000481005.1
GCA_000481025.1
GCA_000481045.1
GCA_000481065.1
GCA_000481085.1
GCA_000481105.1
GCA_000481125.1
GCA_000481145.1
GCA_000481165.1
GCA_000481185.1
GCA_000481205.1
GCA_000481225.1
GCA_000481245.1
GCA_000481265.1
GCA_000481285.1
GCA_000481305.1
GCA_000481325.1
GCA_000481345.1
GCA_000481365.1
GCA_000481385.1
GCA_000481405.1
GCA_000481425.1
GCA_000481445.1
GCA_000481465.1
GCA_000481485.1
GCA_000481505.1
GCA_000481525.1
GCA_000481545.1
GCA_000481565.1
GCA_000481585.1
GCA_000481605.1
GCA_000481625.1
GCA_000481645.1
GCA_000481665.1
GCA_000481685.1
GCA_000481705.1
GCA_000481725.1
GCA_000481745.1
GCA_000481765.1
GCA_000481785.1
GCA_000481805.1
GCA_000481825.1
GCA_000481845.1
GCA_000481865.1
GCA_000481885.1
GCA_000481905.1
GCA_000481925.1
GCA_000481945.1
GCA_000481965.1
GCA_000481985.1
GCA_000482005.1
GCA_000482025.1
GCA_000482045.1
GCA_000482065.1
GCA_000482245.1
GCA_000483505.1
GCA_000483525.1
GCA_000483545.1
GCA_000483565.1
GCA_000483585.1
GCA_000483605.1
GCA_000483625.1
GCA_000483645.1
GCA_000483675.1
GCA_000483695.1
GCA_000483715.2
GCA_000483735.1
GCA_000483755.1
GCA_000483775.1
GCA_000483795.1
GCA_000483815.1
GCA_000483835.1
GCA_000483855.1
GCA_000483875.1
GCA_000483895.1
GCA_000483915.1
GCA_000483935.1
GCA_000483955.1
GCA_000483975.1
GCA_000483995.1
GCA_000484015.1
GCA_000484035.1
GCA_000484055.1
GCA_000484075.1
GCA_000484095.1
GCA_000484115.1
GCA_000484135.1
GCA_000484155.1
GCA_000484175.1
GCA_000484195.2
GCA_000484215.1
GCA_000484235.1
GCA_000484255.1
GCA_000484275.1
GCA_000484295.1
GCA_000484315.1
GCA_000484335.1
GCA_000484355.1
GCA_000484375.1
GCA_000484395.1
GCA_000484415.1
GCA_000484435.1
GCA_000484455.1
GCA_000484475.1
GCA_000484495.1
GCA_000484505.1
GCA_000484535.1
GCA_000484545.1
GCA_000485615.1
GCA_000485635.1
GCA_000485655.1
GCA_000485675.1
GCA_000485695.1
GCA_000485715.1
GCA_000485735.1
GCA_000485755.1
GCA_000485795.1
GCA_000485885.1
GCA_000485905.1
GCA_000486045.2
GCA_000486065.1
GCA_000486085.1
GCA_000486105.1
GCA_000486125.1
GCA_000486145.1
GCA_000486165.2
GCA_000486185.1
GCA_000486205.1
GCA_000486225.1
GCA_000486245.1
GCA_000486265.1
GCA_000486285.1
GCA_000486305.1
GCA_000486325.1
GCA_000486345.2
GCA_000486365.2
GCA_000486385.1
GCA_000486405.2
GCA_000486425.1
GCA_000486445.2
GCA_000486465.1
GCA_000486485.1
GCA_000486505.1
GCA_000486525.2
GCA_000486545.1
GCA_000486565.1
GCA_000486585.2
GCA_000486605.1
GCA_000486625.1
GCA_000486645.1
GCA_000486665.1
GCA_000486685.1
GCA_000486705.1
GCA_000486725.2
GCA_000486745.1
GCA_000486765.2
GCA_000486795.1
GCA_000486815.2
GCA_000486835.1
GCA_000486855.2
GCA_000486875.1
GCA_000486895.1
GCA_000486915.2
GCA_000486935.1
GCA_000486955.1
GCA_000486975.1
GCA_000486995.1
GCA_000487015.2
GCA_000487035.2
GCA_000487055.1
GCA_000487075.1
GCA_000487095.1
GCA_000487115.1
GCA_000487135.1
GCA_000487155.2
GCA_000487175.1
GCA_000487195.1
GCA_000487215.1
GCA_000487235.1
GCA_000487255.2
GCA_000487275.1
GCA_000487295.2
GCA_000487315.1
GCA_000487335.1
GCA_000487355.1
GCA_000487375.1
GCA_000487395.1
GCA_000487415.1
GCA_000487435.1
GCA_000487455.1
GCA_000487475.1
GCA_000487495.1
GCA_000487515.2
GCA_000487535.1
GCA_000487555.1
GCA_000487575.2
GCA_000487595.1
GCA_000487615.2
GCA_000487635.2
GCA_000487655.1
GCA_000487675.1
GCA_000487695.1
GCA_000487715.1
GCA_000487735.1
GCA_000487755.1
GCA_000487775.2
GCA_000487795.1
GCA_000487815.1
GCA_000487835.1
GCA_000487855.1
GCA_000487875.1
GCA_000487895.1
GCA_000487915.2
GCA_000487935.2
GCA_000487975.1
GCA_000487995.1
GCA_000488015.1
GCA_000488035.1
GCA_000488055.1
GCA_000488075.1
GCA_000488095.1
GCA_000488115.1
GCA_000488135.1
GCA_000488155.1
GCA_000488175.1
GCA_000488195.1
GCA_000488215.1
GCA_000488235.1
GCA_000488255.1
GCA_000488275.1
GCA_000488295.1
GCA_000488315.1
GCA_000488335.1
GCA_000488355.1
GCA_000488375.1
GCA_000488395.1
GCA_000488415.1
GCA_000488435.1
GCA_000488455.1
GCA_000488475.1
GCA_000488495.1
GCA_000488515.1
GCA_000488535.1
GCA_000488555.1
GCA_000488575.1
GCA_000488595.1
GCA_000488615.1
GCA_000488635.1
GCA_000488655.1
GCA_000488675.1
GCA_000488695.1
GCA_000488715.1
GCA_000488735.1
GCA_000488755.1
GCA_000488775.1
GCA_000488795.1
GCA_000488815.1
GCA_000488835.1
GCA_000488855.1
GCA_000488875.1
GCA_000488915.1
GCA_000488935.1
GCA_000488975.1
GCA_000492155.1
GCA_000492175.1
GCA_000492195.1
GCA_000492215.1
GCA_000492235.1
GCA_000492255.1
GCA_000492275.1
GCA_000492295.1
GCA_000492315.1
GCA_000492335.1
GCA_000492355.1
GCA_000492375.1
GCA_000492395.1
GCA_000492415.1
GCA_000492435.1
GCA_000492455.1
GCA_000492475.1
GCA_000492495.1
GCA_000492515.1
GCA_000492535.1
GCA_000492555.1
GCA_000492575.1
GCA_000492595.1
GCA_000492615.1
GCA_000492635.1
GCA_000492655.1
GCA_000492675.1
GCA_000492695.1
GCA_000492715.1
GCA_000492735.1
GCA_000492755.1
GCA_000492775.1
GCA_000492795.1
GCA_000492815.1
GCA_000492835.1
GCA_000492855.1
GCA_000492875.1
GCA_000492895.1
GCA_000492915.1
GCA_000492935.1
GCA_000492955.1
GCA_000492975.1
GCA_000492995.1
GCA_000493015.1
GCA_000493035.1
GCA_000493055.1
GCA_000493075.1
GCA_000493095.1
GCA_000493115.1
GCA_000493135.1
GCA_000493155.1
GCA_000493175.1
GCA_000493295.2
GCA_000493335.1
GCA_000493355.1
GCA_000493375.1
GCA_000493455.1
GCA_000493495.1
GCA_000493515.1
GCA_000493535.2
GCA_000493555.1
GCA_000493575.1
GCA_000493595.1
GCA_000493615.1
GCA_000493655.1
GCA_000493675.1
GCA_000493735.1
GCA_000493755.1
GCA_000493775.1
GCA_000493885.1
GCA_000494325.1
GCA_000494345.1
GCA_000494365.1
GCA_000494385.2
GCA_000494405.1
GCA_000494425.1
GCA_000494445.1
GCA_000494465.1
GCA_000494485.1
GCA_000494505.1
GCA_000494755.1
GCA_000494775.1
GCA_000494795.1
GCA_000494835.1
GCA_000494855.1
GCA_000494875.1
GCA_000494895.1
GCA_000494915.1
GCA_000494935.1
GCA_000494955.1
GCA_000494975.1
GCA_000494995.1
GCA_000495015.1
GCA_000495035.1
GCA_000495055.1
GCA_000495075.1
GCA_000495095.1
GCA_000495295.1
GCA_000495315.1
GCA_000495335.1
GCA_000495355.1
GCA_000495375.1
GCA_000495395.1
GCA_000495415.1
GCA_000495435.3
GCA_000495455.2
GCA_000495495.1
GCA_000495505.1
GCA_000495535.1
GCA_000495575.1
GCA_000495595.1
GCA_000495615.1
GCA_000495635.1
GCA_000495755.1
GCA_000495775.1
GCA_000495795.1
GCA_000495815.1
GCA_000495835.1
GCA_000495855.1
GCA_000495915.1
GCA_000495935.2
GCA_000496075.1
GCA_000496095.1
GCA_000496115.1
GCA_000496265.1
GCA_000496285.1
GCA_000496325.1
GCA_000496345.2
GCA_000496365.2
GCA_000496435.1
GCA_000496455.2
GCA_000496475.1
GCA_000496535.1
GCA_000496555.1
GCA_000496595.1
GCA_000496605.2
GCA_000496635.1
GCA_000496645.1
GCA_000496695.1
GCA_000496735.2
GCA_000496755.2
GCA_000496775.1
GCA_000496815.1
GCA_000496895.1
GCA_000496915.1
GCA_000496935.2
GCA_000496975.1
GCA_000496995.1
GCA_000497015.1
GCA_000497065.1
GCA_000497165.1
GCA_000497245.1
GCA_000497265.2
GCA_000497385.1
GCA_000497405.1
GCA_000497425.1
GCA_000497445.1
GCA_000497465.2
GCA_000497485.1
GCA_000497505.1
GCA_000497525.2
GCA_000497735.1
GCA_000497855.1
GCA_000498115.1
GCA_000498175.1
GCA_000498195.1
GCA_000498215.1
GCA_000498235.1
GCA_000498255.1
GCA_000498275.1
GCA_000498295.1
GCA_000498315.1
GCA_000498335.1
GCA_000498375.2
GCA_000498395.3
GCA_000498475.1
GCA_000498495.1
GCA_000498515.1
GCA_000498535.1
GCA_000498575.2
GCA_000498655.1
GCA_000498675.1
GCA_000498695.1
GCA_000498915.1
GCA_000498935.1
GCA_000498955.2
GCA_000498975.2
GCA_000498995.1
GCA_000499025.1
GCA_000499065.1
GCA_000499085.1
GCA_000499125.1
GCA_000499145.1
GCA_000499165.1
GCA_000499205.1
GCA_000499225.1
GCA_000499245.1
GCA_000499265.1
GCA_000499305.1
GCA_000499365.1
GCA_000499465.2
GCA_000499485.1
GCA_000499505.1
GCA_000499645.1
GCA_000499665.2
GCA_000499705.1
GCA_000499805.2
GCA_000499905.1
GCA_000499925.1
GCA_000499945.1
GCA_000499965.1
GCA_000500025.1
GCA_000500105.2
GCA_000500165.1
GCA_000500185.1
GCA_000500605.1
GCA_000500655.1
GCA_000500755.2
GCA_000500915.1
GCA_000500935.1
GCA_000502215.1
GCA_000502235.1
GCA_000502255.1
GCA_000502275.1
GCA_000502295.1
GCA_000502315.1
GCA_000502335.1
GCA_000502355.1
GCA_000502375.1
GCA_000502395.1
GCA_000502415.1
GCA_000502435.1
GCA_000502455.1
GCA_000502475.1
GCA_000502495.1
GCA_000502515.1
GCA_000502535.1
GCA_000502555.1
GCA_000502575.1
GCA_000502595.1
GCA_000502615.1
GCA_000502635.1
GCA_000502655.1
GCA_000502675.1
GCA_000502695.1
GCA_000502715.1
GCA_000502735.1
GCA_000502755.1
GCA_000502775.1
GCA_000502795.1
GCA_000502815.1
GCA_000502835.1
GCA_000502855.1
GCA_000502875.1
GCA_000502895.1
GCA_000502915.1
GCA_000502935.1
GCA_000502955.1
GCA_000502975.1
GCA_000502995.1
GCA_000503015.1
GCA_000503035.1
GCA_000503055.1
GCA_000503075.1
GCA_000503095.1
GCA_000503115.1
GCA_000503135.1
GCA_000503155.1
GCA_000503175.1
GCA_000503195.1
GCA_000503735.2
GCA_000503775.1
GCA_000503815.1
GCA_000503835.1
GCA_000503845.1
GCA_000503875.1
GCA_000503895.1
GCA_000503915.1
GCA_000503935.1
GCA_000503975.1
GCA_000504045.1
GCA_000504065.2
GCA_000504125.1
GCA_000504185.2
GCA_000504225.1
GCA_000504245.1
GCA_000504265.1
GCA_000504285.1
GCA_000504305.1
GCA_000504325.1
GCA_000504505.1
GCA_000504525.1
GCA_000504545.1
GCA_000504585.2
GCA_000504685.1
GCA_000504705.2
GCA_000504725.1
GCA_000504745.1
GCA_000504765.1
GCA_000504785.1
GCA_000504805.1
GCA_000504825.1
GCA_000504845.1
GCA_000504865.1
GCA_000504885.1
GCA_000504905.1
GCA_000504925.1
GCA_000504945.1
GCA_000504975.1
GCA_000504995.1
GCA_000505015.1
GCA_000505065.1
GCA_000505085.1
GCA_000505105.1
GCA_000505125.1
GCA_000505145.1
GCA_000505165.1
GCA_000505185.1
GCA_000505205.1
GCA_000505225.1
GCA_000505245.1
GCA_000505265.1
GCA_000505285.1
GCA_000505305.1
GCA_000505325.1
GCA_000505345.1
GCA_000505365.2
GCA_000505385.1
GCA_000505405.1
GCA_000505425.1
GCA_000505445.1
GCA_000505465.1
GCA_000505485.1
GCA_000505505.1
GCA_000505525.1
GCA_000505565.1
GCA_000505585.1
GCA_000505605.1
GCA_000505625.1
GCA_000505665.1
GCA_000505685.2
GCA_000505705.1
GCA_000505725.1
GCA_000505765.1
GCA_000505785.1
GCA_000506245.1
GCA_000506385.1
GCA_000506405.1
GCA_000506425.2
GCA_000506445.2
GCA_000506465.2
GCA_000506485.2
GCA_000506505.1
GCA_000506525.2
GCA_000506545.2
GCA_000506565.2
GCA_000506585.2
GCA_000506605.2
GCA_000506625.1
GCA_000506645.1
GCA_000506665.1
GCA_000506685.1
GCA_000506705.1
GCA_000506725.1
GCA_000506745.1
GCA_000506765.1
GCA_000506785.3
GCA_000506805.1
GCA_000506825.1
GCA_000506845.1
GCA_000506865.1
GCA_000506885.1
GCA_000506905.2
GCA_000506925.1
GCA_000506945.1
GCA_000506965.2
GCA_000506985.1
GCA_000507045.1
GCA_000507185.2
GCA_000507205.2
GCA_000507225.1
GCA_000507245.1
GCA_000507605.1
GCA_000507625.1
GCA_000507645.1
GCA_000507665.1
GCA_000507685.1
GCA_000507705.1
GCA_000507725.1
GCA_000507745.1
GCA_000507765.1
GCA_000507785.1
GCA_000507805.1
GCA_000507825.1
GCA_000507845.1
GCA_000507865.1
GCA_000507905.1
GCA_000508005.1
GCA_000508025.1
GCA_000508045.1
GCA_000508065.1
GCA_000508165.1
GCA_000508185.1
GCA_000508205.1
GCA_000508225.1
GCA_000508245.1
GCA_000508265.1
GCA_000508325.2
GCA_000508365.1
GCA_000508385.1
GCA_000508425.1
GCA_000508445.1
GCA_000508465.1
GCA_000508485.1
GCA_000508505.1
GCA_000508525.1
GCA_000508545.1
GCA_000508565.1
GCA_000508585.1
GCA_000508605.1
GCA_000508625.1
GCA_000508645.1
GCA_000508665.1
GCA_000508685.1
GCA_000508705.1
GCA_000508745.1
GCA_000508765.1
GCA_000508785.1
GCA_000509205.1
GCA_000509245.1
GCA_000509265.1
GCA_000509365.1
GCA_000509385.1
GCA_000509425.1
GCA_000509445.1
GCA_000509875.1
GCA_000509895.1
GCA_000510265.1
GCA_000510285.1
GCA_000510305.1
GCA_000510325.1
GCA_000510385.1
GCA_000510405.1
GCA_000510425.1
GCA_000510445.1
GCA_000510505.1
GCA_000510525.1
GCA_000510545.1
GCA_000510565.1
GCA_000510585.2
GCA_000510605.2
GCA_000510895.2
GCA_000510915.2
GCA_000511115.1
GCA_000511135.2
GCA_000511155.2
GCA_000511285.2
GCA_000511305.1
GCA_000511325.1
GCA_000511355.1
GCA_000511385.1
GCA_000511405.1
GCA_000511675.1
GCA_000511705.1
GCA_000511735.1
GCA_000511755.1
GCA_000511775.1
GCA_000511815.1
GCA_000511875.1
GCA_000511895.1
GCA_000511915.1
GCA_000511935.2
GCA_000512105.1
GCA_000512125.1
GCA_000512145.2
GCA_000512165.1
GCA_000512185.1
GCA_000512205.2
GCA_000512275.1
GCA_000512295.1
GCA_000512315.2
GCA_000512355.1
GCA_000512375.1
GCA_000512395.1
GCA_000512435.1
GCA_000512505.1
GCA_000512525.1
GCA_000512545.1
GCA_000512625.1
GCA_000512675.1
GCA_000512715.1
GCA_000512735.1
GCA_000512745.2
GCA_000512775.2
GCA_000512835.2
GCA_000512895.1
GCA_000512915.1
GCA_000512955.1
GCA_000512995.1
GCA_000513015.1
GCA_000513095.1
GCA_000513115.1
GCA_000513135.1
GCA_000513155.1
GCA_000513215.1
GCA_000513235.1
GCA_000513295.1
GCA_000513355.1
GCA_000513375.1
GCA_000513395.1
GCA_000513415.1
GCA_000513455.1
GCA_000513475.1
GCA_000513535.1
GCA_000513555.1
GCA_000513595.1
GCA_000513615.1
GCA_000513635.1
GCA_000513655.1
GCA_000513675.1
GCA_000513695.1
GCA_000513795.2
GCA_000515435.1
GCA_000515455.1
GCA_000515475.1
GCA_000515495.1
GCA_000515515.1
GCA_000515535.1
GCA_000515555.1
GCA_000515575.1
GCA_000515595.1
GCA_000515615.1
GCA_000515635.1
GCA_000515655.1
GCA_000515675.1
GCA_000515695.1
GCA_000515715.1
GCA_000515735.1
GCA_000515755.1
GCA_000515775.1
GCA_000515795.2
GCA_000515815.1
GCA_000515835.1
GCA_000515855.1
GCA_000515875.2
GCA_000515895.1
GCA_000515915.1
GCA_000515935.1
GCA_000515955.1
GCA_000515975.1
GCA_000515995.2
GCA_000516015.1
GCA_000516035.1
GCA_000516055.1
GCA_000516075.1
GCA_000516095.2
GCA_000516115.1
GCA_000516135.1
GCA_000516155.1
GCA_000516175.1
GCA_000516195.2
GCA_000516215.2
GCA_000516235.1
GCA_000516255.1
GCA_000516275.1
GCA_000516295.1
GCA_000516315.1
GCA_000516335.2
GCA_000516355.2
GCA_000516375.1
GCA_000516475.1
GCA_000516555.1
GCA_000516575.2
GCA_000516595.2
GCA_000516615.2
GCA_000516635.2
GCA_000516655.1
GCA_000516675.1
GCA_000516695.1
GCA_000516715.1
GCA_000516735.1
GCA_000516755.1
GCA_000516775.1
GCA_000516795.1
GCA_000516815.1
GCA_000516835.1
GCA_000516855.1
GCA_000516875.2
GCA_000517245.1
GCA_000517265.1
GCA_000517305.1
GCA_000517365.1
GCA_000517385.1
GCA_000517405.1
GCA_000517425.1
GCA_000517485.2
GCA_000517505.1
GCA_000517545.1
GCA_000517565.1
GCA_000517605.1
GCA_000517665.1
GCA_000517685.1
GCA_000517705.1
GCA_000517725.1
GCA_000517745.1
GCA_000517765.1
GCA_000517785.1
GCA_000517805.1
GCA_000517825.1
GCA_000517845.1
GCA_000517865.1
GCA_000517885.1
GCA_000517905.1
GCA_000517925.1
GCA_000517945.1
GCA_000517965.1
GCA_000517985.1
GCA_000518005.1
GCA_000518025.1
GCA_000519365.2
GCA_000519385.2
GCA_000519405.2
GCA_000519425.1
GCA_000519445.1
GCA_000519465.1
GCA_000519485.1
GCA_000519505.1
GCA_000519525.1
GCA_000519545.1
GCA_000519565.1
GCA_000519585.1
GCA_000519605.1
GCA_000519625.1
GCA_000519645.1
GCA_000519665.1
GCA_000519685.1
GCA_000519705.1
GCA_000519725.1
GCA_000519745.1
GCA_000519765.1
GCA_000519785.1
GCA_000519805.1
GCA_000519825.1
GCA_000519845.1
GCA_000519865.1
GCA_000519885.1
GCA_000519905.1
GCA_000519925.1
GCA_000519945.1
GCA_000519965.1
GCA_000520015.2
GCA_000520035.1
GCA_000520055.1
GCA_000520175.1
GCA_000520195.1
GCA_000520215.1
GCA_000520235.1
GCA_000520255.1
GCA_000520275.1
GCA_000520295.1
GCA_000520315.1
GCA_000520335.1
GCA_000520355.1
GCA_000520375.1
GCA_000520395.1
GCA_000520415.1
GCA_000520435.1
GCA_000520455.1
GCA_000520615.1
GCA_000520835.1
GCA_000520875.1
GCA_000520895.1
GCA_000521195.1
GCA_000521265.1
GCA_000521285.1
GCA_000521305.1
GCA_000521325.1
GCA_000521365.1
GCA_000521385.1
GCA_000521405.1
GCA_000521425.1
GCA_000521445.1
GCA_000521465.1
GCA_000521485.1
GCA_000521505.1
GCA_000521525.1
GCA_000521545.1
GCA_000521565.1
GCA_000521585.1
GCA_000521605.1
GCA_000521645.1
GCA_000521655.1
GCA_000521685.1
GCA_000521695.1
GCA_000521725.1
GCA_000521745.1
GCA_000521765.1
GCA_000521785.1
GCA_000521805.1
GCA_000521825.2
GCA_000521865.1
GCA_000521885.1
GCA_000521905.1
GCA_000521925.1
GCA_000521945.1
GCA_000521965.1
GCA_000521985.1
GCA_000522005.2
GCA_000522025.2
GCA_000522045.2
GCA_000522065.2
GCA_000522085.1
GCA_000522105.1
GCA_000522125.1
GCA_000522145.1
GCA_000522165.1
GCA_000522185.1
GCA_000522205.1
GCA_000522225.1
GCA_000522245.1
GCA_000522265.1
GCA_000522285.1
GCA_000522305.1
GCA_000522325.1
GCA_000522345.1
GCA_000522365.1
GCA_000522385.1
GCA_000522405.1
GCA_000522425.1
GCA_000522445.1
GCA_000522505.1
GCA_000522525.1
GCA_000522545.2
GCA_000522985.1
GCA_000523045.1
GCA_000523235.1
GCA_000523375.1
GCA_000523415.2
GCA_000523515.1
GCA_000523535.1
GCA_000523555.1
GCA_000523575.1
GCA_000523595.1
GCA_000523615.1
GCA_000523635.1
GCA_000523655.1
GCA_000523675.1
GCA_000523695.1
GCA_000523715.1
GCA_000523735.1
GCA_000523755.1
GCA_000523775.1
GCA_000523795.1
GCA_000523815.1
GCA_000523835.1
GCA_000523855.1
GCA_000523875.1
GCA_000523895.1
GCA_000523915.1
GCA_000523935.1
GCA_000523955.1
GCA_000523975.1
GCA_000523995.1
GCA_000524015.1
GCA_000524035.1
GCA_000524055.1
GCA_000524075.1
GCA_000524095.1
GCA_000524155.1
GCA_000524175.1
GCA_000524215.1
GCA_000524235.1
GCA_000524255.1
GCA_000524275.1
GCA_000524295.1
GCA_000524315.1
GCA_000524335.1
GCA_000524355.1
GCA_000524375.1
GCA_000524395.1
GCA_000524435.1
GCA_000524455.1
GCA_000524535.2
GCA_000524555.1
GCA_000524575.1
GCA_000524595.1
GCA_000524665.1
GCA_000525005.2
GCA_000525025.1
GCA_000525105.1
GCA_000525125.1
GCA_000525145.1
GCA_000525165.1
GCA_000525185.1
GCA_000525205.1
GCA_000525225.1
GCA_000525245.1
GCA_000525265.1
GCA_000525285.1
GCA_000525305.1
GCA_000525325.1
GCA_000525345.1
GCA_000525365.1
GCA_000525385.1
GCA_000525405.1
GCA_000525425.1
GCA_000525445.1
GCA_000525465.1
GCA_000525485.1
GCA_000525505.1
GCA_000525525.1
GCA_000525545.1
GCA_000525565.1
GCA_000525585.1
GCA_000525615.1
GCA_000525635.1
GCA_000525655.1
GCA_000525675.1
GCA_000525715.1
GCA_000525775.1
GCA_000525795.1
GCA_000525815.1
GCA_000525835.1
GCA_000525855.1
GCA_000525875.1
GCA_000525895.1
GCA_000525915.1
GCA_000525935.1
GCA_000525955.1
GCA_000525975.1
GCA_000525995.1
GCA_000526015.1
GCA_000526035.1
GCA_000526055.1
GCA_000526075.1
GCA_000526095.1
GCA_000526115.1
GCA_000527215.1
GCA_000527235.1
GCA_000527255.1
GCA_000527275.1
GCA_000527295.1
GCA_000527315.1
GCA_000527335.1
GCA_000527355.1
GCA_000527375.1
GCA_000527395.1
GCA_000527415.1
GCA_000527435.1
GCA_000527455.1
GCA_000527475.1
GCA_000527495.1
GCA_000527515.1
GCA_000527535.1
GCA_000527555.1
GCA_000527575.1
GCA_000527595.1
GCA_000527615.1
GCA_000527635.1
GCA_000527655.1
GCA_000527675.1
GCA_000527695.1
GCA_000527715.1
GCA_000527735.1
GCA_000527755.1
GCA_000527795.1
GCA_000527815.1
GCA_000527835.1
GCA_000527855.1
GCA_000527875.1
GCA_000527895.1
GCA_000527915.1
GCA_000527935.1
GCA_000527955.1
GCA_000527975.1
GCA_000527995.1
GCA_000528015.1
GCA_000528035.1
GCA_000528055.1
GCA_000528075.1
GCA_000528095.1
GCA_000528115.1
GCA_000528135.1
GCA_000528155.1
GCA_000528175.1
GCA_000528195.1
GCA_000528215.1
GCA_000528235.1
GCA_000528255.1
GCA_000528275.1
GCA_000528295.1
GCA_000528315.1
GCA_000528335.1
GCA_000528355.1
GCA_000528375.1
GCA_000528395.1
GCA_000528415.1
GCA_000528435.1
GCA_000528455.1
GCA_000528475.1
GCA_000528495.1
GCA_000528515.1
GCA_000528535.1
GCA_000528555.1
GCA_000528575.1
GCA_000528595.1
GCA_000528615.1
GCA_000528635.1
GCA_000528655.1
GCA_000528675.1
GCA_000528695.1
GCA_000528715.1
GCA_000528735.1
GCA_000528755.1
GCA_000528775.1
GCA_000528795.1
GCA_000528815.1
GCA_000528835.1
GCA_000528855.1
GCA_000528875.1
GCA_000528895.1
GCA_000528915.1
GCA_000528935.1
GCA_000528955.1
GCA_000528975.1
GCA_000528995.1
GCA_000529015.1
GCA_000529035.1
GCA_000529055.1
GCA_000529075.1
GCA_000529095.1
GCA_000529115.1
GCA_000529135.1
GCA_000529155.1
GCA_000529175.1
GCA_000529195.1
GCA_000529215.1
GCA_000529235.1
GCA_000529255.1
GCA_000529315.1
GCA_000529325.1
GCA_000529355.1
GCA_000529375.1
GCA_000529385.1
GCA_000529415.1
GCA_000529425.1
GCA_000529455.1
GCA_000529475.1
GCA_000529485.1
GCA_000529515.1
GCA_000529555.1
GCA_000529575.1
GCA_000529615.1
GCA_000529635.1
GCA_000529645.1
GCA_000529695.1
GCA_000529705.1
GCA_000529735.1
GCA_000529745.1
GCA_000529775.1
GCA_000529795.1
GCA_000529815.1
GCA_000529835.1
GCA_000529855.1
GCA_000529875.1
GCA_000529895.1
GCA_000529915.1
GCA_000529935.1
GCA_000529945.1
GCA_000529975.1
GCA_000529995.1
GCA_000530005.1
GCA_000530035.1
GCA_000530075.1
GCA_000530115.1
GCA_000530155.1
GCA_000530175.1
GCA_000530185.1
GCA_000530275.1
GCA_000530295.1
GCA_000530315.1
GCA_000530325.1
GCA_000530375.1
GCA_000530395.1
GCA_000530415.1
GCA_000530435.1
GCA_000530445.1
GCA_000530475.1
GCA_000530495.1
GCA_000530515.1
GCA_000530545.1
GCA_000530595.1
GCA_000530615.1
GCA_000530635.1
GCA_000530665.1
GCA_000530695.1
GCA_000530705.1
GCA_000530775.1
GCA_000530795.1
GCA_000530815.1
GCA_000530835.1
GCA_000530865.1
GCA_000530895.1
GCA_000530915.1
GCA_000530925.1
GCA_000530955.1
GCA_000530965.1
GCA_000530995.1
GCA_000531015.1
GCA_000531035.1
GCA_000531065.1
GCA_000531115.1
GCA_000531125.1
GCA_000531155.1
GCA_000531165.1
GCA_000531215.1
GCA_000531225.1
GCA_000531255.1
GCA_000531265.1
GCA_000531295.1
GCA_000531315.1
GCA_000531325.1
GCA_000531375.1
GCA_000531385.1
GCA_000531435.1
GCA_000531455.1
GCA_000531465.1
GCA_000531495.1
GCA_000531505.1
GCA_000531535.1
GCA_000531555.1
GCA_000531565.1
GCA_000531595.1
GCA_000531615.1
GCA_000531625.1
GCA_000531655.1
GCA_000531665.1
GCA_000531695.1
GCA_000531715.1
GCA_000531735.1
GCA_000531755.1
GCA_000531775.1
GCA_000531785.1
GCA_000531835.1
GCA_000531855.1
GCA_000531875.1
GCA_000531895.1
GCA_000531915.1
GCA_000531935.1
GCA_000531955.1
GCA_000531975.1
GCA_000531995.1
GCA_000532015.1
GCA_000532035.1
GCA_000532055.1
GCA_000532075.1
GCA_000532095.1
GCA_000532115.1
GCA_000532135.1
GCA_000532155.1
GCA_000532175.1
GCA_000532195.1
GCA_000532215.1
GCA_000532235.1
GCA_000532255.1
GCA_000532275.1
GCA_000532295.1
GCA_000532315.1
GCA_000532335.1
GCA_000532355.1
GCA_000532375.1
GCA_000532395.1
GCA_000532415.1
GCA_000532435.1
GCA_000532455.1
GCA_000532475.1
GCA_000532495.1
GCA_000532515.1
GCA_000532535.1
GCA_000532555.1
GCA_000532575.1
GCA_000532595.1
GCA_000532615.1
GCA_000532635.1
GCA_000532655.1
GCA_000532675.1
GCA_000532695.1
GCA_000532715.1
GCA_000532735.1
GCA_000532755.1
GCA_000532775.1
GCA_000532795.1
GCA_000532815.1
GCA_000532835.1
GCA_000532855.1
GCA_000532875.1
GCA_000532895.1
GCA_000532915.1
GCA_000532935.1
GCA_000532955.1
GCA_000532975.1
GCA_000532995.1
GCA_000533015.1
GCA_000533035.1
GCA_000533055.1
GCA_000533075.1
GCA_000533095.1
GCA_000533115.1
GCA_000533135.1
GCA_000533155.1
GCA_000533175.1
GCA_000533195.1
GCA_000533215.1
GCA_000533235.1
GCA_000533255.1
GCA_000533275.1
GCA_000533295.1
GCA_000533315.1
GCA_000533335.1
GCA_000533355.1
GCA_000533375.1
GCA_000533395.1
GCA_000533415.1
GCA_000533435.1
GCA_000533455.1
GCA_000533475.1
GCA_000533495.1
GCA_000533515.1
GCA_000533535.1
GCA_000533555.1
GCA_000533575.1
GCA_000533595.1
GCA_000533615.1
GCA_000533635.1
GCA_000533655.1
GCA_000533675.1
GCA_000533695.1
GCA_000533715.1
GCA_000533735.1
GCA_000533755.1
GCA_000533775.1
GCA_000533795.1
GCA_000533815.1
GCA_000533835.1
GCA_000533855.1
GCA_000533875.1
GCA_000533895.1
GCA_000533915.1
GCA_000533935.1
GCA_000533955.1
GCA_000533975.1
GCA_000533995.1
GCA_000534015.1
GCA_000534035.1
GCA_000534055.1
GCA_000534075.1
GCA_000534095.1
GCA_000534115.1
GCA_000534135.1
GCA_000534155.1
GCA_000534175.1
GCA_000534195.1
GCA_000534215.1
GCA_000534235.1
GCA_000534255.1
GCA_000534275.1
GCA_000534295.1
GCA_000534315.1
GCA_000534335.1
GCA_000534355.1
GCA_000534375.1
GCA_000534395.1
GCA_000534415.1
GCA_000534435.1
GCA_000534455.1
GCA_000534475.1
GCA_000534495.1
GCA_000534515.1
GCA_000534535.1
GCA_000534555.1
GCA_000534575.1
GCA_000534595.1
GCA_000534615.1
GCA_000534635.1
GCA_000534655.1
GCA_000534675.1
GCA_000534695.1
GCA_000534715.1
GCA_000534735.1
GCA_000534755.1
GCA_000534775.1
GCA_000534795.1
GCA_000534815.1
GCA_000534835.1
GCA_000534855.1
GCA_000534895.1
GCA_000534935.1
GCA_000534955.1
GCA_000534975.1
GCA_000534995.1
GCA_000535015.1
GCA_000535035.1
GCA_000535055.1
GCA_000535075.1
GCA_000535095.1
GCA_000535115.1
GCA_000535135.1
GCA_000535155.1
GCA_000535175.1
GCA_000535195.1
GCA_000535215.1
GCA_000535235.1
GCA_000535255.1
GCA_000535275.1
GCA_000535295.1
GCA_000535315.1
GCA_000535335.1
GCA_000535355.1
GCA_000535375.1
GCA_000535395.1
GCA_000535415.1
GCA_000535435.1
GCA_000535455.1
GCA_000535475.1
GCA_000535495.1
GCA_000535515.1
GCA_000535535.1
GCA_000535555.1
GCA_000535575.1
GCA_000535595.1
GCA_000535615.1
GCA_000535635.1
GCA_000535655.1
GCA_000535675.1
GCA_000535695.1
GCA_000535715.1
GCA_000535735.1
GCA_000535755.1
GCA_000535775.1
GCA_000535795.1
GCA_000535815.1
GCA_000535835.1
GCA_000535855.1
GCA_000535875.1
GCA_000535895.1
GCA_000535915.1
GCA_000535935.1
GCA_000535955.1
GCA_000535975.1
GCA_000535995.1
GCA_000536015.1
GCA_000536035.1
GCA_000536055.1
GCA_000536075.1
GCA_000536095.1
GCA_000536115.1
GCA_000536135.1
GCA_000536155.1
GCA_000536175.1
GCA_000536195.1
GCA_000536215.1
GCA_000536235.1
GCA_000536255.1
GCA_000536275.1
GCA_000536295.1
GCA_000536315.1
GCA_000536335.1
GCA_000536355.1
GCA_000536375.1
GCA_000536395.1
GCA_000536415.1
GCA_000536435.1
GCA_000536455.1
GCA_000536475.1
GCA_000536495.1
GCA_000536515.1
GCA_000536535.1
GCA_000536555.1
GCA_000536575.1
GCA_000536595.1
GCA_000536615.1
GCA_000536635.1
GCA_000536655.1
GCA_000536675.1
GCA_000536695.1
GCA_000536715.1
GCA_000536735.1
GCA_000536755.1
GCA_000536775.1
GCA_000536795.1
GCA_000536815.1
GCA_000536835.1
GCA_000536855.1
GCA_000536875.1
GCA_000536895.1
GCA_000536915.1
GCA_000536935.1
GCA_000536955.1
GCA_000536975.1
GCA_000536995.1
GCA_000537015.1
GCA_000537035.1
GCA_000537055.1
GCA_000537075.1
GCA_000537095.1
GCA_000537115.1
GCA_000537135.1
GCA_000537155.1
GCA_000537175.1
GCA_000537195.1
GCA_000537215.1
GCA_000537235.1
GCA_000537255.1
GCA_000537275.1
GCA_000537295.1
GCA_000537315.1
GCA_000537335.1
GCA_000537355.1
GCA_000537375.1
GCA_000537395.1
GCA_000537415.1
GCA_000537435.1
GCA_000537455.1
GCA_000537475.1
GCA_000537495.1
GCA_000537515.1
GCA_000537535.1
GCA_000537555.1
GCA_000537575.1
GCA_000537595.1
GCA_000537615.1
GCA_000537635.1
GCA_000537655.1
GCA_000537675.1
GCA_000537695.1
GCA_000537715.1
GCA_000537735.1
GCA_000537755.1
GCA_000537775.1
GCA_000537795.1
GCA_000537815.1
GCA_000537835.1
GCA_000537855.1
GCA_000537875.1
GCA_000537895.1
GCA_000537915.1
GCA_000537935.1
GCA_000537955.1
GCA_000537975.1
GCA_000537995.1
GCA_000538015.1
GCA_000538035.1
GCA_000538055.1
GCA_000538075.1
GCA_000538095.1
GCA_000538115.1
GCA_000538135.1
GCA_000538155.1
GCA_000538175.1
GCA_000538195.1
GCA_000538215.1
GCA_000538235.1
GCA_000538255.1
GCA_000538275.1
GCA_000538295.1
GCA_000538315.1
GCA_000538335.1
GCA_000538355.1
GCA_000538375.1
GCA_000538395.1
GCA_000538415.1
GCA_000538435.1
GCA_000538455.1
GCA_000538475.1
GCA_000538495.1
GCA_000538515.1
GCA_000538535.1
GCA_000538555.1
GCA_000538575.1
GCA_000538595.1
GCA_000538615.1
GCA_000538635.1
GCA_000538655.1
GCA_000538675.1
GCA_000538695.1
GCA_000538715.1
GCA_000538735.1
GCA_000538755.1
GCA_000538775.1
GCA_000538795.1
GCA_000538815.1
GCA_000538835.1
GCA_000538855.1
GCA_000538875.1
GCA_000538895.1
GCA_000538915.1
GCA_000538935.1
GCA_000538955.1
GCA_000538975.1
GCA_000538995.1
GCA_000539015.1
GCA_000539035.1
GCA_000539055.1
GCA_000539075.1
GCA_000539095.1
GCA_000539115.1
GCA_000539135.1
GCA_000539155.1
GCA_000539175.1
GCA_000539195.1
GCA_000539215.1
GCA_000539235.1
GCA_000539255.1
GCA_000539275.1
GCA_000539295.1
GCA_000539315.1
GCA_000539335.1
GCA_000539355.1
GCA_000539375.1
GCA_000539395.1
GCA_000539415.1
GCA_000539435.1
GCA_000539455.1
GCA_000539475.1
GCA_000539495.1
GCA_000539515.1
GCA_000539535.1
GCA_000539555.1
GCA_000539575.1
GCA_000539595.1
GCA_000539615.1
GCA_000539635.1
GCA_000539655.1
GCA_000539675.1
GCA_000539695.1
GCA_000539715.1
GCA_000539735.1
GCA_000539755.1
GCA_000539775.1
GCA_000539795.1
GCA_000539815.1
GCA_000539835.1
GCA_000539855.1
GCA_000539875.1
GCA_000539895.1
GCA_000539915.1
GCA_000539935.1
GCA_000539955.1
GCA_000539975.1
GCA_000539995.1
GCA_000540015.1
GCA_000540035.1
GCA_000540055.1
GCA_000540075.1
GCA_000540095.1
GCA_000540115.1
GCA_000540135.1
GCA_000540155.1
GCA_000540175.1
GCA_000540195.1
GCA_000540215.1
GCA_000540235.1
GCA_000540255.1
GCA_000540275.1
GCA_000540295.1
GCA_000540315.1
GCA_000540335.1
GCA_000540355.1
GCA_000540375.1
GCA_000540395.1
GCA_000540415.1
GCA_000540435.1
GCA_000540455.1
GCA_000540475.1
GCA_000540495.1
GCA_000540515.1
GCA_000540535.1
GCA_000540555.1
GCA_000540575.1
GCA_000540595.1
GCA_000540615.1
GCA_000540635.1
GCA_000540655.1
GCA_000540675.1
GCA_000540695.1
GCA_000540715.1
GCA_000540735.1
GCA_000540755.1
GCA_000540775.1
GCA_000540795.1
GCA_000540815.1
GCA_000540835.1
GCA_000540855.1
GCA_000540875.1
GCA_000540895.1
GCA_000540915.1
GCA_000540935.1
GCA_000540955.1
GCA_000540975.1
GCA_000540995.1
GCA_000541015.1
GCA_000541035.1
GCA_000541055.1
GCA_000541075.1
GCA_000541095.1
GCA_000541115.1
GCA_000541135.1
GCA_000541155.1
GCA_000541175.1
GCA_000541195.1
GCA_000541215.1
GCA_000541235.1
GCA_000541255.1
GCA_000541275.1
GCA_000541295.1
GCA_000541315.1
GCA_000541335.1
GCA_000541355.1
GCA_000541375.1
GCA_000541395.1
GCA_000541415.1
GCA_000541435.1
GCA_000541455.1
GCA_000541475.1
GCA_000541495.1
GCA_000541515.1
GCA_000541535.1
GCA_000541555.1
GCA_000541575.1
GCA_000541595.1
GCA_000541615.1
GCA_000541635.1
GCA_000541655.1
GCA_000541675.1
GCA_000541695.1
GCA_000541715.1
GCA_000541735.1
GCA_000541755.1
GCA_000541775.1
GCA_000541795.1
GCA_000541815.1
GCA_000541835.1
GCA_000541855.1
GCA_000541875.1
GCA_000541895.1
GCA_000541915.1
GCA_000541935.1
GCA_000541955.1
GCA_000541975.1
GCA_000541995.1
GCA_000542015.1
GCA_000542035.1
GCA_000542055.1
GCA_000542075.1
GCA_000542095.1
GCA_000542115.1
GCA_000542135.1
GCA_000542155.1
GCA_000542175.1
GCA_000542195.1
GCA_000542215.1
GCA_000542235.1
GCA_000542255.1
GCA_000542275.1
GCA_000542295.1
GCA_000542315.1
GCA_000542335.1
GCA_000542355.1
GCA_000542375.1
GCA_000542395.1
GCA_000542415.1
GCA_000542435.1
GCA_000542455.1
GCA_000542475.1
GCA_000542495.1
GCA_000542515.1
GCA_000542535.1
GCA_000542555.1
GCA_000542575.1
GCA_000542595.1
GCA_000542615.1
GCA_000542635.1
GCA_000542655.1
GCA_000542675.1
GCA_000542695.1
GCA_000542725.1
GCA_000542745.1
GCA_000542765.1
GCA_000542785.1
GCA_000542805.1
GCA_000542825.1
GCA_000542845.1
GCA_000542865.1
GCA_000542885.1
GCA_000542905.1
GCA_000542925.1
GCA_000542945.1
GCA_000542965.1
GCA_000542985.1
GCA_000543005.1
GCA_000543025.1
GCA_000543045.1
GCA_000543065.1
GCA_000543085.1
GCA_000543105.1
GCA_000543125.1
GCA_000543145.1
GCA_000543165.1
GCA_000543185.1
GCA_000543205.1
GCA_000543225.1
GCA_000543245.1
GCA_000543265.1
GCA_000543285.1
GCA_000543305.1
GCA_000543325.1
GCA_000543345.1
GCA_000543365.1
GCA_000543385.1
GCA_000543405.1
GCA_000543425.1
GCA_000543445.1
GCA_000543465.1
GCA_000543485.1
GCA_000543505.1
GCA_000543525.1
GCA_000543545.1
GCA_000543565.1
GCA_000543585.1
GCA_000543605.1
GCA_000543625.1
GCA_000543645.1
GCA_000543665.1
GCA_000543685.1
GCA_000543705.1
GCA_000543725.1
GCA_000543745.1
GCA_000543765.1
GCA_000543785.1
GCA_000543805.1
GCA_000543825.1
GCA_000543845.1
GCA_000543865.1
GCA_000543885.1
GCA_000543905.1
GCA_000543925.1
GCA_000543945.1
GCA_000543965.1
GCA_000543985.1
GCA_000544005.1
GCA_000544025.1
GCA_000544045.1
GCA_000544065.1
GCA_000544085.1
GCA_000544105.1
GCA_000544125.1
GCA_000544145.1
GCA_000544165.1
GCA_000544185.1
GCA_000544205.1
GCA_000544225.1
GCA_000544245.1
GCA_000544265.1
GCA_000544285.1
GCA_000544305.1
GCA_000544325.1
GCA_000544345.1
GCA_000544365.1
GCA_000544385.1
GCA_000544405.1
GCA_000544425.1
GCA_000544445.1
GCA_000544465.1
GCA_000544485.1
GCA_000544505.1
GCA_000544525.1
GCA_000544545.1
GCA_000544565.1
GCA_000544585.1
GCA_000544605.1
GCA_000544625.1
GCA_000544645.1
GCA_000544665.1
GCA_000544685.1
GCA_000544705.1
GCA_000544725.1
GCA_000544745.1
GCA_000544765.1
GCA_000544785.1
GCA_000544805.1
GCA_000544825.1
GCA_000544845.1
GCA_000544865.1
GCA_000544885.1
GCA_000544905.1
GCA_000544925.1
GCA_000544945.1
GCA_000544965.1
GCA_000544985.1
GCA_000545005.1
GCA_000545025.1
GCA_000545045.1
GCA_000545065.1
GCA_000545085.1
GCA_000545105.1
GCA_000545125.1
GCA_000545145.1
GCA_000545165.1
GCA_000545185.1
GCA_000545205.1
GCA_000545225.1
GCA_000545245.1
GCA_000545265.1
GCA_000545285.1
GCA_000545305.1
GCA_000545325.1
GCA_000545345.1
GCA_000545365.1
GCA_000545385.1
GCA_000545405.1
GCA_000545425.1
GCA_000545445.1
GCA_000545465.1
GCA_000545485.1
GCA_000545505.1
GCA_000545525.1
GCA_000545545.1
GCA_000545565.1
GCA_000545585.1
GCA_000545605.1
GCA_000545625.1
GCA_000545645.1
GCA_000545665.1
GCA_000545685.1
GCA_000545705.1
GCA_000545725.1
GCA_000545745.1
GCA_000545765.1
GCA_000545785.1
GCA_000545805.1
GCA_000545825.1
GCA_000545845.1
GCA_000545865.1
GCA_000545885.1
GCA_000545905.1
GCA_000545925.1
GCA_000545945.1
GCA_000545965.1
GCA_000545985.1
GCA_000546005.1
GCA_000546025.1
GCA_000546045.1
GCA_000546065.1
GCA_000546085.1
GCA_000546105.1
GCA_000546125.1
GCA_000546145.1
GCA_000546165.1
GCA_000546185.1
GCA_000546205.1
GCA_000546225.1
GCA_000546245.1
GCA_000546265.1
GCA_000546285.1
GCA_000546305.1
GCA_000546325.1
GCA_000546345.1
GCA_000546365.1
GCA_000546385.1
GCA_000546405.1
GCA_000546425.1
GCA_000546445.1
GCA_000546465.1
GCA_000546485.1
GCA_000546505.1
GCA_000546525.1
GCA_000546545.1
GCA_000546565.1
GCA_000546585.1
GCA_000546605.1
GCA_000546625.1
GCA_000546645.1
GCA_000546665.1
GCA_000546685.1
GCA_000546705.1
GCA_000546725.1
GCA_000546745.1
GCA_000546765.1
GCA_000546785.1
GCA_000546805.1
GCA_000546825.1
GCA_000546845.1
GCA_000546865.1
GCA_000546885.1
GCA_000546905.1
GCA_000546925.1
GCA_000546945.1
GCA_000546965.1
GCA_000546985.1
GCA_000547005.1
GCA_000547025.1
GCA_000547045.1
GCA_000547065.1
GCA_000547085.1
GCA_000547105.1
GCA_000547125.1
GCA_000547145.1
GCA_000547165.1
GCA_000547185.1
GCA_000547205.1
GCA_000547225.1
GCA_000547245.1
GCA_000547265.1
GCA_000547285.1
GCA_000547305.1
GCA_000547325.1
GCA_000547345.1
GCA_000547365.1
GCA_000547385.1
GCA_000547405.1
GCA_000547425.1
GCA_000547445.1
GCA_000547465.1
GCA_000547485.1
GCA_000547505.1
GCA_000547525.1
GCA_000547545.1
GCA_000547565.1
GCA_000547585.1
GCA_000547605.1
GCA_000547625.1
GCA_000547645.1
GCA_000547665.1
GCA_000547685.1
GCA_000547705.1
GCA_000547725.1
GCA_000547745.1
GCA_000547765.1
GCA_000547785.1
GCA_000547805.1
GCA_000547825.1
GCA_000547845.1
GCA_000547865.1
GCA_000547885.1
GCA_000547905.1
GCA_000547925.1
GCA_000547945.1
GCA_000547965.1
GCA_000547985.1
GCA_000548005.1
GCA_000548025.1
GCA_000548045.1
GCA_000548065.1
GCA_000548085.1
GCA_000548105.1
GCA_000548125.1
GCA_000548145.1
GCA_000548165.1
GCA_000548185.1
GCA_000548205.1
GCA_000548225.1
GCA_000548245.1
GCA_000548265.1
GCA_000548285.1
GCA_000548305.1
GCA_000548325.1
GCA_000548345.1
GCA_000548365.1
GCA_000548385.1
GCA_000548405.1
GCA_000548425.1
GCA_000548445.1
GCA_000548465.1
GCA_000548485.1
GCA_000548505.1
GCA_000548525.1
GCA_000548545.1
GCA_000548565.1
GCA_000548585.1
GCA_000548605.1
GCA_000548625.1
GCA_000548645.1
GCA_000548665.1
GCA_000548685.1
GCA_000548705.1
GCA_000548725.1
GCA_000548745.1
GCA_000548765.1
GCA_000548785.1
GCA_000548805.1
GCA_000548825.1
GCA_000548845.1
GCA_000548865.1
GCA_000548885.1
GCA_000548905.1
GCA_000548925.1
GCA_000548945.1
GCA_000548965.1
GCA_000548985.1
GCA_000549005.1
GCA_000549025.1
GCA_000549045.1
GCA_000549065.1
GCA_000549085.1
GCA_000549105.1
GCA_000549125.1
GCA_000549145.1
GCA_000549165.1
GCA_000549185.1
GCA_000549205.1
GCA_000549225.1
GCA_000549245.1
GCA_000549265.1
GCA_000549285.1
GCA_000549305.1
GCA_000549325.1
GCA_000549345.1
GCA_000549365.1
GCA_000549385.1
GCA_000549405.1
GCA_000549425.1
GCA_000549445.1
GCA_000549465.1
GCA_000549485.1
GCA_000549505.1
GCA_000549525.1
GCA_000549545.1
GCA_000549565.1
GCA_000549585.1
GCA_000549605.1
GCA_000549625.1
GCA_000549645.1
GCA_000549665.1
GCA_000549685.1
GCA_000549705.1
GCA_000549725.1
GCA_000549745.1
GCA_000549765.1
GCA_000549785.1
GCA_000549805.1
GCA_000549825.1
GCA_000549845.1
GCA_000549865.1
GCA_000549885.1
GCA_000549905.1
GCA_000549925.1
GCA_000549945.1
GCA_000549965.1
GCA_000549985.1
GCA_000550005.1
GCA_000550025.1
GCA_000550045.1
GCA_000550065.1
GCA_000550085.1
GCA_000550105.1
GCA_000550125.1
GCA_000550145.1
GCA_000550165.1
GCA_000550185.1
GCA_000550205.1
GCA_000550225.1
GCA_000550245.1
GCA_000550265.1
GCA_000550285.1
GCA_000550305.1
GCA_000550325.1
GCA_000550345.1
GCA_000550365.1
GCA_000550385.1
GCA_000550405.1
GCA_000550425.1
GCA_000550445.1
GCA_000550465.1
GCA_000550485.1
GCA_000550505.1
GCA_000550525.1
GCA_000550545.1
GCA_000550565.1
GCA_000550585.1
GCA_000550605.1
GCA_000550625.1
GCA_000550645.1
GCA_000550665.1
GCA_000550685.1
GCA_000550705.1
GCA_000550725.1
GCA_000550745.1
GCA_000550765.1
GCA_000550785.1
GCA_000550805.1
GCA_000550845.1
GCA_000550865.1
GCA_000550885.1
GCA_000550905.1
GCA_000550925.1
GCA_000550945.1
GCA_000550965.1
GCA_000550985.1
GCA_000551005.1
GCA_000551025.1
GCA_000551045.1
GCA_000551065.1
GCA_000551085.1
GCA_000551105.1
GCA_000551125.1
GCA_000551145.1
GCA_000551165.1
GCA_000551185.1
GCA_000551205.1
GCA_000551225.1
GCA_000551245.1
GCA_000551265.1
GCA_000551285.1
GCA_000551305.1
GCA_000551325.1
GCA_000551345.1
GCA_000551365.1
GCA_000551385.1
GCA_000551405.1
GCA_000551425.1
GCA_000551445.1
GCA_000551465.1
GCA_000551485.1
GCA_000551505.1
GCA_000551525.1
GCA_000551545.1
GCA_000551565.1
GCA_000551585.1
GCA_000551605.1
GCA_000551625.1
GCA_000551645.1
GCA_000551665.1
GCA_000551685.1
GCA_000551705.1
GCA_000551725.1
GCA_000551745.1
GCA_000551765.1
GCA_000551785.1
GCA_000551805.1
GCA_000551825.1
GCA_000551845.1
GCA_000551865.1
GCA_000551885.1
GCA_000551905.1
GCA_000551925.1
GCA_000551945.1
GCA_000551965.1
GCA_000551985.1
GCA_000552005.1
GCA_000552025.1
GCA_000552045.1
GCA_000552065.1
GCA_000552085.1
GCA_000552105.1
GCA_000552125.1
GCA_000552145.1
GCA_000552165.1
GCA_000552185.1
GCA_000552205.1
GCA_000552225.1
GCA_000552245.1
GCA_000552265.1
GCA_000552285.1
GCA_000552305.1
GCA_000552325.1
GCA_000552345.1
GCA_000552365.1
GCA_000552385.1
GCA_000552405.1
GCA_000552425.1
GCA_000552445.1
GCA_000552465.1
GCA_000552485.1
GCA_000552505.1
GCA_000552535.1
GCA_000552565.1
GCA_000552585.1
GCA_000552605.1
GCA_000552625.1
GCA_000552645.1
GCA_000552665.1
GCA_000552685.1
GCA_000552705.1
GCA_000552725.1
GCA_000552745.1
GCA_000552765.1
GCA_000552785.1
GCA_000552805.1
GCA_000552825.1
GCA_000552845.1
GCA_000552865.1
GCA_000552885.1
GCA_000552905.1
GCA_000552925.1
GCA_000552945.1
GCA_000552965.1
GCA_000552985.1
GCA_000553005.1
GCA_000553025.1
GCA_000553045.1
GCA_000553065.1
GCA_000553085.1
GCA_000553105.1
GCA_000553125.1
GCA_000553145.1
GCA_000553165.1
GCA_000553185.1
GCA_000553205.1
GCA_000553225.1
GCA_000553245.1
GCA_000553265.1
GCA_000553285.1
GCA_000553305.1
GCA_000553325.1
GCA_000553345.1
GCA_000553365.1
GCA_000553385.1
GCA_000553405.1
GCA_000553425.1
GCA_000553445.1
GCA_000553465.1
GCA_000553485.1
GCA_000553505.1
GCA_000553525.1
GCA_000553545.1
GCA_000553575.1
GCA_000553595.1
GCA_000553615.1
GCA_000553635.1
GCA_000553655.1
GCA_000553675.1
GCA_000553695.1
GCA_000553715.1
GCA_000553735.1
GCA_000553755.1
GCA_000553775.1
GCA_000553795.1
GCA_000553815.1
GCA_000553835.1
GCA_000553855.1
GCA_000553875.1
GCA_000553905.1
GCA_000553925.1
GCA_000553945.1
GCA_000553965.1
GCA_000553985.1
GCA_000554005.1
GCA_000554025.1
GCA_000554045.1
GCA_000554065.1
GCA_000554085.1
GCA_000554105.1
GCA_000554125.1
GCA_000554145.1
GCA_000554165.1
GCA_000554185.1
GCA_000554205.1
GCA_000554225.1
GCA_000554245.1
GCA_000554265.1
GCA_000554285.1
GCA_000554305.1
GCA_000554325.1
GCA_000554345.1
GCA_000554365.1
GCA_000554385.1
GCA_000554405.1
GCA_000554425.1
GCA_000554445.1
GCA_000554465.1
GCA_000554485.1
GCA_000554505.1
GCA_000554525.1
GCA_000554545.1
GCA_000554565.1
GCA_000554585.1
GCA_000554605.1
GCA_000554625.1
GCA_000554645.1
GCA_000554665.1
GCA_000554685.1
GCA_000554705.1
GCA_000554725.1
GCA_000554745.1
GCA_000554765.1
GCA_000554785.1
GCA_000554805.1
GCA_000554825.1
GCA_000554845.1
GCA_000554865.1
GCA_000554885.1
GCA_000554905.1
GCA_000554925.1
GCA_000554945.1
GCA_000554965.1
GCA_000554985.1
GCA_000555005.1
GCA_000555025.1
GCA_000555045.1
GCA_000555065.1
GCA_000555085.1
GCA_000555105.1
GCA_000555125.1
GCA_000555145.1
GCA_000555165.1
GCA_000555185.1
GCA_000555205.1
GCA_000555225.1
GCA_000555245.1
GCA_000555265.1
GCA_000555285.1
GCA_000555305.1
GCA_000555325.1
GCA_000555345.1
GCA_000555365.1
GCA_000555385.1
GCA_000555405.1
GCA_000555425.1
GCA_000555445.1
GCA_000555465.1
GCA_000555485.1
GCA_000555505.1
GCA_000555525.1
GCA_000555545.1
GCA_000555565.1
GCA_000555585.1
GCA_000555605.1
GCA_000555625.1
GCA_000555645.1
GCA_000555665.1
GCA_000555685.1
GCA_000555705.1
GCA_000555725.1
GCA_000555745.1
GCA_000555765.1
GCA_000555785.1
GCA_000555805.1
GCA_000555825.1
GCA_000555845.1
GCA_000555865.1
GCA_000555885.1
GCA_000555905.1
GCA_000555925.1
GCA_000555945.1
GCA_000555965.1
GCA_000555985.1
GCA_000556005.1
GCA_000556025.1
GCA_000556045.1
GCA_000556065.1
GCA_000556085.1
GCA_000556105.1
GCA_000556125.1
GCA_000556145.1
GCA_000556165.1
GCA_000556185.1
GCA_000556205.1
GCA_000556225.1
GCA_000556245.1
GCA_000556265.1
GCA_000556285.1
GCA_000556305.1
GCA_000556325.1
GCA_000556345.1
GCA_000556365.1
GCA_000556385.1
GCA_000556405.1
GCA_000556425.1
GCA_000556445.1
GCA_000556465.1
GCA_000556485.1
GCA_000556505.1
GCA_000556525.1
GCA_000556545.1
GCA_000556565.1
GCA_000556585.1
GCA_000556605.1
GCA_000556625.1
GCA_000556645.1
GCA_000556665.1
GCA_000556685.1
GCA_000556705.1
GCA_000556725.1
GCA_000556745.1
GCA_000556765.1
GCA_000556785.1
GCA_000556805.1
GCA_000556825.1
GCA_000556845.1
GCA_000556865.1
GCA_000556885.1
GCA_000556905.1
GCA_000556925.1
GCA_000556945.1
GCA_000556965.1
GCA_000556985.1
GCA_000557005.1
GCA_000557025.1
GCA_000557045.1
GCA_000557065.1
GCA_000557085.1
GCA_000557105.1
GCA_000557125.1
GCA_000557145.1
GCA_000557165.1
GCA_000557185.1
GCA_000557205.1
GCA_000557225.1
GCA_000557245.1
GCA_000557265.1
GCA_000557285.1
GCA_000557305.1
GCA_000557325.1
GCA_000557345.1
GCA_000557365.1
GCA_000557385.1
GCA_000557405.1
GCA_000557425.1
GCA_000557445.1
GCA_000557465.1
GCA_000557485.1
GCA_000557505.1
GCA_000557525.1
GCA_000557545.1
GCA_000557565.1
GCA_000557585.1
GCA_000557605.1
GCA_000557625.1
GCA_000557645.1
GCA_000557665.1
GCA_000557685.1
GCA_000557705.1
GCA_000557725.1
GCA_000557745.1
GCA_000557765.1
GCA_000557785.1
GCA_000557805.1
GCA_000557825.1
GCA_000557845.1
GCA_000557865.1
GCA_000557885.1
GCA_000557905.1
GCA_000557925.1
GCA_000557945.1
GCA_000557965.1
GCA_000557985.1
GCA_000558005.1
GCA_000558025.1
GCA_000558045.1
GCA_000558065.1
GCA_000558085.1
GCA_000558105.1
GCA_000558125.1
GCA_000558145.1
GCA_000558165.1
GCA_000558185.1
GCA_000558205.1
GCA_000558225.1
GCA_000558245.1
GCA_000558265.1
GCA_000558285.1
GCA_000558305.1
GCA_000558325.1
GCA_000558345.1
GCA_000558365.1
GCA_000558385.1
GCA_000558405.1
GCA_000558425.1
GCA_000558445.1
GCA_000558465.1
GCA_000558485.1
GCA_000558505.1
GCA_000558525.1
GCA_000558545.1
GCA_000558565.1
GCA_000558585.1
GCA_000558605.1
GCA_000558625.1
GCA_000558645.1
GCA_000558665.1
GCA_000558685.1
GCA_000558705.1
GCA_000558725.1
GCA_000558745.1
GCA_000558765.1
GCA_000558785.1
GCA_000558805.1
GCA_000558825.1
GCA_000558845.1
GCA_000558865.1
GCA_000558885.2
GCA_000558905.2
GCA_000558925.2
GCA_000558965.1
GCA_000558985.1
GCA_000559005.1
GCA_000559085.2
GCA_000559105.1
GCA_000559125.1
GCA_000559145.1
GCA_000559165.1
GCA_000559185.1
GCA_000559205.1
GCA_000559225.1
GCA_000559245.1
GCA_000559265.1
GCA_000559285.1
GCA_000559305.1
GCA_000559325.1
GCA_000559345.1
GCA_000559365.1
GCA_000559385.1
GCA_000559405.1
GCA_000559425.1
GCA_000559445.1
GCA_000559465.1
GCA_000559485.1
GCA_000559505.1
GCA_000559525.1
GCA_000559545.1
GCA_000559565.1
GCA_000559585.1
GCA_000559605.1
GCA_000559625.1
GCA_000559645.1
GCA_000559665.1
GCA_000559685.1
GCA_000559705.1
GCA_000559725.1
GCA_000559745.1
GCA_000559765.1
GCA_000559785.1
GCA_000559805.1
GCA_000559825.1
GCA_000559845.1
GCA_000559865.1
GCA_000559885.1
GCA_000559905.1
GCA_000559925.1
GCA_000559945.1
GCA_000559965.1
GCA_000559985.1
GCA_000560005.1
GCA_000560025.1
GCA_000560045.1
GCA_000560065.1
GCA_000560085.1
GCA_000560105.1
GCA_000560125.1
GCA_000560145.1
GCA_000560165.1
GCA_000560185.1
GCA_000560205.1
GCA_000560225.1
GCA_000560245.1
GCA_000560265.1
GCA_000560285.1
GCA_000560305.1
GCA_000560325.1
GCA_000560345.1
GCA_000560365.1
GCA_000560385.1
GCA_000560405.1
GCA_000560425.1
GCA_000560445.1
GCA_000560465.1
GCA_000560485.1
GCA_000560505.1
GCA_000560525.1
GCA_000560545.1
GCA_000560565.1
GCA_000560585.1
GCA_000560605.1
GCA_000560625.1
GCA_000560645.1
GCA_000560665.1
GCA_000560685.1
GCA_000560705.1
GCA_000560725.1
GCA_000560745.1
GCA_000560765.1
GCA_000560785.1
GCA_000560805.1
GCA_000560825.1
GCA_000560845.1
GCA_000560865.1
GCA_000560885.1
GCA_000560905.1
GCA_000560925.1
GCA_000560945.1
GCA_000560965.1
GCA_000560985.1
GCA_000561005.1
GCA_000561025.1
GCA_000561045.1
GCA_000561065.1
GCA_000561085.1
GCA_000561105.1
GCA_000561125.1
GCA_000561145.1
GCA_000561165.1
GCA_000561185.1
GCA_000561205.1
GCA_000561225.1
GCA_000561245.1
GCA_000561265.1
GCA_000561285.1
GCA_000561305.1
GCA_000561325.1
GCA_000561345.1
GCA_000561365.1
GCA_000561385.1
GCA_000561405.1
GCA_000561425.1
GCA_000561445.1
GCA_000561465.1
GCA_000561485.1
GCA_000561505.1
GCA_000561525.1
GCA_000561545.1
GCA_000561565.1
GCA_000561585.1
GCA_000561605.1
GCA_000561625.1
GCA_000561645.1
GCA_000561665.1
GCA_000561685.1
GCA_000561705.1
GCA_000561725.1
GCA_000561745.1
GCA_000561765.1
GCA_000561785.1
GCA_000561805.1
GCA_000561825.1
GCA_000561845.1
GCA_000561865.1
GCA_000561885.1
GCA_000561905.1
GCA_000561925.1
GCA_000561945.1
GCA_000561965.1
GCA_000561985.1
GCA_000562005.1
GCA_000562025.1
GCA_000562045.1
GCA_000562065.1
GCA_000562085.1
GCA_000562105.1
GCA_000562125.1
GCA_000562145.1
GCA_000562165.1
GCA_000562185.1
GCA_000562205.1
GCA_000562225.1
GCA_000562245.1
GCA_000562265.1
GCA_000562285.1
GCA_000562305.1
GCA_000562325.1
GCA_000562345.1
GCA_000562365.1
GCA_000562385.1
GCA_000562405.1
GCA_000562425.1
GCA_000562445.1
GCA_000562465.1
GCA_000562485.1
GCA_000562505.1
GCA_000562525.1
GCA_000562545.1
GCA_000562565.1
GCA_000562585.1
GCA_000562615.1
GCA_000562635.1
GCA_000562655.1
GCA_000562675.1
GCA_000562695.1
GCA_000562715.1
GCA_000562735.1
GCA_000562755.1
GCA_000562775.1
GCA_000562795.1
GCA_000562815.1
GCA_000562835.1
GCA_000562855.1
GCA_000562875.1
GCA_000562895.1
GCA_000562915.1
GCA_000562935.1
GCA_000562955.1
GCA_000562975.1
GCA_000562995.1
GCA_000563015.1
GCA_000563035.1
GCA_000563055.1
GCA_000563075.1
GCA_000563095.1
GCA_000563115.1
GCA_000563135.1
GCA_000563155.1
GCA_000563175.1
GCA_000563195.1
GCA_000563215.1
GCA_000563235.1
GCA_000563255.1
GCA_000563275.1
GCA_000563295.1
GCA_000563315.1
GCA_000563335.1
GCA_000563355.1
GCA_000563375.1
GCA_000563395.1
GCA_000563415.1
GCA_000563435.1
GCA_000563455.1
GCA_000563475.1
GCA_000563495.1
GCA_000563515.1
GCA_000563535.1
GCA_000563555.1
GCA_000563575.1
GCA_000563595.1
GCA_000563615.1
GCA_000563635.1
GCA_000563655.1
GCA_000563675.1
GCA_000563695.1
GCA_000563715.1
GCA_000563735.1
GCA_000563755.1
GCA_000563775.1
GCA_000563795.1
GCA_000563815.1
GCA_000563835.1
GCA_000563855.1
GCA_000563875.1
GCA_000563895.1
GCA_000563915.1
GCA_000563935.1
GCA_000563955.1
GCA_000563975.1
GCA_000563995.1
GCA_000564015.1
GCA_000564035.1
GCA_000564055.1
GCA_000564075.1
GCA_000564095.1
GCA_000564115.1
GCA_000564135.1
GCA_000564155.1
GCA_000564175.1
GCA_000564195.1
GCA_000564215.1
GCA_000564235.1
GCA_000564255.1
GCA_000564275.1
GCA_000564295.1
GCA_000564315.1
GCA_000564335.1
GCA_000564355.1
GCA_000564385.1
GCA_000564405.1
GCA_000564425.1
GCA_000564445.1
GCA_000564465.1
GCA_000564485.1
GCA_000564505.1
GCA_000564525.1
GCA_000564545.1
GCA_000564565.1
GCA_000564585.1
GCA_000564605.1
GCA_000564625.1
GCA_000564645.1
GCA_000564665.1
GCA_000564685.1
GCA_000564715.1
GCA_000564735.1
GCA_000564755.1
GCA_000564775.1
GCA_000564795.1
GCA_000564815.1
GCA_000564835.2
GCA_000564855.1
GCA_000564875.1
GCA_000564995.1
GCA_000565015.1
GCA_000565035.1
GCA_000565055.1
GCA_000565075.1
GCA_000565095.1
GCA_000565135.1
GCA_000565155.1
GCA_000565175.1
GCA_000565195.1
GCA_000565215.1
GCA_000565285.1
GCA_000565485.1
GCA_000566725.1
GCA_000566745.1
GCA_000566765.1
GCA_000566785.1
GCA_000566805.1
GCA_000566825.1
GCA_000566845.1
GCA_000566865.1
GCA_000566885.1
GCA_000566905.1
GCA_000566925.1
GCA_000566945.1
GCA_000566965.1
GCA_000566985.1
GCA_000567005.1
GCA_000567025.1
GCA_000567045.1
GCA_000567065.1
GCA_000567085.1
GCA_000567105.1
GCA_000567125.1
GCA_000567145.1
GCA_000567165.1
GCA_000567185.1
GCA_000567205.1
GCA_000567225.2
GCA_000567245.1
GCA_000567265.1
GCA_000567285.1
GCA_000567305.1
GCA_000567325.1
GCA_000567345.1
GCA_000567365.1
GCA_000567385.1
GCA_000567405.1
GCA_000567425.1
GCA_000567445.1
GCA_000567465.1
GCA_000567485.1
GCA_000567505.1
GCA_000567525.1
GCA_000567545.1
GCA_000567565.1
GCA_000567585.1
GCA_000567605.1
GCA_000567625.1
GCA_000567645.1
GCA_000567665.1
GCA_000567685.1
GCA_000567705.1
GCA_000567725.1
GCA_000567745.1
GCA_000567765.2
GCA_000567785.1
GCA_000567805.1
GCA_000567825.1
GCA_000567845.1
GCA_000567865.1
GCA_000567905.1
GCA_000567925.1
GCA_000567945.1
GCA_000567965.1
GCA_000567985.1
GCA_000568075.1
GCA_000568095.1
GCA_000568135.1
GCA_000568155.1
GCA_000568215.1
GCA_000568255.1
GCA_000568385.1
GCA_000568405.1
GCA_000568425.1
GCA_000568455.1
GCA_000568475.1
GCA_000568495.1
GCA_000568655.1
GCA_000568675.1
GCA_000568695.2
GCA_000568715.1
GCA_000568735.2
GCA_000568755.1
GCA_000568775.1
GCA_000568795.1
GCA_000568815.1
GCA_000568835.1
GCA_000568855.2
GCA_000568875.1
GCA_000568895.1
GCA_000568915.1
GCA_000568935.1
GCA_000568955.1
GCA_000568975.1
GCA_000569015.1
GCA_000569035.1
GCA_000569055.1
GCA_000569075.1
GCA_000569115.2
GCA_000569135.1
GCA_000569155.1
GCA_000569175.1
GCA_000569195.1
GCA_000569215.1
GCA_000569235.1
GCA_000569255.1
GCA_000569275.1
GCA_000569295.1
GCA_000569315.1
GCA_000569335.1
GCA_000569355.1
GCA_000569375.1
GCA_000569395.1
GCA_000569415.1
GCA_000569435.1
GCA_000569455.1
GCA_000569475.1
GCA_000569495.1
GCA_000569515.1
GCA_000569535.1
GCA_000569555.1
GCA_000569575.1
GCA_000569595.1
GCA_000569615.1
GCA_000569635.1
GCA_000569655.1
GCA_000569675.1
GCA_000569695.1
GCA_000569715.1
GCA_000569735.1
GCA_000569755.1
GCA_000569775.1
GCA_000569795.1
GCA_000569815.1
GCA_000569835.1
GCA_000569855.1
GCA_000569875.1
GCA_000569895.1
GCA_000569915.1
GCA_000569935.1
GCA_000569955.1
GCA_000569975.1
GCA_000569995.1
GCA_000570015.1
GCA_000570035.1
GCA_000570055.1
GCA_000570075.1
GCA_000570095.1
GCA_000570115.1
GCA_000570135.1
GCA_000570155.1
GCA_000570175.1
GCA_000570195.1
GCA_000570215.1
GCA_000570235.1
GCA_000570255.1
GCA_000570275.1
GCA_000570295.1
GCA_000570315.1
GCA_000570335.1
GCA_000570355.1
GCA_000570375.1
GCA_000570395.1
GCA_000570415.1
GCA_000570435.1
GCA_000570455.1
GCA_000570475.1
GCA_000570495.1
GCA_000570515.1
GCA_000570535.1
GCA_000570555.1
GCA_000570575.1
GCA_000570595.1
GCA_000570615.1
GCA_000570635.1
GCA_000570655.1
GCA_000570675.1
GCA_000570695.1
GCA_000570715.1
GCA_000570735.1
GCA_000570755.1
GCA_000570775.1
GCA_000570795.1
GCA_000570815.1
GCA_000570835.1
GCA_000570855.1
GCA_000570875.1
GCA_000570895.1
GCA_000570915.1
GCA_000570935.1
GCA_000570955.1
GCA_000570975.1
GCA_000570995.1
GCA_000571015.1
GCA_000571035.1
GCA_000571055.1
GCA_000571075.1
GCA_000571095.1
GCA_000571115.1
GCA_000571135.1
GCA_000571155.1
GCA_000571175.1
GCA_000571195.1
GCA_000571215.1
GCA_000571235.1
GCA_000571255.1
GCA_000571275.1
GCA_000571295.1
GCA_000571315.1
GCA_000571335.1
GCA_000571355.1
GCA_000571375.1
GCA_000571395.1
GCA_000571415.1
GCA_000571435.1
GCA_000571455.1
GCA_000571475.1
GCA_000571495.1
GCA_000571515.1
GCA_000571535.1
GCA_000571555.1
GCA_000571575.1
GCA_000571595.1
GCA_000571615.1
GCA_000571635.1
GCA_000571655.1
GCA_000571675.1
GCA_000571695.1
GCA_000571715.1
GCA_000571735.1
GCA_000571755.1
GCA_000571775.1
GCA_000571795.1
GCA_000571815.1
GCA_000571835.1
GCA_000571855.1
GCA_000571875.1
GCA_000571895.1
GCA_000571915.2
GCA_000571935.1
GCA_000571975.1
GCA_000571995.1
GCA_000572015.1
GCA_000572065.1
GCA_000572095.1
GCA_000572125.1
GCA_000572155.1
GCA_000572175.1
GCA_000572195.1
GCA_000572325.1
GCA_000572345.1
GCA_000572365.1
GCA_000572385.1
GCA_000572405.1
GCA_000572425.1
GCA_000572445.1
GCA_000572465.1
GCA_000572485.1
GCA_000572505.1
GCA_000572525.1
GCA_000572545.1
GCA_000572565.1
GCA_000572585.1
GCA_000572605.1
GCA_000572625.1
GCA_000572645.1
GCA_000572665.1
GCA_000572685.1
GCA_000572705.1
GCA_000572725.1
GCA_000572745.1
GCA_000572765.1
GCA_000572785.1
GCA_000572805.1
GCA_000572825.1
GCA_000572845.1
GCA_000572865.1
GCA_000572885.1
GCA_000572905.1
GCA_000572925.1
GCA_000572945.1
GCA_000572965.1
GCA_000572985.1
GCA_000573005.1
GCA_000573025.1
GCA_000573045.1
GCA_000573065.1
GCA_000573085.1
GCA_000573105.1
GCA_000573125.1
GCA_000573145.1
GCA_000573165.1
GCA_000573185.1
GCA_000573205.1
GCA_000573225.1
GCA_000573245.1
GCA_000573265.1
GCA_000573285.1
GCA_000573305.1
GCA_000573325.1
GCA_000573345.1
GCA_000573365.1
GCA_000573385.1
GCA_000573405.1
GCA_000573425.1
GCA_000573445.1
GCA_000573465.1
GCA_000573485.1
GCA_000573505.1
GCA_000573525.1
GCA_000573545.1
GCA_000573565.1
GCA_000573585.1
GCA_000573605.1
GCA_000573625.1
GCA_000573645.1
GCA_000573665.1
GCA_000573685.1
GCA_000573705.1
GCA_000573725.1
GCA_000573745.1
GCA_000573765.1
GCA_000573785.1
GCA_000573805.1
GCA_000573825.1
GCA_000573845.1
GCA_000573865.1
GCA_000573885.1
GCA_000573945.1
GCA_000573965.1
GCA_000573985.1
GCA_000574005.1
GCA_000574025.1
GCA_000574045.1
GCA_000574065.1
GCA_000574085.1
GCA_000574105.1
GCA_000574125.1
GCA_000574145.1
GCA_000574165.1
GCA_000574185.1
GCA_000574205.1
GCA_000574225.1
GCA_000574245.1
GCA_000574265.1
GCA_000574285.1
GCA_000574305.1
GCA_000574325.1
GCA_000574345.1
GCA_000574365.1
GCA_000574385.1
GCA_000574405.1
GCA_000574425.1
GCA_000574445.1
GCA_000574465.1
GCA_000574485.1
GCA_000574505.1
GCA_000574525.1
GCA_000574545.1
GCA_000574565.1
GCA_000574585.1
GCA_000574605.1
GCA_000574625.1
GCA_000574645.1
GCA_000574665.1
GCA_000574685.1
GCA_000574705.1
GCA_000574725.1
GCA_000574745.1
GCA_000574765.1
GCA_000574785.1
GCA_000574805.1
GCA_000574825.1
GCA_000574845.1
GCA_000574865.1
GCA_000574885.1
GCA_000574905.1
GCA_000574925.1
GCA_000574945.1
GCA_000574965.1
GCA_000574985.1
GCA_000575005.1
GCA_000575025.1
GCA_000575045.1
GCA_000575065.1
GCA_000575085.1
GCA_000575105.1
GCA_000575125.1
GCA_000575145.1
GCA_000575165.1
GCA_000575185.1
GCA_000575205.1
GCA_000575225.1
GCA_000575245.1
GCA_000575265.1
GCA_000575285.1
GCA_000575305.1
GCA_000575325.1
GCA_000575345.1
GCA_000575365.1
GCA_000575385.1
GCA_000575405.1
GCA_000575425.1
GCA_000575445.1
GCA_000575465.1
GCA_000575485.1
GCA_000575505.1
GCA_000575525.1
GCA_000575545.1
GCA_000575565.1
GCA_000575585.1
GCA_000575605.1
GCA_000575625.1
GCA_000575645.1
GCA_000575665.1
GCA_000575685.1
GCA_000575705.1
GCA_000575725.1
GCA_000575745.1
GCA_000575765.1
GCA_000575785.1
GCA_000575805.1
GCA_000575825.1
GCA_000575845.1
GCA_000575865.1
GCA_000575885.1
GCA_000575905.1
GCA_000575925.1
GCA_000575945.1
GCA_000575965.1
GCA_000575985.1
GCA_000576005.1
GCA_000576025.1
GCA_000576085.2
GCA_000576125.1
GCA_000576145.2
GCA_000576165.1
GCA_000576185.2
GCA_000576205.1
GCA_000576225.1
GCA_000576245.1
GCA_000576265.1
GCA_000576285.1
GCA_000576305.1
GCA_000576325.1
GCA_000576345.1
GCA_000576365.1
GCA_000576385.2
GCA_000576405.1
GCA_000576425.1
GCA_000576455.2
GCA_000576475.1
GCA_000576515.1
GCA_000576535.1
GCA_000576555.1
GCA_000576575.1
GCA_000576595.1
GCA_000576635.1
GCA_000576655.1
GCA_000576675.1
GCA_000576755.1
GCA_000576775.1
GCA_000576795.1
GCA_000576815.1
GCA_000576835.1
GCA_000576855.1
GCA_000576875.1
GCA_000576905.1
GCA_000576925.1
GCA_000576945.1
GCA_000576965.1
GCA_000576985.1
GCA_000577005.1
GCA_000577025.1
GCA_000577045.1
GCA_000577065.1
GCA_000577085.1
GCA_000577105.1
GCA_000577125.1
GCA_000577145.1
GCA_000577175.1
GCA_000577195.1
GCA_000577215.1
GCA_000577235.1
GCA_000577275.1
GCA_000577295.1
GCA_000577305.1
GCA_000577365.1
GCA_000577405.1
GCA_000577435.1
GCA_000577455.1
GCA_000577475.1
GCA_000577505.1
GCA_000577525.1
GCA_000577565.1
GCA_000577625.1
GCA_000577685.1
GCA_000577735.1
GCA_000577745.1
GCA_000577775.1
GCA_000577835.1
GCA_000577845.1
GCA_000577895.1
GCA_000577915.1
GCA_000577955.1
GCA_000577975.1
GCA_000577995.1
GCA_000578015.1
GCA_000578035.1
GCA_000578055.1
GCA_000578075.1
GCA_000578095.1
GCA_000578115.1
GCA_000578135.1
GCA_000578155.1
GCA_000578175.1
GCA_000578195.1
GCA_000578215.1
GCA_000578235.1
GCA_000578255.1
GCA_000578275.1
GCA_000578295.1
GCA_000578315.1
GCA_000578335.1
GCA_000578355.1
GCA_000578375.1
GCA_000578395.1
GCA_000578415.1
GCA_000578435.1
GCA_000578455.1
GCA_000578475.1
GCA_000578495.1
GCA_000578515.1
GCA_000578535.1
GCA_000578555.1
GCA_000578575.1
GCA_000578595.1
GCA_000578615.1
GCA_000578635.1
GCA_000578655.1
GCA_000578675.1
GCA_000578695.1
GCA_000578715.1
GCA_000578735.1
GCA_000578755.1
GCA_000578775.1
GCA_000578795.1
GCA_000578815.1
GCA_000578835.1
GCA_000578855.1
GCA_000578875.1
GCA_000578895.1
GCA_000578915.1
GCA_000578935.1
GCA_000578955.1
GCA_000578975.1
GCA_000578995.1
GCA_000579015.1
GCA_000579035.1
GCA_000579055.1
GCA_000579075.1
GCA_000579095.1
GCA_000579115.1
GCA_000579135.1
GCA_000579155.1
GCA_000579175.1
GCA_000579195.1
GCA_000579215.1
GCA_000579235.1
GCA_000579255.1
GCA_000579275.1
GCA_000579295.1
GCA_000579315.1
GCA_000579335.1
GCA_000579355.1
GCA_000579375.1
GCA_000579395.1
GCA_000579415.1
GCA_000579435.1
GCA_000579455.1
GCA_000579475.1
GCA_000579495.1
GCA_000579515.1
GCA_000579535.1
GCA_000579555.1
GCA_000579575.1
GCA_000579595.1
GCA_000579615.1
GCA_000579635.1
GCA_000579655.1
GCA_000579675.1
GCA_000579695.1
GCA_000579715.1
GCA_000579735.1
GCA_000579755.1
GCA_000579775.1
GCA_000579795.1
GCA_000579815.1
GCA_000579835.1
GCA_000579855.1
GCA_000579875.1
GCA_000579895.1
GCA_000579915.1
GCA_000579935.1
GCA_000579955.1
GCA_000579975.1
GCA_000579995.1
GCA_000580015.1
GCA_000580035.1
GCA_000580055.1
GCA_000580075.1
GCA_000580095.1
GCA_000580115.1
GCA_000580135.1
GCA_000580155.1
GCA_000580175.1
GCA_000580195.1
GCA_000580215.1
GCA_000580235.1
GCA_000580255.1
GCA_000580275.1
GCA_000580295.1
GCA_000580315.1
GCA_000580335.1
GCA_000580355.2
GCA_000580375.1
GCA_000580395.1
GCA_000580415.1
GCA_000580435.2
GCA_000580455.1
GCA_000580475.1
GCA_000580495.2
GCA_000580515.1
GCA_000580535.1
GCA_000580555.1
GCA_000580575.1
GCA_000580595.1
GCA_000580615.1
GCA_000580635.1
GCA_000580655.1
GCA_000580675.1
GCA_000580695.1
GCA_000580715.1
GCA_000580735.1
GCA_000580755.1
GCA_000580775.1
GCA_000580795.1
GCA_000580815.1
GCA_000580835.1
GCA_000580855.1
GCA_000580875.1
GCA_000580895.1
GCA_000580915.1
GCA_000580935.1
GCA_000580955.1
GCA_000580975.1
GCA_000580995.1
GCA_000581015.1
GCA_000581035.1
GCA_000581055.1
GCA_000581075.1
GCA_000581095.1
GCA_000581115.1
GCA_000581135.1
GCA_000581155.1
GCA_000581175.1
GCA_000581195.1
GCA_000581215.1
GCA_000581235.1
GCA_000581255.1
GCA_000581275.1
GCA_000581295.1
GCA_000581315.1
GCA_000581335.1
GCA_000581355.1
GCA_000581375.1
GCA_000581395.1
GCA_000581415.1
GCA_000581435.1
GCA_000581455.1
GCA_000581475.1
GCA_000581495.1
GCA_000581515.1
GCA_000581535.1
GCA_000581555.1
GCA_000581575.1
GCA_000581595.1
GCA_000581615.1
GCA_000581635.1
GCA_000581655.1
GCA_000581675.1
GCA_000581695.1
GCA_000581715.1
GCA_000581735.1
GCA_000581755.1
GCA_000581775.1
GCA_000581795.1
GCA_000581815.1
GCA_000581835.1
GCA_000581855.1
GCA_000581875.1
GCA_000581895.1
GCA_000581915.1
GCA_000581935.1
GCA_000581955.1
GCA_000581975.1
GCA_000581995.1
GCA_000582015.1
GCA_000582035.1
GCA_000582055.1
GCA_000582075.1
GCA_000582095.1
GCA_000582115.1
GCA_000582135.1
GCA_000582155.1
GCA_000582175.1
GCA_000582195.1
GCA_000582215.1
GCA_000582235.1
GCA_000582255.1
GCA_000582275.1
GCA_000582295.1
GCA_000582315.2
GCA_000582335.1
GCA_000582355.1
GCA_000582475.1
GCA_000582515.1
GCA_000582535.1
GCA_000582555.1
GCA_000582595.1
GCA_000582615.1
GCA_000582635.1
GCA_000582665.1
GCA_000582705.1
GCA_000582845.1
GCA_000582865.1
GCA_000582885.1
GCA_000582905.2
GCA_000582925.1
GCA_000582945.1
GCA_000582965.2
GCA_000583025.1
GCA_000583045.1
GCA_000583065.1
GCA_000583105.1
GCA_000583235.1
GCA_000583255.1
GCA_000583275.1
GCA_000583295.1
GCA_000583315.1
GCA_000583335.1
GCA_000583355.1
GCA_000583375.1
GCA_000583395.1
GCA_000583415.1
GCA_000583435.1
GCA_000583455.1
GCA_000583475.1
GCA_000583495.1
GCA_000583515.1
GCA_000583535.1
GCA_000583555.1
GCA_000583575.1
GCA_000583595.1
GCA_000583655.1
GCA_000583675.1
GCA_000583695.1
GCA_000583715.2
GCA_000583735.1
GCA_000583755.1
GCA_000583775.1
GCA_000583795.1
GCA_000583815.1
GCA_000583835.1
GCA_000583855.1
GCA_000583875.1
GCA_000583895.1
GCA_000583915.1
GCA_000583935.1
GCA_000583955.1
GCA_000583975.1
GCA_000583995.1
GCA_000584015.2
GCA_000584035.1
GCA_000584055.1
GCA_000584075.1
GCA_000584095.1
GCA_000584115.1
GCA_000584135.1
GCA_000584155.1
GCA_000584175.1
GCA_000584195.1
GCA_000584215.1
GCA_000584235.1
GCA_000584255.1
GCA_000584275.1
GCA_000584295.1
GCA_000584315.1
GCA_000584335.1
GCA_000584355.1
GCA_000584375.2
GCA_000584395.1
GCA_000584415.1
GCA_000584435.1
GCA_000584455.1
GCA_000584475.1
GCA_000584495.1
GCA_000584515.2
GCA_000584535.1
GCA_000584555.1
GCA_000584575.1
GCA_000584595.1
GCA_000584615.1
GCA_000584635.1
GCA_000584655.1
GCA_000584675.1
GCA_000584695.1
GCA_000584715.1
GCA_000584735.1
GCA_000584755.1
GCA_000584775.1
GCA_000584795.1
GCA_000584815.2
GCA_000584835.1
GCA_000584855.1
GCA_000584875.1
GCA_000584895.1
GCA_000584935.1
GCA_000584955.2
GCA_000584975.2
GCA_000584995.1
GCA_000585015.1
GCA_000585035.2
GCA_000585055.1
GCA_000585075.1
GCA_000585095.1
GCA_000585215.1
GCA_000585235.1
GCA_000585255.1
GCA_000585275.1
GCA_000585315.1
GCA_000585335.1
GCA_000585355.1
GCA_000585375.1
GCA_000585395.1
GCA_000585415.1
GCA_000585455.1
GCA_000585625.1
GCA_000585655.1
GCA_000585725.1
GCA_000585755.1
GCA_000585775.1
GCA_000585795.1
GCA_000585815.1
GCA_000585835.1
GCA_000585855.1
GCA_000585975.1
GCA_000585995.1
GCA_000586415.1
GCA_000586435.1
GCA_000586455.1
GCA_000586475.1
GCA_000586495.1
GCA_000586615.1
GCA_000586675.1
GCA_000586695.1
GCA_000586715.1
GCA_000586735.1
GCA_000586755.1
GCA_000586775.1
GCA_000586795.1
GCA_000586815.1
GCA_000586835.1
GCA_000586855.1
GCA_000586875.1
GCA_000586895.1
GCA_000586915.1
GCA_000586935.1
GCA_000586955.1
GCA_000586975.1
GCA_000586995.1
GCA_000587015.1
GCA_000587035.1
GCA_000587055.1
GCA_000587075.1
GCA_000587095.1
GCA_000587115.1
GCA_000587135.1
GCA_000587155.1
GCA_000587175.1
GCA_000587195.1
GCA_000587215.1
GCA_000587235.1
GCA_000587255.1
GCA_000587275.1
GCA_000587295.1
GCA_000587315.1
GCA_000587335.1
GCA_000587355.1
GCA_000587375.1
GCA_000587395.1
GCA_000587415.1
GCA_000587435.1
GCA_000587455.1
GCA_000587475.1
GCA_000587495.1
GCA_000587515.1
GCA_000587535.1
GCA_000587555.1
GCA_000587575.1
GCA_000587595.1
GCA_000587615.1
GCA_000587635.1
GCA_000587655.1
GCA_000587675.1
GCA_000587695.1
GCA_000587715.1
GCA_000587735.1
GCA_000587755.1
GCA_000587775.1
GCA_000587795.1
GCA_000587815.1
GCA_000587835.1
GCA_000587875.1
GCA_000587895.1
GCA_000587915.1
GCA_000587935.1
GCA_000587955.1
GCA_000587975.1
GCA_000587995.1
GCA_000588015.1
GCA_000588035.1
GCA_000588055.1
GCA_000588075.1
GCA_000588095.1
GCA_000588115.1
GCA_000588135.1
GCA_000588155.1
GCA_000588175.1
GCA_000588195.1
GCA_000588215.1
GCA_000588235.1
GCA_000588255.1
GCA_000588275.1
GCA_000588295.1
GCA_000588315.1
GCA_000588335.1
GCA_000588355.1
GCA_000588375.1
GCA_000588395.1
GCA_000588415.1
GCA_000588435.1
GCA_000588455.1
GCA_000588475.1
GCA_000588495.1
GCA_000588515.1
GCA_000588535.1
GCA_000588555.1
GCA_000588575.2
GCA_000588595.1
GCA_000588615.1
GCA_000588635.1
GCA_000588655.1
GCA_000588675.1
GCA_000588695.1
GCA_000588715.2
GCA_000588735.1
GCA_000588755.1
GCA_000588775.1
GCA_000588795.1
GCA_000588815.1
GCA_000588875.1
GCA_000588895.1
GCA_000588915.1
GCA_000588935.1
GCA_000588955.1
GCA_000588975.1
GCA_000588995.1
GCA_000589015.1
GCA_000589035.1
GCA_000589055.1
GCA_000589075.1
GCA_000589095.1
GCA_000589115.1
GCA_000589135.1
GCA_000589155.1
GCA_000589175.1
GCA_000589195.1
GCA_000589215.1
GCA_000589235.1
GCA_000589255.1
GCA_000589275.1
GCA_000589295.1
GCA_000589315.1
GCA_000589335.1
GCA_000589355.1
GCA_000589375.1
GCA_000589395.1
GCA_000589415.1
GCA_000589435.1
GCA_000589455.1
GCA_000589475.1
GCA_000589495.1
GCA_000589515.1
GCA_000589535.1
GCA_000589555.1
GCA_000589575.1
GCA_000589595.1
GCA_000589615.1
GCA_000589635.1
GCA_000589655.1
GCA_000589675.1
GCA_000589695.1
GCA_000589715.1
GCA_000589735.1
GCA_000589755.1
GCA_000589775.1
GCA_000589795.1
GCA_000589815.1
GCA_000589835.1
GCA_000590415.1
GCA_000590435.1
GCA_000590455.1
GCA_000590475.1
GCA_000590495.2
GCA_000590515.1
GCA_000590535.1
GCA_000590555.1
GCA_000590575.1
GCA_000590595.1
GCA_000590615.1
GCA_000590635.1
GCA_000590655.1
GCA_000590675.1
GCA_000590695.1
GCA_000590715.1
GCA_000590735.1
GCA_000590755.1
GCA_000590775.1
GCA_000590795.1
GCA_000590815.1
GCA_000590865.2
GCA_000590885.1
GCA_000590925.1
GCA_000590985.1
GCA_000591005.1
GCA_000591575.1
GCA_000591595.1
GCA_000591615.1
GCA_000591635.1
GCA_000591655.1
GCA_000591675.1
GCA_000591695.1
GCA_000591715.1
GCA_000591735.1
GCA_000591755.1
GCA_000591775.1
GCA_000591795.1
GCA_000591815.1
GCA_000591835.1
GCA_000591855.1
GCA_000591875.1
GCA_000591895.1
GCA_000591915.1
GCA_000591935.1
GCA_000591955.1
GCA_000591975.1
GCA_000591995.1
GCA_000592015.1
GCA_000592035.1
GCA_000592055.1
GCA_000592075.1
GCA_000592095.1
GCA_000592115.1
GCA_000592135.1
GCA_000592155.1
GCA_000592175.1
GCA_000592195.1
GCA_000592215.1
GCA_000592235.1
GCA_000592255.1
GCA_000592275.1
GCA_000592295.1
GCA_000592315.1
GCA_000592335.1
GCA_000592355.1
GCA_000592375.1
GCA_000592395.1
GCA_000592415.1
GCA_000592435.1
GCA_000592455.1
GCA_000592475.1
GCA_000592495.1
GCA_000592515.1
GCA_000592535.1
GCA_000592555.1
GCA_000592575.1
GCA_000592595.1
GCA_000592615.1
GCA_000592635.1
GCA_000592655.1
GCA_000592675.1
GCA_000592695.1
GCA_000592715.1
GCA_000592735.1
GCA_000592755.1
GCA_000592785.1
GCA_000592805.1
GCA_000592825.1
GCA_000592845.1
GCA_000592865.1
GCA_000592885.1
GCA_000592905.1
GCA_000592925.1
GCA_000592945.1
GCA_000592965.1
GCA_000592985.1
GCA_000593005.1
GCA_000593025.1
GCA_000593045.1
GCA_000593065.1
GCA_000593085.1
GCA_000593105.1
GCA_000593125.1
GCA_000593145.1
GCA_000593165.1
GCA_000593185.1
GCA_000593205.1
GCA_000593225.1
GCA_000593245.1
GCA_000593265.1
GCA_000593285.2
GCA_000593305.2
GCA_000593325.2
GCA_000593345.2
GCA_000593365.2
GCA_000593385.1
GCA_000593405.1
GCA_000593425.1
GCA_000593445.1
GCA_000593465.1
GCA_000593485.1
GCA_000593505.1
GCA_000593525.1
GCA_000593545.1
GCA_000593565.1
GCA_000593585.1
GCA_000593605.1
GCA_000593625.1
GCA_000593645.1
GCA_000593665.1
GCA_000593685.1
GCA_000593705.1
GCA_000593725.1
GCA_000593745.1
GCA_000593765.1
GCA_000593785.1
GCA_000593805.1
GCA_000593825.1
GCA_000593845.1
GCA_000593865.1
GCA_000593885.1
GCA_000593905.1
GCA_000593925.1
GCA_000593945.1
GCA_000593965.1
GCA_000593985.1
GCA_000594005.1
GCA_000594025.1
GCA_000594045.1
GCA_000594065.1
GCA_000594085.1
GCA_000594105.1
GCA_000594125.1
GCA_000594145.1
GCA_000594165.1
GCA_000594185.1
GCA_000594205.1
GCA_000594225.1
GCA_000594245.1
GCA_000594265.1
GCA_000594285.1
GCA_000594305.1
GCA_000594325.1
GCA_000594345.1
GCA_000594365.1
GCA_000594385.1
GCA_000594405.1
GCA_000594425.1
GCA_000594445.1
GCA_000594465.1
GCA_000594485.1
GCA_000594505.1
GCA_000594525.1
GCA_000594545.1
GCA_000594565.1
GCA_000594585.1
GCA_000594605.1
GCA_000594625.1
GCA_000594645.1
GCA_000594665.1
GCA_000594685.1
GCA_000594705.1
GCA_000594725.1
GCA_000594745.1
GCA_000594765.1
GCA_000594785.1
GCA_000594805.1
GCA_000594825.1
GCA_000594845.1
GCA_000594865.1
GCA_000594885.1
GCA_000594905.1
GCA_000594925.1
GCA_000594945.1
GCA_000594965.1
GCA_000594985.1
GCA_000595005.1
GCA_000595025.1
GCA_000595045.1
GCA_000595065.1
GCA_000595085.1
GCA_000595105.1
GCA_000595125.1
GCA_000595145.1
GCA_000595165.1
GCA_000595185.1
GCA_000595205.1
GCA_000595225.1
GCA_000595245.1
GCA_000595265.1
GCA_000595285.1
GCA_000595305.1
GCA_000595325.1
GCA_000595345.1
GCA_000595365.1
GCA_000595385.1
GCA_000595405.1
GCA_000595425.1
GCA_000595445.1
GCA_000595465.1
GCA_000595485.1
GCA_000595505.1
GCA_000595525.1
GCA_000595545.1
GCA_000595565.1
GCA_000595585.1
GCA_000595605.1
GCA_000595625.1
GCA_000595645.1
GCA_000595665.1
GCA_000595685.1
GCA_000595705.1
GCA_000595725.1
GCA_000595745.1
GCA_000595765.1
GCA_000595785.1
GCA_000595805.1
GCA_000595825.1
GCA_000595845.1
GCA_000595865.1
GCA_000595885.1
GCA_000595905.1
GCA_000595925.1
GCA_000595945.1
GCA_000595965.1
GCA_000595985.1
GCA_000596005.1
GCA_000596025.1
GCA_000596045.1
GCA_000596065.1
GCA_000596085.1
GCA_000596105.1
GCA_000596125.1
GCA_000596145.1
GCA_000596165.1
GCA_000596185.1
GCA_000596205.1
GCA_000596225.1
GCA_000596245.1
GCA_000596265.1
GCA_000596285.1
GCA_000596305.1
GCA_000596325.1
GCA_000596345.1
GCA_000596365.1
GCA_000596385.1
GCA_000596405.1
GCA_000596425.1
GCA_000596445.1
GCA_000596465.1
GCA_000596485.1
GCA_000596505.1
GCA_000596525.1
GCA_000596545.1
GCA_000596565.1
GCA_000596585.1
GCA_000596605.1
GCA_000596625.1
GCA_000596645.1
GCA_000596665.1
GCA_000596685.1
GCA_000596705.1
GCA_000596725.1
GCA_000596745.1
GCA_000596765.1
GCA_000596785.1
GCA_000596805.1
GCA_000596825.1
GCA_000596845.1
GCA_000596865.1
GCA_000596885.1
GCA_000596905.1
GCA_000596925.1
GCA_000596945.1
GCA_000596965.1
GCA_000596985.1
GCA_000597005.1
GCA_000597025.1
GCA_000597045.1
GCA_000597065.1
GCA_000597085.1
GCA_000597105.1
GCA_000597125.1
GCA_000597145.1
GCA_000597165.1
GCA_000597185.1
GCA_000597205.1
GCA_000597225.1
GCA_000597245.1
GCA_000597265.1
GCA_000597285.1
GCA_000597305.1
GCA_000597325.1
GCA_000597345.1
GCA_000597365.1
GCA_000597385.1
GCA_000597405.1
GCA_000597425.1
GCA_000597445.1
GCA_000597465.1
GCA_000597485.1
GCA_000597505.1
GCA_000597525.1
GCA_000597545.1
GCA_000597705.1
GCA_000597785.2
GCA_000597845.1
GCA_000597865.1
GCA_000597885.1
GCA_000597905.1
GCA_000597945.2
GCA_000597965.1
GCA_000597985.1
GCA_000598005.1
GCA_000598065.1
GCA_000598085.1
GCA_000598105.1
GCA_000598125.1
GCA_000598145.1
GCA_000598165.1
GCA_000598185.2
GCA_000598205.1
GCA_000598225.1
GCA_000598245.1
GCA_000598265.1
GCA_000598285.1
GCA_000598305.1
GCA_000598325.1
GCA_000598345.1
GCA_000598365.1
GCA_000598385.1
GCA_000598405.1
GCA_000598425.1
GCA_000598445.1
GCA_000598465.1
GCA_000598485.1
GCA_000598505.1
GCA_000598525.1
GCA_000598545.2
GCA_000598565.1
GCA_000598585.1
GCA_000598605.1
GCA_000598625.1
GCA_000598645.1
GCA_000598665.1
GCA_000598685.2
GCA_000598705.1
GCA_000598725.1
GCA_000598745.1
GCA_000598765.2
GCA_000598785.2
GCA_000598805.1
GCA_000598825.1
GCA_000598845.1
GCA_000598865.1
GCA_000598885.1
GCA_000598905.1
GCA_000598925.1
GCA_000598945.1
GCA_000598965.1
GCA_000598985.1
GCA_000599005.1
GCA_000599025.1
GCA_000599045.1
GCA_000599065.2
GCA_000599085.1
GCA_000599105.1
GCA_000599125.1
GCA_000599145.2
GCA_000599165.2
GCA_000599185.2
GCA_000599205.1
GCA_000599225.1
GCA_000599245.1
GCA_000599265.1
GCA_000599285.2
GCA_000599305.1
GCA_000599325.1
GCA_000599345.1
GCA_000599365.1
GCA_000599385.1
GCA_000599425.1
GCA_000599545.1
GCA_000599625.1
GCA_000599645.1
GCA_000599665.1
GCA_000599685.1
GCA_000599705.1
GCA_000599725.2
GCA_000599745.2
GCA_000599765.2
GCA_000599785.2
GCA_000599805.2
GCA_000599825.1
GCA_000599865.1
GCA_000599905.1
GCA_000599925.1
GCA_000599965.1
GCA_000599985.1
GCA_000600005.1
GCA_000600015.1
GCA_000600045.1
GCA_000600055.1
GCA_000600085.1
GCA_000600105.1
GCA_000600125.1
GCA_000600145.1
GCA_000600165.1
GCA_000600185.1
GCA_000600205.1
GCA_000600225.1
GCA_000600255.1
GCA_000600295.1
GCA_000600315.1
GCA_000600335.2
GCA_000600355.1
GCA_000600375.1
GCA_000600395.1
GCA_000600415.1
GCA_000600435.1
GCA_000600455.1
GCA_000600475.1
GCA_000600495.1
GCA_000600515.1
GCA_000600535.1
GCA_000600555.1
GCA_000600575.1
GCA_000600595.1
GCA_000600615.1
GCA_000600635.1
GCA_000600655.1
GCA_000600675.1
GCA_000600695.1
GCA_000600715.1
GCA_000600735.1
GCA_000600755.1
GCA_000600775.1
GCA_000600795.1
GCA_000600815.1
GCA_000600835.1
GCA_000600855.1
GCA_000600875.1
GCA_000600895.1
GCA_000600915.1
GCA_000600935.1
GCA_000600975.2
GCA_000600995.1
GCA_000601035.1
GCA_000601055.1
GCA_000601075.2
GCA_000601095.1
GCA_000601115.1
GCA_000601135.1
GCA_000601155.1
GCA_000601175.1
GCA_000601195.1
GCA_000601215.1
GCA_000601235.1
GCA_000601255.1
GCA_000601275.1
GCA_000601295.1
GCA_000601315.1
GCA_000601335.1
GCA_000601355.1
GCA_000601375.1
GCA_000601395.1
GCA_000601415.1
GCA_000601455.1
GCA_000601485.1
GCA_000601505.1
GCA_000601525.1
GCA_000601545.1
GCA_000601565.1
GCA_000601585.1
GCA_000601605.1
GCA_000601625.1
GCA_000601645.1
GCA_000601665.1
GCA_000601685.1
GCA_000601705.1
GCA_000601725.1
GCA_000601745.1
GCA_000601765.1
GCA_000601785.1
GCA_000601805.1
GCA_000601825.1
GCA_000601845.1
GCA_000601865.1
GCA_000601885.1
GCA_000601905.1
GCA_000601925.1
GCA_000601945.1
GCA_000601965.1
GCA_000601985.1
GCA_000602005.1
GCA_000602025.1
GCA_000602045.1
GCA_000602065.1
GCA_000602085.1
GCA_000602105.1
GCA_000602125.1
GCA_000602145.1
GCA_000602165.1
GCA_000602185.1
GCA_000602205.1
GCA_000602225.1
GCA_000602245.1
GCA_000602265.1
GCA_000602285.1
GCA_000602305.1
GCA_000602325.1
GCA_000602345.1
GCA_000602365.1
GCA_000602385.1
GCA_000602405.1
GCA_000602425.1
GCA_000602445.1
GCA_000602465.1
GCA_000602485.1
GCA_000602505.1
GCA_000602525.1
GCA_000602545.1
GCA_000602565.1
GCA_000602585.1
GCA_000602605.1
GCA_000602625.1
GCA_000602645.1
GCA_000602665.1
GCA_000602685.1
GCA_000602705.1
GCA_000602725.1
GCA_000602745.1
GCA_000602765.1
GCA_000602785.1
GCA_000602805.1
GCA_000602825.1
GCA_000602845.1
GCA_000602865.1
GCA_000602885.1
GCA_000602905.1
GCA_000602925.1
GCA_000602945.1
GCA_000602965.1
GCA_000602985.1
GCA_000603005.1
GCA_000603025.1
GCA_000603045.1
GCA_000603065.1
GCA_000603085.1
GCA_000603105.1
GCA_000603125.1
GCA_000603145.1
GCA_000603165.1
GCA_000603185.1
GCA_000603205.1
GCA_000603225.1
GCA_000603245.1
GCA_000603265.1
GCA_000603285.1
GCA_000603305.1
GCA_000603325.1
GCA_000603345.3
GCA_000603365.1
GCA_000603385.1
GCA_000603405.1
GCA_000603425.1
GCA_000603445.1
GCA_000603465.1
GCA_000603485.1
GCA_000603505.1
GCA_000603525.1
GCA_000603545.1
GCA_000603565.1
GCA_000603585.1
GCA_000603605.1
GCA_000603625.1
GCA_000603645.1
GCA_000603665.1
GCA_000603685.1
GCA_000603705.1
GCA_000603725.1
GCA_000603745.1
GCA_000603765.1
GCA_000603785.1
GCA_000603805.1
GCA_000603825.1
GCA_000603845.1
GCA_000603865.1
GCA_000603885.1
GCA_000603905.1
GCA_000603945.1
GCA_000604005.2
GCA_000604045.1
GCA_000604065.3
GCA_000604105.1
GCA_000604125.1
GCA_000604145.1
GCA_000604425.1
GCA_000604465.1
GCA_000604485.1
GCA_000604505.1
GCA_000604525.1
GCA_000604545.1
GCA_000604565.1
GCA_000604585.1
GCA_000604605.1
GCA_000604625.1
GCA_000604645.1
GCA_000604665.1
GCA_000604685.1
GCA_000604705.1
GCA_000604725.1
GCA_000604745.1
GCA_000604765.1
GCA_000604785.1
GCA_000604805.1
GCA_000604825.1
GCA_000604845.1
GCA_000604865.1
GCA_000604885.1
GCA_000604905.1
GCA_000604925.1
GCA_000604945.1
GCA_000604965.1
GCA_000604985.1
GCA_000605005.1
GCA_000605025.1
GCA_000605045.1
GCA_000605065.1
GCA_000605085.1
GCA_000605105.1
GCA_000605125.1
GCA_000605145.1
GCA_000605165.1
GCA_000605185.1
GCA_000605205.1
GCA_000605225.1
GCA_000605245.1
GCA_000605265.1
GCA_000605285.1
GCA_000605305.1
GCA_000605325.1
GCA_000605345.1
GCA_000605365.1
GCA_000605385.1
GCA_000605405.1
GCA_000605425.1
GCA_000605445.1
GCA_000605465.1
GCA_000605485.1
GCA_000605505.1
GCA_000605525.1
GCA_000605545.1
GCA_000605565.1
GCA_000605585.1
GCA_000605605.1
GCA_000605625.1
GCA_000605645.1
GCA_000605665.1
GCA_000605685.1
GCA_000605705.1
GCA_000605725.1
GCA_000605745.1
GCA_000605765.1
GCA_000605785.1
GCA_000605805.1
GCA_000605825.1
GCA_000605845.1
GCA_000605865.1
GCA_000605885.1
GCA_000605905.1
GCA_000605925.1
GCA_000605945.1
GCA_000605965.1
GCA_000605985.1
GCA_000606005.1
GCA_000606025.1
GCA_000606045.1
GCA_000606065.1
GCA_000606085.1
GCA_000606105.1
GCA_000606125.1
GCA_000606145.1
GCA_000606165.1
GCA_000606185.1
GCA_000606205.1
GCA_000606225.1
GCA_000606245.1
GCA_000606265.1
GCA_000606285.1
GCA_000606305.1
GCA_000606325.1
GCA_000606345.1
GCA_000606365.1
GCA_000606385.1
GCA_000606405.1
GCA_000606425.1
GCA_000606445.1
GCA_000606465.1
GCA_000606485.1
GCA_000606505.1
GCA_000606525.1
GCA_000606545.1
GCA_000606565.1
GCA_000606585.1
GCA_000606605.1
GCA_000606625.1
GCA_000606645.1
GCA_000606665.1
GCA_000606685.1
GCA_000606705.1
GCA_000606725.1
GCA_000606745.1
GCA_000606765.1
GCA_000606785.1
GCA_000606805.1
GCA_000606825.1
GCA_000606845.1
GCA_000606865.1
GCA_000606885.1
GCA_000606905.1
GCA_000606925.1
GCA_000606945.1
GCA_000606965.1
GCA_000606985.1
GCA_000607005.1
GCA_000607025.1
GCA_000607045.1
GCA_000607065.1
GCA_000607085.1
GCA_000607105.1
GCA_000607125.1
GCA_000607145.1
GCA_000607205.1
GCA_000607225.1
GCA_000607245.1
GCA_000607265.1
GCA_000607285.1
GCA_000607305.1
GCA_000607325.1
GCA_000607345.1
GCA_000607365.1
GCA_000607385.1
GCA_000607405.1
GCA_000607425.1
GCA_000607445.1
GCA_000607465.1
GCA_000607485.1
GCA_000607505.1
GCA_000607525.1
GCA_000607545.1
GCA_000607565.1
GCA_000607585.1
GCA_000607605.1
GCA_000607625.1
GCA_000607645.1
GCA_000607665.1
GCA_000607685.1
GCA_000607705.1
GCA_000607725.1
GCA_000607745.1
GCA_000607765.1
GCA_000607785.1
GCA_000607805.1
GCA_000607825.1
GCA_000607845.1
GCA_000607865.1
GCA_000607885.1
GCA_000607905.1
GCA_000607925.1
GCA_000607945.1
GCA_000607965.1
GCA_000607985.1
GCA_000608005.1
GCA_000608025.1
GCA_000608045.1
GCA_000608065.1
GCA_000608085.1
GCA_000608105.1
GCA_000608125.1
GCA_000608145.1
GCA_000608165.1
GCA_000608185.1
GCA_000608205.1
GCA_000608225.1
GCA_000608245.1
GCA_000608265.1
GCA_000608285.1
GCA_000608305.1
GCA_000608325.1
GCA_000608345.1
GCA_000608365.1
GCA_000608385.1
GCA_000608405.1
GCA_000608425.1
GCA_000608445.1
GCA_000608465.1
GCA_000608485.1
GCA_000608505.1
GCA_000608525.1
GCA_000608545.1
GCA_000608565.1
GCA_000608585.1
GCA_000608605.1
GCA_000608625.1
GCA_000608645.1
GCA_000608665.1
GCA_000608685.1
GCA_000608705.1
GCA_000608725.1
GCA_000608745.1
GCA_000608765.1
GCA_000608785.1
GCA_000608805.1
GCA_000608825.1
GCA_000608845.1
GCA_000608865.1
GCA_000608885.1
GCA_000608905.1
GCA_000608925.1
GCA_000608945.1
GCA_000608965.1
GCA_000608985.1
GCA_000609005.1
GCA_000609025.1
GCA_000609045.1
GCA_000609065.1
GCA_000609085.1
GCA_000609105.1
GCA_000609125.1
GCA_000609145.1
GCA_000609165.1
GCA_000609185.1
GCA_000609205.1
GCA_000609225.1
GCA_000609245.1
GCA_000609265.1
GCA_000609285.1
GCA_000609305.1
GCA_000609325.1
GCA_000609345.1
GCA_000609365.1
GCA_000609385.1
GCA_000609405.1
GCA_000609425.1
GCA_000609445.1
GCA_000609465.1
GCA_000609485.1
GCA_000609505.1
GCA_000609525.1
GCA_000609545.1
GCA_000609565.1
GCA_000609585.1
GCA_000609605.1
GCA_000609625.1
GCA_000609645.1
GCA_000609665.1
GCA_000609685.1
GCA_000609705.1
GCA_000609725.1
GCA_000609745.1
GCA_000609765.1
GCA_000609785.1
GCA_000609805.1
GCA_000609825.1
GCA_000609845.1
GCA_000609865.1
GCA_000609885.1
GCA_000609905.1
GCA_000609925.1
GCA_000609945.1
GCA_000609965.1
GCA_000609985.1
GCA_000610005.1
GCA_000610025.1
GCA_000610045.1
GCA_000610065.1
GCA_000610085.1
GCA_000610105.1
GCA_000610125.1
GCA_000610145.1
GCA_000610165.1
GCA_000610185.1
GCA_000610205.1
GCA_000610225.1
GCA_000610245.1
GCA_000610265.1
GCA_000610285.1
GCA_000610305.1
GCA_000610325.1
GCA_000610345.1
GCA_000610365.1
GCA_000610385.1
GCA_000610405.1
GCA_000610425.1
GCA_000610445.1
GCA_000610465.1
GCA_000610485.1
GCA_000610505.1
GCA_000610525.1
GCA_000610545.1
GCA_000610565.1
GCA_000610585.1
GCA_000610605.1
GCA_000610625.1
GCA_000610645.1
GCA_000610665.1
GCA_000610685.1
GCA_000610705.1
GCA_000610725.1
GCA_000610745.1
GCA_000610765.1
GCA_000610785.1
GCA_000610805.1
GCA_000610825.1
GCA_000610845.1
GCA_000610865.1
GCA_000610885.1
GCA_000610905.1
GCA_000610925.1
GCA_000610945.1
GCA_000610965.1
GCA_000610985.1
GCA_000611005.1
GCA_000611025.1
GCA_000611045.1
GCA_000611065.1
GCA_000611085.1
GCA_000611105.1
GCA_000611125.1
GCA_000611145.2
GCA_000611165.1
GCA_000611185.1
GCA_000611205.1
GCA_000611225.1
GCA_000611245.1
GCA_000611265.1
GCA_000611285.1
GCA_000611305.1
GCA_000611325.1
GCA_000611345.1
GCA_000611365.1
GCA_000611385.1
GCA_000611405.1
GCA_000611425.1
GCA_000611445.1
GCA_000611465.1
GCA_000611485.1
GCA_000611505.1
GCA_000611525.1
GCA_000611545.1
GCA_000611565.1
GCA_000611735.2
GCA_000611795.1
GCA_000611815.2
GCA_000611895.1
GCA_000611975.2
GCA_000611995.2
GCA_000612035.1
GCA_000612055.1
GCA_000612075.2
GCA_000612325.1
GCA_000612445.1
GCA_000612485.1
GCA_000612505.1
GCA_000612525.2
GCA_000612545.1
GCA_000612685.1
GCA_000612705.1
GCA_000612765.1
GCA_000612825.1
GCA_000612865.1
GCA_000612885.1
GCA_000612905.1
GCA_000612965.1
GCA_000613045.2
GCA_000613065.1
GCA_000613085.1
GCA_000613165.1
GCA_000613185.1
GCA_000613225.1
GCA_000613825.1
GCA_000614035.2
GCA_000614085.2
GCA_000614215.2
GCA_000614255.1
GCA_000614305.2
GCA_000614345.2
GCA_000614405.2
GCA_000614435.2
GCA_000614465.2
GCA_000614515.1
GCA_000614565.2
GCA_000614595.1
GCA_000614645.2
GCA_000614685.2
GCA_000614725.2
GCA_000614765.2
GCA_000614805.2
GCA_000614845.2
GCA_000614885.2
GCA_000614925.2
GCA_000614965.1
GCA_000615015.1
GCA_000615055.1
GCA_000615085.1
GCA_000615145.1
GCA_000615175.1
GCA_000615225.2
GCA_000615265.1
GCA_000615305.1
GCA_000615345.1
GCA_000615385.1
GCA_000615415.2
GCA_000615455.2
GCA_000615505.1
GCA_000615535.1
GCA_000615575.2
GCA_000615605.2
GCA_000615655.2
GCA_000615695.1
GCA_000615745.2
GCA_000615785.2
GCA_000615815.2
GCA_000615865.2
GCA_000615925.2
GCA_000615965.2
GCA_000616005.2
GCA_000616035.2
GCA_000616075.2
GCA_000616135.2
GCA_000616195.2
GCA_000616225.2
GCA_000616245.1
GCA_000616265.1
GCA_000616285.1
GCA_000616305.2
GCA_000616325.2
GCA_000616345.2
GCA_000616365.1
GCA_000616385.2
GCA_000616405.2
GCA_000616425.2
GCA_000616445.2
GCA_000616465.2
GCA_000616485.2
GCA_000616505.2
GCA_000616525.2
GCA_000616545.2
GCA_000616565.1
GCA_000616585.2
GCA_000616605.2
GCA_000616625.1
GCA_000616645.2
GCA_000616665.2
GCA_000616685.2
GCA_000616705.2
GCA_000616725.2
GCA_000616745.1
GCA_000617005.2
GCA_000617025.2
GCA_000617045.2
GCA_000617065.1
GCA_000617085.1
GCA_000617105.1
GCA_000617125.2
GCA_000617145.2
GCA_000617165.2
GCA_000617185.2
GCA_000617205.1
GCA_000617225.1
GCA_000617245.2
GCA_000617265.1
GCA_000617285.2
GCA_000617305.2
GCA_000617325.1
GCA_000617345.1
GCA_000617365.2
GCA_000617385.1
GCA_000617405.2
GCA_000617425.1
GCA_000617445.2
GCA_000617465.2
GCA_000617485.2
GCA_000617505.2
GCA_000617525.2
GCA_000617545.2
GCA_000617565.1
GCA_000617585.1
GCA_000617605.2
GCA_000617625.2
GCA_000617645.2
GCA_000617665.2
GCA_000617685.1
GCA_000617705.2
GCA_000617725.2
GCA_000617745.1
GCA_000617765.2
GCA_000617785.1
GCA_000617805.2
GCA_000617845.2
GCA_000617865.1
GCA_000617965.1
GCA_000617985.2
GCA_000618005.2
GCA_000618025.1
GCA_000618045.1
GCA_000618065.2
GCA_000618085.1
GCA_000618105.2
GCA_000618125.1
GCA_000618145.2
GCA_000618165.2
GCA_000618185.1
GCA_000618205.2
GCA_000618225.2
GCA_000618245.1
GCA_000618265.2
GCA_000618285.2
GCA_000618305.2
GCA_000618325.1
GCA_000618345.1
GCA_000618365.1
GCA_000618385.1
GCA_000618405.2
GCA_000618425.1
GCA_000618445.1
GCA_000618465.1
GCA_000618485.1
GCA_000618505.1
GCA_000618525.1
GCA_000618545.1
GCA_000618565.1
GCA_000618585.1
GCA_000618605.1
GCA_000618625.1
GCA_000618645.1
GCA_000618665.1
GCA_000618685.1
GCA_000618705.2
GCA_000618725.2
GCA_000618745.1
GCA_000618765.1
GCA_000618785.1
GCA_000618805.1
GCA_000618825.1
GCA_000618845.1
GCA_000618865.1
GCA_000618885.1
GCA_000618905.2
GCA_000618925.2
GCA_000618945.2
GCA_000618965.1
GCA_000618985.2
GCA_000619005.2
GCA_000619025.1
GCA_000619045.2
GCA_000619065.2
GCA_000619085.2
GCA_000619105.1
GCA_000619125.2
GCA_000619145.1
GCA_000619165.1
GCA_000619185.1
GCA_000619205.2
GCA_000619225.2
GCA_000619245.1
GCA_000619265.2
GCA_000619285.2
GCA_000619305.1
GCA_000619325.2
GCA_000619345.1
GCA_000619365.1
GCA_000619385.1
GCA_000619405.1
GCA_000619425.1
GCA_000619445.1
GCA_000619465.2
GCA_000619485.1
GCA_000619505.1
GCA_000619525.1
GCA_000619545.2
GCA_000619565.2
GCA_000619585.2
GCA_000619605.1
GCA_000619625.1
GCA_000619645.2
GCA_000619665.1
GCA_000619685.2
GCA_000619705.2
GCA_000619725.2
GCA_000619745.2
GCA_000619765.2
GCA_000622265.1
GCA_000622285.2
GCA_000622325.1
GCA_000622345.1
GCA_000622365.1
GCA_000622385.1
GCA_000622405.1
GCA_000622425.1
GCA_000622445.2
GCA_000622465.2
GCA_000622485.2
GCA_000622505.2
GCA_000622535.2
GCA_000622555.1
GCA_000622575.2
GCA_000622595.2
GCA_000622615.2
GCA_000622635.2
GCA_000622655.2
GCA_000622675.2
GCA_000622695.2
GCA_000622715.2
GCA_000622735.2
GCA_000622755.2
GCA_000622775.2
GCA_000622795.2
GCA_000622815.1
GCA_000622835.1
GCA_000622855.2
GCA_000622875.2
GCA_000622915.1
GCA_000622935.1
GCA_000622955.1
GCA_000623015.1
GCA_000623035.1
GCA_000623055.2
GCA_000623075.2
GCA_000623095.2
GCA_000623115.2
GCA_000623135.2
GCA_000623155.2
GCA_000623175.2
GCA_000623195.2
GCA_000623215.2
GCA_000623235.2
GCA_000623255.2
GCA_000623275.1
GCA_000623295.1
GCA_000623315.1
GCA_000623335.1
GCA_000623355.1
GCA_000623375.1
GCA_000623395.2
GCA_000623415.2
GCA_000623435.2
GCA_000623455.2
GCA_000623475.2
GCA_000623495.2
GCA_000623515.2
GCA_000623535.2
GCA_000623555.2
GCA_000623575.2
GCA_000623595.2
GCA_000623615.2
GCA_000623635.2
GCA_000623655.2
GCA_000623675.2
GCA_000623695.2
GCA_000623715.2
GCA_000623735.2
GCA_000623755.2
GCA_000623775.2
GCA_000623795.2
GCA_000623815.2
GCA_000623835.2
GCA_000623855.2
GCA_000623875.2
GCA_000623895.2
GCA_000623915.2
GCA_000623935.2
GCA_000623955.2
GCA_000623975.2
GCA_000623995.2
GCA_000624015.2
GCA_000624035.2
GCA_000624055.2
GCA_000624075.2
GCA_000624095.2
GCA_000624115.2
GCA_000624135.2
GCA_000624155.1
GCA_000624175.2
GCA_000624195.2
GCA_000624215.2
GCA_000624235.2
GCA_000624255.2
GCA_000624275.2
GCA_000624295.2
GCA_000624315.2
GCA_000624335.2
GCA_000624355.2
GCA_000624375.2
GCA_000624395.2
GCA_000624415.2
GCA_000624435.2
GCA_000624455.2
GCA_000624475.2
GCA_000624495.2
GCA_000624515.2
GCA_000624535.2
GCA_000624555.2
GCA_000624575.2
GCA_000624595.2
GCA_000624615.2
GCA_000624635.2
GCA_000624655.2
GCA_000624675.2
GCA_000624695.2
GCA_000624715.2
GCA_000624735.2
GCA_000624755.2
GCA_000624775.2
GCA_000624795.2
GCA_000624815.2
GCA_000624835.2
GCA_000624855.2
GCA_000624875.2
GCA_000624895.2
GCA_000624915.2
GCA_000624935.2
GCA_000624955.2
GCA_000624975.2
GCA_000624995.2
GCA_000625015.2
GCA_000625035.2
GCA_000625055.2
GCA_000625075.2
GCA_000625095.2
GCA_000625115.2
GCA_000625135.2
GCA_000625155.2
GCA_000625175.2
GCA_000625195.2
GCA_000625215.2
GCA_000625235.2
GCA_000625255.2
GCA_000625275.2
GCA_000625295.2
GCA_000625315.2
GCA_000625335.2
GCA_000625355.2
GCA_000625375.2
GCA_000625395.2
GCA_000625415.2
GCA_000625435.2
GCA_000625455.2
GCA_000625475.2
GCA_000625495.2
GCA_000625515.2
GCA_000625535.2
GCA_000625555.2
GCA_000625575.2
GCA_000625595.2
GCA_000625615.2
GCA_000625635.2
GCA_000625655.2
GCA_000625675.2
GCA_000625695.2
GCA_000625715.2
GCA_000625735.2
GCA_000625755.2
GCA_000625775.2
GCA_000625795.2
GCA_000625815.2
GCA_000625835.2
GCA_000625855.2
GCA_000625875.2
GCA_000625895.2
GCA_000625915.2
GCA_000625935.2
GCA_000625955.2
GCA_000625975.2
GCA_000625995.2
GCA_000626015.2
GCA_000626035.2
GCA_000626055.2
GCA_000626075.2
GCA_000626095.2
GCA_000626115.2
GCA_000626135.2
GCA_000626155.2
GCA_000626175.1
GCA_000626195.1
GCA_000626215.1
GCA_000626235.1
GCA_000626255.1
GCA_000626275.2
GCA_000626295.1
GCA_000626335.1
GCA_000626355.1
GCA_000626375.1
GCA_000626395.2
GCA_000626415.2
GCA_000626435.2
GCA_000626455.1
GCA_000626475.2
GCA_000626495.2
GCA_000626515.2
GCA_000626535.2
GCA_000626555.2
GCA_000626575.1
GCA_000626595.1
GCA_000626615.3
GCA_000626635.1
GCA_000626655.2
GCA_000626675.1
GCA_000626695.2
GCA_000626715.1
GCA_000626735.1
GCA_000626755.1
GCA_000626775.1
GCA_000626795.1
GCA_000626815.1
GCA_000626835.1
GCA_000626855.1
GCA_000626875.1
GCA_000626895.1
GCA_000626915.1
GCA_000626935.1
GCA_000626955.1
GCA_000626975.1
GCA_000626995.1
GCA_000627015.1
GCA_000627035.1
GCA_000627055.1
GCA_000627075.1
GCA_000627095.1
GCA_000627115.1
GCA_000627135.1
GCA_000627155.1
GCA_000627175.1
GCA_000627195.1
GCA_000627215.1
GCA_000627235.1
GCA_000627255.1
GCA_000627275.1
GCA_000627295.1
GCA_000627315.1
GCA_000627335.1
GCA_000627355.1
GCA_000627375.1
GCA_000627395.1
GCA_000627415.1
GCA_000627435.1
GCA_000627455.1
GCA_000627475.1
GCA_000627495.1
GCA_000627515.1
GCA_000627535.1
GCA_000627555.1
GCA_000627575.1
GCA_000627595.1
GCA_000627615.1
GCA_000627635.1
GCA_000627655.1
GCA_000627675.1
GCA_000627695.1
GCA_000627715.1
GCA_000627735.1
GCA_000627755.1
GCA_000627775.1
GCA_000627795.1
GCA_000627815.1
GCA_000627835.1
GCA_000627855.1
GCA_000627885.1
GCA_000627905.1
GCA_000627925.1
GCA_000627945.1
GCA_000627965.1
GCA_000627985.1
GCA_000628005.1
GCA_000628025.1
GCA_000628045.1
GCA_000628065.1
GCA_000628085.1
GCA_000628105.1
GCA_000628125.1
GCA_000628145.1
GCA_000628165.1
GCA_000628185.1
GCA_000628205.1
GCA_000628225.1
GCA_000628245.1
GCA_000628265.1
GCA_000628285.1
GCA_000628305.1
GCA_000628325.1
GCA_000628345.1
GCA_000628365.1
GCA_000628385.1
GCA_000628405.1
GCA_000628425.1
GCA_000628445.1
GCA_000628465.1
GCA_000628485.1
GCA_000628505.1
GCA_000628525.1
GCA_000628545.1
GCA_000628565.1
GCA_000628585.1
GCA_000628605.1
GCA_000628625.1
GCA_000628645.1
GCA_000628665.1
GCA_000628685.1
GCA_000628705.1
GCA_000628725.1
GCA_000628745.1
GCA_000628765.1
GCA_000628785.1
GCA_000628805.1
GCA_000628825.1
GCA_000628845.1
GCA_000628865.1
GCA_000628885.1
GCA_000628905.1
GCA_000628925.1
GCA_000628945.1
GCA_000628965.1
GCA_000628985.1
GCA_000629005.1
GCA_000629025.1
GCA_000629045.1
GCA_000629065.1
GCA_000629085.1
GCA_000629105.1
GCA_000629125.1
GCA_000629145.1
GCA_000629165.1
GCA_000629185.1
GCA_000629205.1
GCA_000629225.1
GCA_000629245.1
GCA_000629265.1
GCA_000629285.1
GCA_000629305.1
GCA_000629325.1
GCA_000629345.1
GCA_000629365.1
GCA_000629385.1
GCA_000629405.1
GCA_000629425.1
GCA_000629445.1
GCA_000629465.1
GCA_000629485.1
GCA_000629505.1
GCA_000629525.1
GCA_000629545.1
GCA_000629565.1
GCA_000629585.1
GCA_000629605.1
GCA_000629625.1
GCA_000629645.1
GCA_000629665.1
GCA_000629685.1
GCA_000629705.1
GCA_000629725.1
GCA_000629745.1
GCA_000629765.1
GCA_000629785.1
GCA_000629805.1
GCA_000629825.1
GCA_000629845.1
GCA_000629865.1
GCA_000629885.1
GCA_000629905.1
GCA_000629925.1
GCA_000629945.1
GCA_000629965.1
GCA_000629985.1
GCA_000630005.1
GCA_000630025.1
GCA_000630045.1
GCA_000630065.1
GCA_000630085.1
GCA_000630105.1
GCA_000630125.1
GCA_000630145.1
GCA_000630165.1
GCA_000630185.1
GCA_000630205.1
GCA_000630225.1
GCA_000630245.1
GCA_000630265.1
GCA_000630285.1
GCA_000630305.1
GCA_000630325.1
GCA_000630345.1
GCA_000630365.1
GCA_000630385.1
GCA_000630405.1
GCA_000630425.1
GCA_000630445.1
GCA_000630465.1
GCA_000630485.1
GCA_000630505.1
GCA_000630525.1
GCA_000630545.1
GCA_000630565.1
GCA_000630585.1
GCA_000630605.1
GCA_000630625.1
GCA_000630645.1
GCA_000630665.1
GCA_000630685.1
GCA_000630705.1
GCA_000630725.1
GCA_000630745.1
GCA_000630765.1
GCA_000630785.1
GCA_000630805.1
GCA_000630825.1
GCA_000630845.1
GCA_000630865.1
GCA_000630885.1
GCA_000630905.1
GCA_000630925.1
GCA_000630945.1
GCA_000630965.1
GCA_000630985.1
GCA_000631005.1
GCA_000631025.1
GCA_000631045.1
GCA_000631065.1
GCA_000631085.1
GCA_000631105.1
GCA_000631125.1
GCA_000631145.1
GCA_000631165.1
GCA_000631185.1
GCA_000631205.1
GCA_000631225.1
GCA_000631245.1
GCA_000631265.1
GCA_000631285.1
GCA_000631305.1
GCA_000631325.1
GCA_000631345.1
GCA_000631365.1
GCA_000631385.1
GCA_000631405.1
GCA_000631425.1
GCA_000631445.1
GCA_000631465.1
GCA_000631485.1
GCA_000631505.1
GCA_000631525.1
GCA_000631545.1
GCA_000631565.1
GCA_000631585.1
GCA_000631605.1
GCA_000631625.1
GCA_000631645.1
GCA_000631665.1
GCA_000631685.1
GCA_000631705.1
GCA_000631725.1
GCA_000631745.1
GCA_000631765.1
GCA_000631785.1
GCA_000631805.1
GCA_000631825.1
GCA_000631845.1
GCA_000631865.1
GCA_000631885.1
GCA_000631905.1
GCA_000631925.1
GCA_000631945.1
GCA_000631965.1
GCA_000631985.1
GCA_000632005.1
GCA_000632025.1
GCA_000632045.1
GCA_000632065.1
GCA_000632085.1
GCA_000632105.1
GCA_000632125.2
GCA_000632145.1
GCA_000632165.1
GCA_000632185.1
GCA_000632205.1
GCA_000632225.1
GCA_000632245.1
GCA_000632295.1
GCA_000632315.1
GCA_000632335.1
GCA_000632355.1
GCA_000632395.1
GCA_000632415.1
GCA_000632435.1
GCA_000632455.1
GCA_000632475.2
GCA_000632515.1
GCA_000632535.1
GCA_000632555.1
GCA_000632575.1
GCA_000632595.2
GCA_000632615.2
GCA_000632635.1
GCA_000632655.1
GCA_000632675.2
GCA_000632715.1
GCA_000632735.1
GCA_000632805.1
GCA_000632815.1
GCA_000632845.1
GCA_000632865.1
GCA_000632885.1
GCA_000632905.1
GCA_000632925.1
GCA_000632945.1
GCA_000632965.1
GCA_000632985.1
GCA_000633175.1
GCA_000633575.2
GCA_000633655.1
GCA_000633675.1
GCA_000633695.1
GCA_000633715.1
GCA_000633735.1
GCA_000633755.1
GCA_000633775.1
GCA_000633795.1
GCA_000635895.2
GCA_000635915.2
GCA_000635955.1
GCA_000636015.1
GCA_000636035.1
GCA_000636055.1
GCA_000636075.1
GCA_000636115.1
GCA_000636135.1
GCA_000636155.1
GCA_000636175.1
GCA_000636195.1
GCA_000636215.1
GCA_000636235.1
GCA_000636255.1
GCA_000636275.1
GCA_000636295.1
GCA_000636315.1
GCA_000636335.1
GCA_000636355.1
GCA_000636375.1
GCA_000636395.1
GCA_000636415.1
GCA_000636435.1
GCA_000636455.1
GCA_000636475.1
GCA_000636495.1
GCA_000636515.1
GCA_000636535.1
GCA_000636555.1
GCA_000636575.1
GCA_000636595.1
GCA_000636615.1
GCA_000636635.1
GCA_000636655.1
GCA_000636675.1
GCA_000636695.1
GCA_000636715.1
GCA_000636735.1
GCA_000636755.1
GCA_000636775.1
GCA_000636795.1
GCA_000636815.1
GCA_000636835.1
GCA_000636855.1
GCA_000636875.1
GCA_000636895.1
GCA_000636915.1
GCA_000636935.1
GCA_000636955.1
GCA_000636975.1
GCA_000636995.1
GCA_000637015.1
GCA_000637035.1
GCA_000637055.1
GCA_000637075.1
GCA_000637095.1
GCA_000637115.1
GCA_000637135.1
GCA_000637155.1
GCA_000637175.1
GCA_000637195.1
GCA_000637215.1
GCA_000637235.1
GCA_000637255.1
GCA_000637275.1
GCA_000637295.1
GCA_000637315.1
GCA_000637335.1
GCA_000637355.1
GCA_000637375.1
GCA_000637395.1
GCA_000637415.1
GCA_000637435.1
GCA_000637455.1
GCA_000637475.1
GCA_000637495.1
GCA_000637515.1
GCA_000637535.1
GCA_000637555.1
GCA_000637575.1
GCA_000637595.1
GCA_000637615.1
GCA_000637635.1
GCA_000637655.1
GCA_000637675.1
GCA_000637695.1
GCA_000637715.1
GCA_000637735.1
GCA_000637755.1
GCA_000637775.1
GCA_000637795.1
GCA_000637815.1
GCA_000637835.1
GCA_000637855.1
GCA_000637875.1
GCA_000637895.1
GCA_000637915.1
GCA_000637935.1
GCA_000637955.1
GCA_000637975.1
GCA_000637995.1
GCA_000638015.1
GCA_000638035.1
GCA_000638055.1
GCA_000638075.1
GCA_000638095.1
GCA_000638115.1
GCA_000638135.1
GCA_000638155.1
GCA_000638175.1
GCA_000638195.1
GCA_000638215.1
GCA_000638235.1
GCA_000638255.1
GCA_000638275.1
GCA_000638295.1
GCA_000638315.1
GCA_000638335.1
GCA_000638355.1
GCA_000638375.1
GCA_000638395.1
GCA_000638415.1
GCA_000638435.1
GCA_000638455.1
GCA_000638475.1
GCA_000638495.1
GCA_000638515.1
GCA_000638535.1
GCA_000638555.1
GCA_000638575.1
GCA_000638595.1
GCA_000638615.1
GCA_000638635.1
GCA_000638655.1
GCA_000638675.1
GCA_000638695.1
GCA_000638715.1
GCA_000638735.1
GCA_000638755.1
GCA_000638775.1
GCA_000638795.1
GCA_000638815.1
GCA_000638835.1
GCA_000638855.1
GCA_000638875.1
GCA_000638895.1
GCA_000638915.1
GCA_000638935.1
GCA_000638955.1
GCA_000638975.1
GCA_000638995.1
GCA_000639015.1
GCA_000639035.1
GCA_000639055.1
GCA_000639075.1
GCA_000639095.1
GCA_000639115.1
GCA_000639135.1
GCA_000639155.1
GCA_000639175.1
GCA_000639195.1
GCA_000639215.1
GCA_000639235.1
GCA_000639255.1
GCA_000639275.1
GCA_000639295.1
GCA_000639315.1
GCA_000639335.1
GCA_000639355.1
GCA_000639375.1
GCA_000639395.1
GCA_000639415.1
GCA_000639435.1
GCA_000639455.1
GCA_000639475.1
GCA_000639495.1
GCA_000639515.1
GCA_000639535.1
GCA_000639555.1
GCA_000639575.1
GCA_000639595.1
GCA_000639615.1
GCA_000639635.1
GCA_000639655.1
GCA_000639675.1
GCA_000639695.1
GCA_000639715.1
GCA_000639735.1
GCA_000639755.1
GCA_000639775.1
GCA_000639795.1
GCA_000639815.1
GCA_000639835.1
GCA_000639855.1
GCA_000639875.1
GCA_000639895.1
GCA_000639915.1
GCA_000639935.1
GCA_000639955.1
GCA_000639975.1
GCA_000639995.1
GCA_000640015.1
GCA_000640035.1
GCA_000640055.1
GCA_000640075.1
GCA_000640095.1
GCA_000640115.1
GCA_000640135.1
GCA_000640155.1
GCA_000640175.1
GCA_000640195.1
GCA_000640215.1
GCA_000640235.1
GCA_000640255.1
GCA_000640275.1
GCA_000640295.1
GCA_000640315.1
GCA_000640335.1
GCA_000640355.1
GCA_000640375.1
GCA_000640395.1
GCA_000640415.1
GCA_000640435.1
GCA_000640455.1
GCA_000640475.1
GCA_000640495.1
GCA_000640515.1
GCA_000640535.1
GCA_000640555.1
GCA_000640575.1
GCA_000640595.1
GCA_000640615.1
GCA_000640635.1
GCA_000640655.1
GCA_000640675.1
GCA_000640695.1
GCA_000640715.1
GCA_000640735.1
GCA_000640755.1
GCA_000640775.1
GCA_000640795.1
GCA_000640815.1
GCA_000640835.1
GCA_000640855.1
GCA_000640875.1
GCA_000640895.1
GCA_000640915.1
GCA_000640935.1
GCA_000640955.1
GCA_000640975.1
GCA_000640995.1
GCA_000641015.1
GCA_000641035.1
GCA_000641055.1
GCA_000641075.1
GCA_000641095.1
GCA_000641115.1
GCA_000641135.1
GCA_000641155.1
GCA_000641175.1
GCA_000641195.1
GCA_000641215.1
GCA_000641235.1
GCA_000641255.1
GCA_000641275.1
GCA_000641295.1
GCA_000641315.1
GCA_000641335.1
GCA_000641355.1
GCA_000641375.1
GCA_000641395.1
GCA_000641415.1
GCA_000641435.1
GCA_000641455.1
GCA_000641475.1
GCA_000641495.1
GCA_000641515.1
GCA_000641535.1
GCA_000641555.1
GCA_000641575.1
GCA_000641595.1
GCA_000641615.1
GCA_000641635.1
GCA_000641655.1
GCA_000641675.1
GCA_000641695.1
GCA_000641715.1
GCA_000641735.1
GCA_000641755.1
GCA_000641775.1
GCA_000641795.1
GCA_000641815.1
GCA_000641835.1
GCA_000641855.1
GCA_000641875.1
GCA_000641895.1
GCA_000641915.1
GCA_000641935.1
GCA_000641955.1
GCA_000641975.1
GCA_000641995.1
GCA_000642015.1
GCA_000642035.1
GCA_000642055.1
GCA_000642075.1
GCA_000642095.1
GCA_000642115.1
GCA_000642135.1
GCA_000642155.1
GCA_000642175.1
GCA_000642195.1
GCA_000642215.1
GCA_000642235.1
GCA_000642255.1
GCA_000642275.1
GCA_000642295.1
GCA_000642315.1
GCA_000642335.1
GCA_000642355.1
GCA_000642375.1
GCA_000642395.1
GCA_000642415.1
GCA_000642435.1
GCA_000642455.1
GCA_000642475.1
GCA_000642495.1
GCA_000642515.1
GCA_000642535.1
GCA_000642555.1
GCA_000642575.1
GCA_000642595.1
GCA_000642615.1
GCA_000642635.1
GCA_000642655.1
GCA_000642675.1
GCA_000642695.1
GCA_000642715.1
GCA_000642735.1
GCA_000642755.1
GCA_000642775.1
GCA_000642795.1
GCA_000642815.1
GCA_000642835.1
GCA_000642855.1
GCA_000642875.1
GCA_000642895.1
GCA_000642915.1
GCA_000642935.1
GCA_000642955.1
GCA_000642975.1
GCA_000642995.1
GCA_000643015.1
GCA_000643035.1
GCA_000643055.1
GCA_000643075.1
GCA_000643095.1
GCA_000643115.1
GCA_000643135.1
GCA_000643155.1
GCA_000643175.1
GCA_000643195.1
GCA_000643215.1
GCA_000643235.1
GCA_000643255.1
GCA_000643275.1
GCA_000643295.1
GCA_000643315.1
GCA_000643335.1
GCA_000643355.1
GCA_000643375.1
GCA_000643395.1
GCA_000643415.1
GCA_000643435.1
GCA_000643455.1
GCA_000643475.1
GCA_000643495.1
GCA_000643515.1
GCA_000643535.1
GCA_000643555.1
GCA_000643575.1
GCA_000643595.1
GCA_000643615.1
GCA_000643635.1
GCA_000643655.1
GCA_000643675.1
GCA_000643695.1
GCA_000643715.1
GCA_000643735.1
GCA_000643755.1
GCA_000643775.1
GCA_000643795.1
GCA_000643815.1
GCA_000643835.1
GCA_000643855.1
GCA_000643875.1
GCA_000643895.1
GCA_000643915.1
GCA_000643935.1
GCA_000643955.1
GCA_000643975.1
GCA_000643995.1
GCA_000644015.1
GCA_000644035.1
GCA_000644055.1
GCA_000644075.1
GCA_000644095.1
GCA_000644115.1
GCA_000644135.1
GCA_000644155.1
GCA_000644175.1
GCA_000644195.1
GCA_000644215.1
GCA_000644235.1
GCA_000644255.1
GCA_000644275.1
GCA_000644295.1
GCA_000644315.1
GCA_000644335.1
GCA_000644355.1
GCA_000644375.1
GCA_000644395.1
GCA_000644415.1
GCA_000644435.1
GCA_000644455.1
GCA_000644475.1
GCA_000644495.1
GCA_000644515.1
GCA_000644535.1
GCA_000644555.1
GCA_000644575.1
GCA_000644595.1
GCA_000644615.1
GCA_000644635.1
GCA_000644655.1
GCA_000644675.1
GCA_000644695.1
GCA_000644715.1
GCA_000644735.1
GCA_000644755.1
GCA_000644775.1
GCA_000644795.1
GCA_000644815.1
GCA_000644835.1
GCA_000644855.1
GCA_000644875.1
GCA_000644895.1
GCA_000644915.1
GCA_000644935.1
GCA_000644955.1
GCA_000644975.1
GCA_000644995.1
GCA_000645015.1
GCA_000645035.1
GCA_000645055.1
GCA_000645075.1
GCA_000645095.1
GCA_000645115.1
GCA_000645135.1
GCA_000645155.1
GCA_000645175.1
GCA_000645195.1
GCA_000645215.1
GCA_000645235.1
GCA_000645255.1
GCA_000645275.1
GCA_000645295.1
GCA_000645315.1
GCA_000645335.1
GCA_000645355.1
GCA_000645375.1
GCA_000645395.1
GCA_000645415.1
GCA_000645435.1
GCA_000645455.1
GCA_000645475.1
GCA_000645495.1
GCA_000645515.1
GCA_000645535.1
GCA_000645555.1
GCA_000645575.1
GCA_000645595.1
GCA_000645615.1
GCA_000645635.1
GCA_000645655.1
GCA_000645675.1
GCA_000645695.1
GCA_000645715.1
GCA_000645735.1
GCA_000645755.1
GCA_000645775.1
GCA_000645795.1
GCA_000645815.1
GCA_000645835.1
GCA_000645855.1
GCA_000645875.1
GCA_000645895.1
GCA_000645915.1
GCA_000645935.1
GCA_000645955.1
GCA_000645975.1
GCA_000645995.1
GCA_000646015.1
GCA_000646035.1
GCA_000646055.1
GCA_000646075.1
GCA_000646095.1
GCA_000646115.1
GCA_000646135.1
GCA_000646155.1
GCA_000646175.1
GCA_000646195.1
GCA_000646215.1
GCA_000646235.1
GCA_000646255.1
GCA_000646275.1
GCA_000646295.1
GCA_000646315.1
GCA_000646335.1
GCA_000646355.1
GCA_000646375.1
GCA_000646395.1
GCA_000646415.1
GCA_000646435.1
GCA_000646455.1
GCA_000646475.1
GCA_000646495.1
GCA_000646515.1
GCA_000646535.1
GCA_000646555.1
GCA_000646575.1
GCA_000646595.1
GCA_000646615.1
GCA_000646635.1
GCA_000646655.1
GCA_000646675.1
GCA_000646695.1
GCA_000646715.1
GCA_000646735.1
GCA_000646755.1
GCA_000646775.1
GCA_000646795.1
GCA_000646815.1
GCA_000646835.1
GCA_000646855.1
GCA_000646875.1
GCA_000646895.1
GCA_000646915.1
GCA_000646935.1
GCA_000646955.1
GCA_000646975.1
GCA_000646995.1
GCA_000647015.1
GCA_000647035.1
GCA_000647055.1
GCA_000647075.1
GCA_000647095.1
GCA_000647115.1
GCA_000647135.1
GCA_000647155.1
GCA_000647175.1
GCA_000647195.1
GCA_000647215.1
GCA_000647235.1
GCA_000647255.1
GCA_000647275.1
GCA_000647295.1
GCA_000647315.1
GCA_000647335.1
GCA_000647355.1
GCA_000647375.1
GCA_000647395.1
GCA_000647415.1
GCA_000647435.1
GCA_000647535.1
GCA_000647595.2
GCA_000647615.1
GCA_000647635.1
GCA_000647655.1
GCA_000647675.1
GCA_000647795.2
GCA_000647815.3
GCA_000647855.2
GCA_000647895.1
GCA_000647935.2
GCA_000647955.1
GCA_000647975.1
GCA_000647995.1
GCA_000648015.1
GCA_000648035.1
GCA_000648055.1
GCA_000648075.1
GCA_000648095.1
GCA_000648115.1
GCA_000648135.1
GCA_000648155.1
GCA_000648175.1
GCA_000648195.1
GCA_000648215.1
GCA_000648275.1
GCA_000648295.1
GCA_000648315.1
GCA_000648375.2
GCA_000648395.1
GCA_000648415.2
GCA_000648435.2
GCA_000648455.2
GCA_000648475.2
GCA_000648495.2
GCA_000648515.1
GCA_000648525.1
GCA_000648555.1
GCA_000648575.1
GCA_000648595.2
GCA_000648735.3
GCA_000648925.1
GCA_000648965.1
GCA_000648985.1
GCA_000649005.1
GCA_000649025.1
GCA_000649045.1
GCA_000649065.1
GCA_000649085.1
GCA_000649105.1
GCA_000649125.1
GCA_000649145.1
GCA_000649165.1
GCA_000649185.1
GCA_000649215.1
GCA_000649235.1
GCA_000649255.1
GCA_000649275.1
GCA_000649295.1
GCA_000649315.1
GCA_000649335.1
GCA_000649355.1
GCA_000649375.1
GCA_000649395.1
GCA_000649415.1
GCA_000649435.1
GCA_000649455.1
GCA_000649475.1
GCA_000649495.1
GCA_000649515.1
GCA_000649535.1
GCA_000649555.1
GCA_000649575.1
GCA_000649595.1
GCA_000649615.1
GCA_000649635.1
GCA_000649655.1
GCA_000649675.1
GCA_000649695.1
GCA_000649715.1
GCA_000649735.1
GCA_000649755.1
GCA_000649775.1
GCA_000649795.1
GCA_000649815.1
GCA_000649835.1
GCA_000649855.1
GCA_000649875.1
GCA_000649895.1
GCA_000649915.1
GCA_000649935.1
GCA_000649955.1
GCA_000649975.1
GCA_000649995.1
GCA_000650015.1
GCA_000650035.1
GCA_000650055.1
GCA_000650075.1
GCA_000650095.1
GCA_000650115.1
GCA_000650135.1
GCA_000650155.1
GCA_000650175.1
GCA_000650195.1
GCA_000650215.1
GCA_000650235.1
GCA_000650255.1
GCA_000650275.1
GCA_000650295.1
GCA_000650315.1
GCA_000650335.1
GCA_000650355.1
GCA_000650375.1
GCA_000650395.1
GCA_000650415.1
GCA_000650435.1
GCA_000650455.1
GCA_000650475.1
GCA_000650495.1
GCA_000650515.1
GCA_000650535.1
GCA_000650555.1
GCA_000650575.1
GCA_000650595.1
GCA_000650615.1
GCA_000650635.1
GCA_000650655.1
GCA_000650675.1
GCA_000650695.1
GCA_000650715.1
GCA_000650735.1
GCA_000650755.1
GCA_000650775.1
GCA_000650795.1
GCA_000650815.1
GCA_000650835.1
GCA_000650855.1
GCA_000650875.1
GCA_000650895.1
GCA_000650915.1
GCA_000650935.1
GCA_000650955.1
GCA_000650975.1
GCA_000650995.1
GCA_000651015.1
GCA_000651035.1
GCA_000651055.1
GCA_000651075.1
GCA_000651095.1
GCA_000651115.1
GCA_000651135.1
GCA_000651155.1
GCA_000651175.1
GCA_000651195.1
GCA_000651215.1
GCA_000651235.1
GCA_000651255.1
GCA_000651275.1
GCA_000651295.1
GCA_000651315.1
GCA_000651335.1
GCA_000651355.1
GCA_000651375.1
GCA_000651395.1
GCA_000651415.1
GCA_000651435.1
GCA_000651455.1
GCA_000651475.1
GCA_000651495.1
GCA_000651515.1
GCA_000651535.1
GCA_000651555.1
GCA_000651575.1
GCA_000651595.1
GCA_000651615.1
GCA_000651635.1
GCA_000651655.1
GCA_000651675.1
GCA_000651695.1
GCA_000651715.1
GCA_000651735.1
GCA_000651755.1
GCA_000651775.1
GCA_000651795.1
GCA_000651815.1
GCA_000651835.1
GCA_000651855.1
GCA_000651875.1
GCA_000651895.1
GCA_000651915.1
GCA_000651935.1
GCA_000651955.1
GCA_000651975.1
GCA_000651995.1
GCA_000652015.1
GCA_000652035.1
GCA_000652055.1
GCA_000652075.1
GCA_000652095.1
GCA_000652115.1
GCA_000652135.1
GCA_000652155.1
GCA_000652175.1
GCA_000652195.1
GCA_000652215.1
GCA_000652235.1
GCA_000652255.1
GCA_000652275.1
GCA_000652295.1
GCA_000652315.1
GCA_000652335.1
GCA_000652355.1
GCA_000652375.1
GCA_000652395.1
GCA_000652415.1
GCA_000652435.1
GCA_000652455.1
GCA_000652475.1
GCA_000652495.1
GCA_000652515.1
GCA_000652535.1
GCA_000652555.1
GCA_000652575.1
GCA_000652595.1
GCA_000652615.1
GCA_000652635.1
GCA_000652655.1
GCA_000652675.1
GCA_000652695.1
GCA_000652715.1
GCA_000652735.1
GCA_000652755.1
GCA_000652775.1
GCA_000652795.1
GCA_000652815.1
GCA_000652835.1
GCA_000652855.1
GCA_000652875.1
GCA_000652895.1
GCA_000652915.1
GCA_000652935.1
GCA_000652955.1
GCA_000652975.1
GCA_000652995.1
GCA_000653015.1
GCA_000653035.1
GCA_000653055.1
GCA_000653075.1
GCA_000653095.1
GCA_000653115.1
GCA_000653135.1
GCA_000653155.1
GCA_000653175.1
GCA_000653195.1
GCA_000653215.1
GCA_000653235.1
GCA_000653255.1
GCA_000653275.1
GCA_000653295.1
GCA_000653315.1
GCA_000653335.1
GCA_000653355.1
GCA_000653375.1
GCA_000653395.1
GCA_000653415.1
GCA_000653435.1
GCA_000653455.1
GCA_000653475.1
GCA_000653495.1
GCA_000653515.1
GCA_000653535.1
GCA_000653555.1
GCA_000653575.1
GCA_000653595.1
GCA_000653615.1
GCA_000653635.1
GCA_000653655.1
GCA_000653675.1
GCA_000653695.1
GCA_000653715.1
GCA_000653735.1
GCA_000653755.1
GCA_000653775.1
GCA_000653795.1
GCA_000653815.1
GCA_000653835.1
GCA_000653855.1
GCA_000653875.1
GCA_000653895.1
GCA_000653915.1
GCA_000653935.1
GCA_000653955.1
GCA_000653975.1
GCA_000653995.1
GCA_000654015.1
GCA_000654035.1
GCA_000654055.1
GCA_000654075.1
GCA_000654095.1
GCA_000654115.1
GCA_000654135.1
GCA_000654155.1
GCA_000654175.1
GCA_000654195.1
GCA_000654215.1
GCA_000654235.1
GCA_000654255.1
GCA_000654275.1
GCA_000654295.1
GCA_000654315.1
GCA_000654335.1
GCA_000654355.1
GCA_000654375.1
GCA_000654395.1
GCA_000654415.1
GCA_000654435.1
GCA_000654455.1
GCA_000654475.1
GCA_000654495.1
GCA_000654515.1
GCA_000654535.1
GCA_000654555.1
GCA_000654575.1
GCA_000654595.1
GCA_000654615.1
GCA_000654635.1
GCA_000654655.1
GCA_000654675.1
GCA_000654695.1
GCA_000654715.1
GCA_000654735.1
GCA_000654755.1
GCA_000654775.1
GCA_000654795.1
GCA_000654815.1
GCA_000654835.1
GCA_000654855.1
GCA_000654875.1
GCA_000654895.1
GCA_000654915.1
GCA_000654935.1
GCA_000654955.1
GCA_000654975.1
GCA_000654995.1
GCA_000655015.1
GCA_000655035.1
GCA_000655055.1
GCA_000655075.1
GCA_000655095.1
GCA_000655115.1
GCA_000655135.1
GCA_000655155.1
GCA_000655175.1
GCA_000655195.1
GCA_000655215.1
GCA_000655235.1
GCA_000655255.1
GCA_000655275.1
GCA_000655295.1
GCA_000655315.1
GCA_000655335.1
GCA_000655355.1
GCA_000655375.1
GCA_000655395.1
GCA_000655415.1
GCA_000655435.1
GCA_000655455.1
GCA_000655475.1
GCA_000655495.1
GCA_000655515.1
GCA_000655535.1
GCA_000655555.1
GCA_000655575.1
GCA_000655595.1
GCA_000655615.1
GCA_000655635.1
GCA_000655655.1
GCA_000655675.1
GCA_000655695.1
GCA_000655715.1
GCA_000655735.1
GCA_000655755.1
GCA_000655775.1
GCA_000655795.1
GCA_000655815.1
GCA_000655835.1
GCA_000655855.1
GCA_000655875.1
GCA_000655895.1
GCA_000655915.1
GCA_000655935.1
GCA_000655955.1
GCA_000655975.1
GCA_000655995.1
GCA_000656015.1
GCA_000656035.1
GCA_000656055.1
GCA_000656075.1
GCA_000656095.1
GCA_000656115.1
GCA_000656135.1
GCA_000656155.1
GCA_000656175.1
GCA_000656195.1
GCA_000656215.1
GCA_000656235.1
GCA_000656255.1
GCA_000656275.1
GCA_000656295.1
GCA_000656315.1
GCA_000656335.1
GCA_000656355.1
GCA_000656375.1
GCA_000656395.1
GCA_000656415.1
GCA_000656435.1
GCA_000656455.1
GCA_000656475.1
GCA_000656495.1
GCA_000656515.1
GCA_000656535.1
GCA_000656555.1
GCA_000656575.1
GCA_000656595.1
GCA_000656615.1
GCA_000656635.1
GCA_000656655.1
GCA_000656675.1
GCA_000656695.1
GCA_000656715.1
GCA_000656735.1
GCA_000656755.1
GCA_000656775.1
GCA_000656795.1
GCA_000656815.1
GCA_000656835.1
GCA_000656855.1
GCA_000656875.1
GCA_000656895.1
GCA_000656915.1
GCA_000656935.1
GCA_000656955.1
GCA_000656975.1
GCA_000656995.1
GCA_000657015.1
GCA_000657035.1
GCA_000657055.1
GCA_000657075.1
GCA_000657095.1
GCA_000657115.1
GCA_000657135.1
GCA_000657155.1
GCA_000657175.1
GCA_000657195.1
GCA_000657215.1
GCA_000657235.1
GCA_000657255.1
GCA_000657275.1
GCA_000657295.1
GCA_000657315.1
GCA_000657335.1
GCA_000657355.1
GCA_000657375.1
GCA_000657395.1
GCA_000657415.1
GCA_000657435.1
GCA_000657455.1
GCA_000657475.1
GCA_000657495.1
GCA_000657515.1
GCA_000657535.1
GCA_000657555.1
GCA_000657575.1
GCA_000657595.1
GCA_000657615.1
GCA_000657635.1
GCA_000657655.1
GCA_000657675.1
GCA_000657695.1
GCA_000657715.1
GCA_000657735.1
GCA_000657755.1
GCA_000657775.1
GCA_000657795.2
GCA_000657815.1
GCA_000657835.1
GCA_000657855.1
GCA_000657875.1
GCA_000657895.1
GCA_000657915.1
GCA_000657935.1
GCA_000657955.1
GCA_000657975.1
GCA_000657995.1
GCA_000658015.1
GCA_000658035.1
GCA_000658055.1
GCA_000658075.1
GCA_000658095.1
GCA_000658115.1
GCA_000658135.1
GCA_000658155.1
GCA_000658175.1
GCA_000658195.1
GCA_000658215.1
GCA_000658235.1
GCA_000658255.1
GCA_000658275.1
GCA_000658295.1
GCA_000658315.1
GCA_000658335.1
GCA_000658355.1
GCA_000658375.1
GCA_000658395.1
GCA_000658415.1
GCA_000658435.1
GCA_000658455.1
GCA_000658475.1
GCA_000658495.1
GCA_000658515.1
GCA_000658535.1
GCA_000658555.1
GCA_000658575.1
GCA_000658595.1
GCA_000658615.1
GCA_000658635.1
GCA_000658655.1
GCA_000658675.1
GCA_000658695.1
GCA_000658715.1
GCA_000658735.1
GCA_000658755.1
GCA_000658775.1
GCA_000658795.1
GCA_000658815.1
GCA_000658835.1
GCA_000658855.1
GCA_000658875.1
GCA_000658905.1
GCA_000658925.1
GCA_000658945.1
GCA_000658965.1
GCA_000658985.1
GCA_000659005.1
GCA_000659025.1
GCA_000659045.1
GCA_000659065.1
GCA_000659085.1
GCA_000659105.1
GCA_000659125.1
GCA_000659145.1
GCA_000659165.1
GCA_000659185.1
GCA_000659205.1
GCA_000659225.1
GCA_000659245.1
GCA_000659265.1
GCA_000659285.1
GCA_000659305.1
GCA_000659325.1
GCA_000659345.1
GCA_000659365.1
GCA_000659385.1
GCA_000659405.1
GCA_000659425.1
GCA_000659445.1
GCA_000659465.1
GCA_000659485.1
GCA_000659505.1
GCA_000659525.1
GCA_000659545.1
GCA_000659565.1
GCA_000659585.1
GCA_000659605.1
GCA_000659625.1
GCA_000659645.1
GCA_000659665.1
GCA_000659685.1
GCA_000659705.1
GCA_000659725.1
GCA_000659745.1
GCA_000659765.1
GCA_000659785.1
GCA_000659805.1
GCA_000659825.1
GCA_000659845.1
GCA_000659865.1
GCA_000659885.1
GCA_000659905.1
GCA_000659925.1
GCA_000659945.1
GCA_000659965.1
GCA_000659985.1
GCA_000660005.1
GCA_000660025.1
GCA_000660045.1
GCA_000660065.1
GCA_000660085.1
GCA_000660105.1
GCA_000660125.1
GCA_000660145.1
GCA_000660165.1
GCA_000660185.1
GCA_000660205.1
GCA_000660225.1
GCA_000660245.1
GCA_000660265.1
GCA_000660285.1
GCA_000660305.1
GCA_000660325.1
GCA_000660345.1
GCA_000660365.1
GCA_000660385.1
GCA_000660405.1
GCA_000660425.1
GCA_000660445.1
GCA_000660465.1
GCA_000660485.1
GCA_000660505.1
GCA_000660525.1
GCA_000660545.1
GCA_000660565.1
GCA_000660585.1
GCA_000660605.1
GCA_000660625.1
GCA_000660645.1
GCA_000660665.1
GCA_000660685.1
GCA_000660705.1
GCA_000660725.1
GCA_000660745.1
GCA_000660765.1
GCA_000660785.1
GCA_000660805.1
GCA_000660825.1
GCA_000660845.1
GCA_000660865.1
GCA_000660885.1
GCA_000660905.1
GCA_000660925.1
GCA_000660945.1
GCA_000660965.1
GCA_000660985.1
GCA_000661005.1
GCA_000661025.1
GCA_000661045.1
GCA_000661065.1
GCA_000661085.1
GCA_000661105.1
GCA_000661125.1
GCA_000661145.1
GCA_000661165.1
GCA_000661185.1
GCA_000661205.1
GCA_000661225.1
GCA_000661245.1
GCA_000661265.1
GCA_000661285.1
GCA_000661305.1
GCA_000661325.1
GCA_000661345.1
GCA_000661365.1
GCA_000661385.1
GCA_000661405.1
GCA_000661425.1
GCA_000661445.1
GCA_000661465.1
GCA_000661485.1
GCA_000661505.1
GCA_000661525.1
GCA_000661555.1
GCA_000661575.1
GCA_000661595.1
GCA_000661615.1
GCA_000661635.1
GCA_000661655.1
GCA_000661675.1
GCA_000661695.1
GCA_000661715.1
GCA_000661735.1
GCA_000661755.1
GCA_000661775.1
GCA_000661795.1
GCA_000661815.1
GCA_000661835.1
GCA_000661855.1
GCA_000661895.1
GCA_000661915.1
GCA_000661935.1
GCA_000661955.1
GCA_000661995.2
GCA_000662015.2
GCA_000662035.2
GCA_000662055.1
GCA_000662095.1
GCA_000662115.1
GCA_000662135.1
GCA_000662155.1
GCA_000662175.1
GCA_000662195.1
GCA_000662215.1
GCA_000662235.1
GCA_000662255.1
GCA_000662275.1
GCA_000662295.1
GCA_000662335.1
GCA_000662355.1
GCA_000662375.1
GCA_000662395.1
GCA_000662465.1
GCA_000662485.1
GCA_000662505.1
GCA_000662525.1
GCA_000662545.1
GCA_000662565.1
GCA_000662585.1
GCA_000662605.1
GCA_000662625.1
GCA_000662645.1
GCA_000662665.1
GCA_000662685.1
GCA_000662705.1
GCA_000662725.1
GCA_000662745.1
GCA_000662765.1
GCA_000662785.1
GCA_000662805.1
GCA_000662825.1
GCA_000662845.1
GCA_000662865.1
GCA_000662885.1
GCA_000662905.1
GCA_000662925.1
GCA_000662945.1
GCA_000662965.1
GCA_000662985.1
GCA_000663005.1
GCA_000663025.1
GCA_000663045.1
GCA_000663065.1
GCA_000663085.1
GCA_000663105.1
GCA_000663125.1
GCA_000663145.1
GCA_000663165.1
GCA_000663185.1
GCA_000663205.1
GCA_000663225.1
GCA_000663245.1
GCA_000663265.1
GCA_000663285.1
GCA_000663305.1
GCA_000663325.1
GCA_000663345.1
GCA_000663365.1
GCA_000663385.1
GCA_000663405.1
GCA_000663425.1
GCA_000663445.1
GCA_000663465.1
GCA_000663485.1
GCA_000663505.1
GCA_000663525.1
GCA_000663545.1
GCA_000663565.1
GCA_000663585.1
GCA_000663605.1
GCA_000663625.1
GCA_000663645.1
GCA_000663665.1
GCA_000663685.1
GCA_000663705.1
GCA_000663725.1
GCA_000663745.1
GCA_000663765.1
GCA_000663785.1
GCA_000663805.1
GCA_000663825.1
GCA_000663845.1
GCA_000663865.1
GCA_000663885.1
GCA_000663905.1
GCA_000663925.1
GCA_000663945.1
GCA_000663965.1
GCA_000663985.1
GCA_000664005.1
GCA_000664025.1
GCA_000664045.1
GCA_000664065.1
GCA_000664085.1
GCA_000664105.1
GCA_000664125.1
GCA_000664145.1
GCA_000664165.1
GCA_000664185.1
GCA_000664205.1
GCA_000664225.1
GCA_000664245.1
GCA_000664265.1
GCA_000664285.1
GCA_000664305.1
GCA_000664325.1
GCA_000664345.1
GCA_000664365.1
GCA_000664385.1
GCA_000664405.1
GCA_000664425.1
GCA_000664445.1
GCA_000664465.1
GCA_000664485.1
GCA_000664505.1
GCA_000664525.1
GCA_000664545.1
GCA_000664565.1
GCA_000664585.1
GCA_000664605.1
GCA_000664625.1
GCA_000664645.1
GCA_000664665.1
GCA_000664685.1
GCA_000664705.1
GCA_000664725.1
GCA_000664745.1
GCA_000664765.1
GCA_000664785.1
GCA_000664805.1
GCA_000664825.1
GCA_000664845.1
GCA_000664865.1
GCA_000664885.1
GCA_000664905.1
GCA_000664925.1
GCA_000664945.1
GCA_000664965.1
GCA_000664985.1
GCA_000665005.1
GCA_000665025.1
GCA_000665045.1
GCA_000665065.1
GCA_000665085.1
GCA_000665105.1
GCA_000665125.1
GCA_000665145.1
GCA_000665165.1
GCA_000665185.1
GCA_000665205.1
GCA_000665225.1
GCA_000665245.1
GCA_000665265.1
GCA_000665285.1
GCA_000665305.1
GCA_000665325.1
GCA_000665345.1
GCA_000665365.1
GCA_000665385.1
GCA_000665405.1
GCA_000665425.1
GCA_000665445.1
GCA_000665465.1
GCA_000665485.1
GCA_000665505.1
GCA_000665525.1
GCA_000665545.1
GCA_000665565.1
GCA_000665585.1
GCA_000665605.1
GCA_000665625.1
GCA_000665645.1
GCA_000665665.1
GCA_000665685.1
GCA_000665705.1
GCA_000665725.1
GCA_000665745.1
GCA_000665765.1
GCA_000665785.1
GCA_000665805.1
GCA_000665825.1
GCA_000665845.1
GCA_000665865.1
GCA_000665885.1
GCA_000665905.1
GCA_000665925.1
GCA_000665945.1
GCA_000665965.1
GCA_000665985.1
GCA_000666005.1
GCA_000666025.1
GCA_000666045.1
GCA_000666065.1
GCA_000666085.1
GCA_000666105.1
GCA_000666125.1
GCA_000666145.1
GCA_000666165.1
GCA_000666185.1
GCA_000666205.1
GCA_000666225.1
GCA_000666245.1
GCA_000666265.1
GCA_000666285.1
GCA_000666305.1
GCA_000666325.1
GCA_000666345.1
GCA_000666365.1
GCA_000666385.1
GCA_000666405.1
GCA_000666425.1
GCA_000666445.1
GCA_000666465.1
GCA_000666485.1
GCA_000666505.1
GCA_000666525.1
GCA_000666545.1
GCA_000666565.1
GCA_000666585.1
GCA_000666605.1
GCA_000666625.1
GCA_000666645.1
GCA_000666665.1
GCA_000666685.1
GCA_000666705.1
GCA_000666725.1
GCA_000666745.1
GCA_000666765.1
GCA_000666785.1
GCA_000666805.1
GCA_000666825.1
GCA_000666845.1
GCA_000666865.1
GCA_000666885.1
GCA_000666905.1
GCA_000666925.1
GCA_000666945.1
GCA_000666965.1
GCA_000666985.1
GCA_000667005.1
GCA_000667025.1
GCA_000667045.1
GCA_000667065.1
GCA_000667085.1
GCA_000667105.1
GCA_000667125.1
GCA_000667145.1
GCA_000667165.1
GCA_000667185.1
GCA_000667205.1
GCA_000667225.1
GCA_000667245.1
GCA_000667265.1
GCA_000667285.1
GCA_000667305.1
GCA_000667325.1
GCA_000667345.1
GCA_000667365.1
GCA_000667385.1
GCA_000667405.1
GCA_000667425.1
GCA_000667445.1
GCA_000667465.1
GCA_000667485.1
GCA_000667505.1
GCA_000667525.1
GCA_000667545.1
GCA_000667565.1
GCA_000667585.1
GCA_000667605.1
GCA_000667625.1
GCA_000667645.1
GCA_000667665.1
GCA_000667685.1
GCA_000667705.1
GCA_000667725.1
GCA_000667745.1
GCA_000667765.1
GCA_000667785.1
GCA_000667805.1
GCA_000667825.1
GCA_000667845.1
GCA_000667865.1
GCA_000667885.1
GCA_000667905.1
GCA_000667935.1
GCA_000667955.1
GCA_000667975.1
GCA_000667995.1
GCA_000668015.1
GCA_000668035.1
GCA_000668055.1
GCA_000668075.1
GCA_000668095.1
GCA_000668115.1
GCA_000668135.1
GCA_000668155.1
GCA_000668175.1
GCA_000668195.1
GCA_000668215.1
GCA_000668235.1
GCA_000668255.1
GCA_000668275.1
GCA_000668295.1
GCA_000668315.1
GCA_000668335.1
GCA_000668355.1
GCA_000668375.1
GCA_000668395.1
GCA_000668415.1
GCA_000668435.1
GCA_000668455.1
GCA_000668475.1
GCA_000668495.1
GCA_000668515.1
GCA_000668535.1
GCA_000668555.1
GCA_000668575.1
GCA_000668595.1
GCA_000668615.1
GCA_000668635.1
GCA_000668655.1
GCA_000668675.1
GCA_000668695.1
GCA_000668715.1
GCA_000668735.1
GCA_000668755.1
GCA_000668775.1
GCA_000668795.1
GCA_000668815.1
GCA_000668835.1
GCA_000668855.1
GCA_000668875.1
GCA_000668895.1
GCA_000668915.1
GCA_000668935.1
GCA_000668955.1
GCA_000668975.1
GCA_000668995.1
GCA_000669015.1
GCA_000669035.1
GCA_000669055.1
GCA_000669075.1
GCA_000669095.1
GCA_000669115.1
GCA_000669135.1
GCA_000669155.1
GCA_000669175.1
GCA_000669195.1
GCA_000669215.1
GCA_000669235.1
GCA_000669255.1
GCA_000669275.1
GCA_000669295.1
GCA_000669315.1
GCA_000669335.1
GCA_000669355.1
GCA_000669375.1
GCA_000669395.1
GCA_000669415.1
GCA_000669435.1
GCA_000669455.1
GCA_000669475.1
GCA_000669495.1
GCA_000669515.1
GCA_000669535.1
GCA_000669555.1
GCA_000669575.1
GCA_000669595.1
GCA_000669615.1
GCA_000669635.1
GCA_000669655.1
GCA_000669675.1
GCA_000669695.1
GCA_000669715.1
GCA_000669735.1
GCA_000669755.1
GCA_000669775.1
GCA_000669795.1
GCA_000669815.1
GCA_000669835.1
GCA_000669855.1
GCA_000669875.1
GCA_000669895.1
GCA_000669915.1
GCA_000669935.1
GCA_000669955.1
GCA_000669975.1
GCA_000669995.1
GCA_000670015.1
GCA_000670035.1
GCA_000670055.1
GCA_000670075.1
GCA_000670095.1
GCA_000670115.1
GCA_000670135.1
GCA_000670155.1
GCA_000670175.1
GCA_000670195.1
GCA_000670215.1
GCA_000670235.1
GCA_000670255.1
GCA_000670275.1
GCA_000670295.1
GCA_000670315.1
GCA_000670335.1
GCA_000670355.1
GCA_000670375.1
GCA_000670395.1
GCA_000670415.1
GCA_000670435.1
GCA_000670455.1
GCA_000670475.1
GCA_000670495.1
GCA_000670515.1
GCA_000670535.1
GCA_000670555.1
GCA_000670575.1
GCA_000670595.1
GCA_000670615.1
GCA_000670635.1
GCA_000670655.1
GCA_000670675.1
GCA_000670695.1
GCA_000670715.1
GCA_000670735.1
GCA_000670755.1
GCA_000670775.1
GCA_000670795.1
GCA_000670815.1
GCA_000670835.1
GCA_000670855.1
GCA_000670875.1
GCA_000670895.1
GCA_000670915.1
GCA_000670935.1
GCA_000670955.1
GCA_000670975.1
GCA_000670995.1
GCA_000671015.1
GCA_000671035.1
GCA_000671055.1
GCA_000671075.1
GCA_000671095.1
GCA_000671115.1
GCA_000671135.1
GCA_000671155.1
GCA_000671175.1
GCA_000671195.1
GCA_000671215.1
GCA_000671235.1
GCA_000671255.1
GCA_000671275.1
GCA_000671295.1
GCA_000671395.1
GCA_000671415.1
GCA_000671435.1
GCA_000671455.1
GCA_000671475.1
GCA_000671495.1
GCA_000671515.1
GCA_000671535.1
GCA_000671555.1
GCA_000671575.1
GCA_000671595.1
GCA_000671615.1
GCA_000671635.1
GCA_000671655.1
GCA_000671675.1
GCA_000671695.1
GCA_000671775.1
GCA_000671795.1
GCA_000671815.1
GCA_000671835.1
GCA_000671855.1
GCA_000671875.1
GCA_000671895.1
GCA_000671915.1
GCA_000671935.1
GCA_000671955.1
GCA_000671975.1
GCA_000671995.1
GCA_000672015.1
GCA_000672035.1
GCA_000672055.1
GCA_000672075.1
GCA_000672095.1
GCA_000672115.1
GCA_000672135.1
GCA_000672155.1
GCA_000672175.1
GCA_000672195.1
GCA_000672215.1
GCA_000672235.1
GCA_000672255.1
GCA_000672275.1
GCA_000672295.1
GCA_000672315.1
GCA_000672335.1
GCA_000672355.1
GCA_000672375.1
GCA_000672395.1
GCA_000672415.1
GCA_000672435.1
GCA_000672455.1
GCA_000672475.1
GCA_000672495.1
GCA_000672515.1
GCA_000672535.1
GCA_000672555.1
GCA_000672575.1
GCA_000672595.1
GCA_000672615.1
GCA_000672635.1
GCA_000672655.1
GCA_000672675.1
GCA_000672695.1
GCA_000672715.1
GCA_000672735.1
GCA_000672755.1
GCA_000672775.1
GCA_000672795.1
GCA_000672815.1
GCA_000672835.1
GCA_000672855.1
GCA_000672875.1
GCA_000672895.1
GCA_000672915.1
GCA_000672935.1
GCA_000672955.1
GCA_000672975.1
GCA_000672995.1
GCA_000673015.1
GCA_000673035.1
GCA_000673055.1
GCA_000673075.1
GCA_000673095.1
GCA_000673115.1
GCA_000673135.1
GCA_000673155.1
GCA_000673175.1
GCA_000673195.1
GCA_000673215.1
GCA_000673235.1
GCA_000673255.1
GCA_000673275.1
GCA_000673295.1
GCA_000673315.1
GCA_000673335.1
GCA_000673355.1
GCA_000673375.1
GCA_000673395.1
GCA_000673415.1
GCA_000673435.1
GCA_000673455.1
GCA_000673475.1
GCA_000673495.1
GCA_000673515.1
GCA_000673535.1
GCA_000673555.1
GCA_000673575.1
GCA_000673595.1
GCA_000673615.1
GCA_000673635.1
GCA_000673655.1
GCA_000673675.1
GCA_000673695.1
GCA_000673715.1
GCA_000673735.1
GCA_000673755.1
GCA_000673775.1
GCA_000673795.1
GCA_000673815.1
GCA_000673835.1
GCA_000673855.1
GCA_000673875.1
GCA_000673895.1
GCA_000673915.1
GCA_000673935.1
GCA_000673955.1
GCA_000673975.1
GCA_000673995.1
GCA_000674015.1
GCA_000674035.1
GCA_000674055.1
GCA_000674075.1
GCA_000674095.1
GCA_000674115.1
GCA_000674135.1
GCA_000674155.1
GCA_000674175.1
GCA_000674195.1
GCA_000674215.1
GCA_000674235.1
GCA_000674255.1
GCA_000674275.1
GCA_000674295.1
GCA_000674315.1
GCA_000674335.1
GCA_000674355.1
GCA_000674375.1
GCA_000674395.1
GCA_000674415.1
GCA_000674435.1
GCA_000674455.1
GCA_000674475.1
GCA_000674495.1
GCA_000674515.1
GCA_000674535.1
GCA_000674555.1
GCA_000674575.1
GCA_000674595.1
GCA_000674615.1
GCA_000674635.1
GCA_000674655.1
GCA_000674675.1
GCA_000674695.1
GCA_000674715.1
GCA_000674735.1
GCA_000674755.1
GCA_000674775.1
GCA_000674795.1
GCA_000674815.1
GCA_000674835.1
GCA_000674855.1
GCA_000674875.1
GCA_000674895.1
GCA_000674915.1
GCA_000674935.1
GCA_000674955.1
GCA_000674975.1
GCA_000674995.1
GCA_000675015.1
GCA_000675035.1
GCA_000675055.1
GCA_000675075.1
GCA_000675095.1
GCA_000675115.1
GCA_000675135.1
GCA_000675155.1
GCA_000675175.1
GCA_000675195.1
GCA_000675215.1
GCA_000675235.1
GCA_000675255.1
GCA_000675275.1
GCA_000675295.1
GCA_000675315.1
GCA_000675335.1
GCA_000675355.1
GCA_000675375.1
GCA_000675395.1
GCA_000675415.1
GCA_000675435.1
GCA_000675455.1
GCA_000675475.1
GCA_000675495.1
GCA_000675515.1
GCA_000675535.1
GCA_000675555.1
GCA_000675575.1
GCA_000675595.1
GCA_000675615.1
GCA_000675635.1
GCA_000675655.1
GCA_000675675.1
GCA_000675695.1
GCA_000675715.1
GCA_000675735.1
GCA_000675755.1
GCA_000675775.1
GCA_000675795.1
GCA_000675815.1
GCA_000675835.1
GCA_000675855.1
GCA_000675875.1
GCA_000675895.1
GCA_000675915.1
GCA_000675935.1
GCA_000675955.1
GCA_000675975.1
GCA_000675995.1
GCA_000676015.1
GCA_000676035.1
GCA_000676055.1
GCA_000676075.1
GCA_000676095.1
GCA_000676115.1
GCA_000676135.1
GCA_000676155.1
GCA_000676175.1
GCA_000676195.1
GCA_000676215.1
GCA_000676235.1
GCA_000676255.1
GCA_000676275.1
GCA_000676295.1
GCA_000676315.1
GCA_000676335.1
GCA_000676355.1
GCA_000676375.1
GCA_000676395.1
GCA_000676415.1
GCA_000676435.1
GCA_000676455.1
GCA_000676475.1
GCA_000676495.1
GCA_000676515.1
GCA_000676535.1
GCA_000676555.1
GCA_000676575.1
GCA_000676595.1
GCA_000676615.1
GCA_000676635.1
GCA_000676655.1
GCA_000676675.1
GCA_000676695.1
GCA_000676715.1
GCA_000676735.1
GCA_000676755.1
GCA_000676775.1
GCA_000676795.1
GCA_000676815.1
GCA_000676835.1
GCA_000676855.1
GCA_000676875.1
GCA_000676895.1
GCA_000676915.1
GCA_000676935.1
GCA_000676955.1
GCA_000676975.1
GCA_000676995.1
GCA_000677015.1
GCA_000677035.1
GCA_000677055.1
GCA_000677075.1
GCA_000677095.1
GCA_000677115.1
GCA_000677135.1
GCA_000677155.1
GCA_000677175.1
GCA_000677195.1
GCA_000677215.1
GCA_000677235.1
GCA_000677255.1
GCA_000677275.1
GCA_000677295.1
GCA_000677315.1
GCA_000677335.1
GCA_000677355.1
GCA_000677375.1
GCA_000677395.1
GCA_000677415.1
GCA_000677435.1
GCA_000677455.1
GCA_000677475.1
GCA_000677495.1
GCA_000677515.1
GCA_000677535.1
GCA_000677555.1
GCA_000677575.1
GCA_000677595.1
GCA_000677615.1
GCA_000677635.1
GCA_000677655.1
GCA_000677675.1
GCA_000677695.1
GCA_000677715.1
GCA_000677735.1
GCA_000677755.1
GCA_000677775.1
GCA_000677795.1
GCA_000677815.1
GCA_000677835.1
GCA_000677855.1
GCA_000677875.1
GCA_000677895.1
GCA_000677915.1
GCA_000677935.1
GCA_000677955.1
GCA_000677975.1
GCA_000677995.1
GCA_000678015.1
GCA_000678035.1
GCA_000678055.1
GCA_000678075.1
GCA_000678095.1
GCA_000678115.1
GCA_000678135.1
GCA_000678155.1
GCA_000678175.1
GCA_000678195.1
GCA_000678215.1
GCA_000678235.1
GCA_000678255.1
GCA_000678275.1
GCA_000678295.1
GCA_000678315.1
GCA_000678335.1
GCA_000678355.1
GCA_000678375.1
GCA_000678395.1
GCA_000678415.1
GCA_000678435.1
GCA_000678455.1
GCA_000678475.1
GCA_000678495.1
GCA_000678515.1
GCA_000678535.1
GCA_000678555.1
GCA_000678575.1
GCA_000678595.1
GCA_000678615.1
GCA_000678635.1
GCA_000678655.1
GCA_000678675.1
GCA_000678695.1
GCA_000678715.1
GCA_000678735.1
GCA_000678755.1
GCA_000678775.1
GCA_000678795.1
GCA_000678815.1
GCA_000678835.1
GCA_000678855.1
GCA_000678875.1
GCA_000678895.1
GCA_000678915.1
GCA_000678935.1
GCA_000678955.1
GCA_000678975.1
GCA_000678995.1
GCA_000679015.1
GCA_000679035.1
GCA_000679055.1
GCA_000679075.1
GCA_000679095.1
GCA_000679115.1
GCA_000679135.1
GCA_000679155.1
GCA_000679175.1
GCA_000679195.1
GCA_000679215.1
GCA_000679235.1
GCA_000679255.1
GCA_000679275.1
GCA_000679295.1
GCA_000679315.1
GCA_000679335.1
GCA_000679355.1
GCA_000679375.1
GCA_000679395.1
GCA_000679415.1
GCA_000679435.1
GCA_000679455.1
GCA_000679475.1
GCA_000679495.1
GCA_000679515.1
GCA_000679535.1
GCA_000679555.1
GCA_000679575.1
GCA_000679595.1
GCA_000679615.1
GCA_000679635.1
GCA_000679655.1
GCA_000679675.1
GCA_000679695.1
GCA_000679715.1
GCA_000679735.1
GCA_000679755.1
GCA_000679775.1
GCA_000679795.1
GCA_000679815.1
GCA_000679835.1
GCA_000679855.1
GCA_000679875.1
GCA_000679895.1
GCA_000679915.1
GCA_000679935.1
GCA_000679955.1
GCA_000679975.1
GCA_000679995.1
GCA_000680015.1
GCA_000680035.1
GCA_000680055.1
GCA_000680075.1
GCA_000680095.1
GCA_000680115.1
GCA_000680135.1
GCA_000680155.1
GCA_000680175.1
GCA_000680195.1
GCA_000680215.1
GCA_000680235.1
GCA_000680255.1
GCA_000680275.1
GCA_000680295.1
GCA_000680315.1
GCA_000680335.1
GCA_000680355.1
GCA_000680375.1
GCA_000680395.1
GCA_000680415.1
GCA_000680435.1
GCA_000680455.1
GCA_000680475.1
GCA_000680495.1
GCA_000680515.1
GCA_000680535.1
GCA_000680555.1
GCA_000680575.1
GCA_000680595.1
GCA_000680615.1
GCA_000680635.1
GCA_000680655.1
GCA_000680675.1
GCA_000680695.1
GCA_000680715.1
GCA_000680735.1
GCA_000680755.1
GCA_000680775.1
GCA_000680795.1
GCA_000680815.1
GCA_000680835.1
GCA_000680855.1
GCA_000680875.1
GCA_000680895.1
GCA_000680915.1
GCA_000680935.1
GCA_000680955.1
GCA_000680975.1
GCA_000680995.1
GCA_000681015.1
GCA_000681035.1
GCA_000681055.1
GCA_000681075.1
GCA_000681095.1
GCA_000681115.1
GCA_000681135.1
GCA_000681155.1
GCA_000681175.1
GCA_000681195.1
GCA_000681215.1
GCA_000681235.1
GCA_000681255.1
GCA_000681275.1
GCA_000681295.1
GCA_000681315.1
GCA_000681335.1
GCA_000681355.2
GCA_000681435.1
GCA_000681515.1
GCA_000681535.1
GCA_000681555.1
GCA_000681575.1
GCA_000681595.1
GCA_000681615.1
GCA_000681635.1
GCA_000681655.1
GCA_000681675.1
GCA_000681695.1
GCA_000681735.1
GCA_000681755.1
GCA_000681775.1
GCA_000681795.1
GCA_000681815.1
GCA_000681835.1
GCA_000681855.1
GCA_000681875.1
GCA_000681895.1
GCA_000681915.1
GCA_000681935.1
GCA_000681955.1
GCA_000681975.1
GCA_000681995.1
GCA_000682015.1
GCA_000682035.1
GCA_000682055.1
GCA_000682075.1
GCA_000682095.1
GCA_000682115.1
GCA_000682135.1
GCA_000682155.1
GCA_000682175.1
GCA_000682195.1
GCA_000682215.1
GCA_000682235.1
GCA_000682255.1
GCA_000682275.1
GCA_000682295.1
GCA_000682315.1
GCA_000682335.1
GCA_000682355.1
GCA_000682375.1
GCA_000682395.1
GCA_000682415.1
GCA_000682435.1
GCA_000682455.1
GCA_000682475.1
GCA_000682495.1
GCA_000682515.1
GCA_000682535.1
GCA_000682555.1
GCA_000682575.1
GCA_000682595.1
GCA_000682615.1
GCA_000682635.1
GCA_000682655.1
GCA_000682675.1
GCA_000682695.1
GCA_000682715.1
GCA_000682735.1
GCA_000682755.1
GCA_000682775.1
GCA_000682795.1
GCA_000682815.1
GCA_000682835.1
GCA_000682855.1
GCA_000682875.1
GCA_000682895.1
GCA_000682915.1
GCA_000682935.1
GCA_000682955.1
GCA_000682975.1
GCA_000682995.1
GCA_000683015.1
GCA_000683035.1
GCA_000683055.1
GCA_000683075.1
GCA_000683095.1
GCA_000683115.1
GCA_000683135.1
GCA_000683155.1
GCA_000683175.1
GCA_000683195.1
GCA_000683215.1
GCA_000683235.1
GCA_000683255.1
GCA_000683275.1
GCA_000683295.1
GCA_000683315.1
GCA_000683335.1
GCA_000683355.1
GCA_000683375.1
GCA_000683395.1
GCA_000683415.1
GCA_000683435.1
GCA_000683455.1
GCA_000683475.1
GCA_000683495.1
GCA_000683515.1
GCA_000683535.1
GCA_000683555.1
GCA_000683575.1
GCA_000683595.1
GCA_000683615.1
GCA_000683635.1
GCA_000683655.1
GCA_000683675.1
GCA_000683695.1
GCA_000683715.1
GCA_000683735.1
GCA_000683755.1
GCA_000683775.1
GCA_000683795.1
GCA_000683815.1
GCA_000683835.1
GCA_000683855.1
GCA_000683875.1
GCA_000683895.1
GCA_000683915.1
GCA_000683935.1
GCA_000683955.1
GCA_000683975.1
GCA_000683995.1
GCA_000684015.1
GCA_000684035.1
GCA_000684055.1
GCA_000684075.1
GCA_000684095.1
GCA_000684115.1
GCA_000684135.1
GCA_000684155.1
GCA_000684175.1
GCA_000684195.1
GCA_000684215.1
GCA_000684235.1
GCA_000684255.1
GCA_000684275.1
GCA_000684295.1
GCA_000684315.1
GCA_000684335.1
GCA_000684355.1
GCA_000684375.1
GCA_000684395.1
GCA_000684415.1
GCA_000684435.1
GCA_000684455.1
GCA_000684475.1
GCA_000684495.1
GCA_000684515.1
GCA_000684535.1
GCA_000684555.1
GCA_000684575.1
GCA_000684595.1
GCA_000684615.1
GCA_000684635.1
GCA_000684655.1
GCA_000684675.1
GCA_000684695.1
GCA_000684715.1
GCA_000684735.1
GCA_000684755.1
GCA_000684775.1
GCA_000684795.1
GCA_000684815.1
GCA_000684835.1
GCA_000684855.1
GCA_000684875.1
GCA_000684895.1
GCA_000684915.1
GCA_000684955.1
GCA_000684985.1
GCA_000685115.1
GCA_000685175.1
GCA_000685215.1
GCA_000685235.1
GCA_000685255.1
GCA_000685275.1
GCA_000685295.1
GCA_000685315.1
GCA_000685355.1
GCA_000685425.1
GCA_000685445.1
GCA_000685465.1
GCA_000685585.1
GCA_000685605.1
GCA_000685625.1
GCA_000685665.1
GCA_000685705.1
GCA_000685725.1
GCA_000685745.1
GCA_000685765.2
GCA_000685785.1
GCA_000686225.1
GCA_000686265.1
GCA_000686285.1
GCA_000686305.1
GCA_000686325.1
GCA_000686345.1
GCA_000686365.1
GCA_000686385.1
GCA_000686405.1
GCA_000686445.1
GCA_000686465.1
GCA_000686485.1
GCA_000686505.1
GCA_000687005.1
GCA_000687025.1
GCA_000687045.1
GCA_000687065.1
GCA_000687085.1
GCA_000687105.1
GCA_000687125.1
GCA_000687145.1
GCA_000687245.1
GCA_000687335.1
GCA_000687355.2
GCA_000687435.1
GCA_000687455.2
GCA_000688155.1
GCA_000688175.1
GCA_000688195.1
GCA_000688215.1
GCA_000688355.1
GCA_000688535.1
GCA_000688555.1
GCA_000688635.1
GCA_000688755.1
GCA_000688775.2
GCA_000688795.1
GCA_000688815.1
GCA_000688835.1
GCA_000688855.1
GCA_000688895.1
GCA_000689155.1
GCA_000689175.1
GCA_000689195.1
GCA_000689235.1
GCA_000689255.1
GCA_000689315.1
GCA_000689335.1
GCA_000689355.1
GCA_000689375.1
GCA_000689395.1
GCA_000689415.1
GCA_000689435.1
GCA_000689455.1
GCA_000689475.1
GCA_000689495.1
GCA_000689515.1
GCA_000689615.1
GCA_000689635.2
GCA_000689655.1
GCA_000689675.1
GCA_000689695.2
GCA_000689715.1
GCA_000689735.2
GCA_000689755.1
GCA_000689775.1
GCA_000689795.1
GCA_000689815.1
GCA_000689835.1
GCA_000689855.1
GCA_000689875.1
GCA_000689915.1
GCA_000689935.1
GCA_000689955.1
GCA_000689995.1
GCA_000690015.1
GCA_000690035.1
GCA_000690055.1
GCA_000690095.1
GCA_000690115.2
GCA_000690135.2
GCA_000690155.1
GCA_000690175.1
GCA_000690195.2
GCA_000690215.2
GCA_000690235.1
GCA_000690255.1
GCA_000690275.1
GCA_000690295.1
GCA_000690315.1
GCA_000690335.1
GCA_000690355.2
GCA_000690375.1
GCA_000690395.2
GCA_000690415.1
GCA_000690435.1
GCA_000690455.1
GCA_000690475.1
GCA_000690495.1
GCA_000690515.1
GCA_000690555.2
GCA_000690615.1
GCA_000690635.1
GCA_000690655.1
GCA_000690675.1
GCA_000690695.1
GCA_000690755.1
GCA_000690925.1
GCA_000691145.1
GCA_000691165.1
GCA_000691185.1
GCA_000691205.1
GCA_000691225.1
GCA_000691265.1
GCA_000691285.1
GCA_000691305.1
GCA_000691325.1
GCA_000691345.1
GCA_000691365.1
GCA_000691385.1
GCA_000691445.1
GCA_000691465.1
GCA_000691485.2
GCA_000691545.1
GCA_000691565.1
GCA_000691585.1
GCA_000691605.1
GCA_000691645.1
GCA_000691665.1
GCA_000691685.1
GCA_000691705.1
GCA_000691725.1
GCA_000691745.1
GCA_000691805.2
GCA_000691825.1
GCA_000692035.1
GCA_000692055.1
GCA_000692095.1
GCA_000692115.1
GCA_000692135.1
GCA_000692155.1
GCA_000692175.1
GCA_000692195.1
GCA_000692215.1
GCA_000692235.1
GCA_000692255.1
GCA_000692275.1
GCA_000692295.1
GCA_000692315.1
GCA_000692335.1
GCA_000692355.1
GCA_000692375.1
GCA_000692395.1
GCA_000692415.1
GCA_000692435.1
GCA_000692455.1
GCA_000692475.1
GCA_000692495.1
GCA_000692515.1
GCA_000692535.1
GCA_000692555.1
GCA_000692575.1
GCA_000692595.1
GCA_000692615.1
GCA_000692635.1
GCA_000692655.1
GCA_000692675.1
GCA_000692695.1
GCA_000692715.1
GCA_000692735.1
GCA_000692755.1
GCA_000692775.1
GCA_000692795.1
GCA_000692815.1
GCA_000692835.1
GCA_000692855.1
GCA_000692875.1
GCA_000692895.1
GCA_000692915.1
GCA_000692935.1
GCA_000692955.1
GCA_000692975.1
GCA_000692995.1
GCA_000693015.1
GCA_000693035.1
GCA_000693055.1
GCA_000693075.1
GCA_000693095.1
GCA_000693115.1
GCA_000693135.1
GCA_000693155.1
GCA_000693175.1
GCA_000693195.1
GCA_000693215.1
GCA_000693235.1
GCA_000693255.1
GCA_000693275.1
GCA_000693295.1
GCA_000693315.1
GCA_000693335.1
GCA_000693355.1
GCA_000693375.1
GCA_000693395.1
GCA_000693415.1
GCA_000693435.1
GCA_000693455.1
GCA_000693475.1
GCA_000693495.1
GCA_000693515.1
GCA_000693535.1
GCA_000693555.1
GCA_000693575.1
GCA_000693595.1
GCA_000693615.1
GCA_000693635.1
GCA_000693655.1
GCA_000693675.1
GCA_000693695.1
GCA_000693715.1
GCA_000693735.1
GCA_000693755.1
GCA_000693775.1
GCA_000693795.1
GCA_000693815.1
GCA_000693835.1
GCA_000693855.1
GCA_000693875.1
GCA_000693895.1
GCA_000693915.1
GCA_000693935.1
GCA_000693955.1
GCA_000693975.1
GCA_000693995.1
GCA_000694015.1
GCA_000694035.1
GCA_000694055.1
GCA_000694075.1
GCA_000694095.1
GCA_000694115.1
GCA_000694135.1
GCA_000694155.1
GCA_000694175.1
GCA_000694195.1
GCA_000694215.1
GCA_000694235.1
GCA_000694255.1
GCA_000694275.1
GCA_000694295.1
GCA_000694315.1
GCA_000694335.1
GCA_000694355.1
GCA_000694375.1
GCA_000694395.1
GCA_000694415.1
GCA_000694435.1
GCA_000694455.1
GCA_000694475.2
GCA_000694495.1
GCA_000694515.1
GCA_000694535.1
GCA_000694555.1
GCA_000694575.1
GCA_000694595.1
GCA_000694615.1
GCA_000694635.1
GCA_000694655.1
GCA_000694675.1
GCA_000694695.1
GCA_000694715.1
GCA_000694735.1
GCA_000694755.1
GCA_000694775.1
GCA_000694795.1
GCA_000694815.1
GCA_000694835.1
GCA_000694855.1
GCA_000694875.1
GCA_000694895.1
GCA_000694915.1
GCA_000694935.1
GCA_000694955.1
GCA_000694975.1
GCA_000695035.1
GCA_000695055.1
GCA_000695095.2
GCA_000695115.1
GCA_000695135.1
GCA_000695155.1
GCA_000695175.1
GCA_000695215.1
GCA_000695235.1
GCA_000695255.1
GCA_000695365.1
GCA_000695405.1
GCA_000695425.1
GCA_000695445.1
GCA_000695505.1
GCA_000695545.1
GCA_000695565.1
GCA_000695585.1
GCA_000695625.1
GCA_000695685.1
GCA_000695795.1
GCA_000695835.1
GCA_000695855.3
GCA_000695875.1
GCA_000695895.1
GCA_000695935.1
GCA_000695975.1
GCA_000695995.1
GCA_000696015.1
GCA_000696055.1
GCA_000696075.1
GCA_000696095.1
GCA_000696185.1
GCA_000696265.1
GCA_000696285.1
GCA_000696305.1
GCA_000696325.1
GCA_000696345.1
GCA_000696365.1
GCA_000696385.1
GCA_000696405.1
GCA_000696465.1
GCA_000696485.1
GCA_000696505.1
GCA_000696545.1
GCA_000696675.2
GCA_000696715.1
GCA_000696735.1
GCA_000696755.1
GCA_000696775.1
GCA_000696815.1
GCA_000696835.1
GCA_000697625.1
GCA_000697745.1
GCA_000697765.1
GCA_000697785.1
GCA_000697805.1
GCA_000697825.1
GCA_000697845.1
GCA_000697865.1
GCA_000697885.1
GCA_000697905.1
GCA_000697965.2
GCA_000698005.1
GCA_000698025.1
GCA_000698105.1
GCA_000698125.1
GCA_000698145.1
GCA_000698165.1
GCA_000698185.1
GCA_000698225.1
GCA_000698245.1
GCA_000698265.1
GCA_000698285.1
GCA_000698295.1
GCA_000698325.1
GCA_000698345.1
GCA_000698365.1
GCA_000698455.1
GCA_000698475.1
GCA_000698495.1
GCA_000698515.1
GCA_000698535.1
GCA_000698555.1
GCA_000698575.1
GCA_000698595.1
GCA_000698615.1
GCA_000698635.1
GCA_000698655.1
GCA_000698675.1
GCA_000698695.2
GCA_000698715.1
GCA_000698735.1
GCA_000698765.1
GCA_000698805.1
GCA_000698825.1
GCA_000698845.1
GCA_000698865.1
GCA_000698885.1
GCA_000698925.1
GCA_000698945.1
GCA_000698985.1
GCA_000699025.1
GCA_000699125.1
GCA_000699165.1
GCA_000699205.1
GCA_000699465.1
GCA_000699475.1
GCA_000699505.1
GCA_000699525.1
GCA_000699565.1
GCA_000699585.1
GCA_000699605.1
GCA_000699625.1
GCA_000699645.1
GCA_000699665.1
GCA_000699685.1
GCA_000699705.1
GCA_000699725.1
GCA_000699745.1
GCA_000699765.1
GCA_000699785.1
GCA_000699805.1
GCA_000699825.1
GCA_000699845.1
GCA_000699865.1
GCA_000699885.1
GCA_000699905.1
GCA_000699925.1
GCA_000699985.1
GCA_000700005.1
GCA_000700065.1
GCA_000700085.1
GCA_000700105.1
GCA_000700125.1
GCA_000700145.1
GCA_000700165.1
GCA_000700185.1
GCA_000700205.1
GCA_000700225.1
GCA_000700245.1
GCA_000700265.1
GCA_000700285.1
GCA_000700305.1
GCA_000700325.1
GCA_000700345.1
GCA_000700365.1
GCA_000700385.1
GCA_000700405.1
GCA_000700425.1
GCA_000700445.1
GCA_000700465.1
GCA_000700485.1
GCA_000700505.1
GCA_000700525.1
GCA_000700545.1
GCA_000700565.1
GCA_000700585.1
GCA_000700605.1
GCA_000700625.1
GCA_000700645.1
GCA_000700665.1
GCA_000700685.1
GCA_000700705.1
GCA_000700725.1
GCA_000700765.1
GCA_000700785.1
GCA_000700805.1
GCA_000700845.1
GCA_000700865.1
GCA_000700885.1
GCA_000700905.1
GCA_000700925.1
GCA_000700945.1
GCA_000700985.1
GCA_000701045.2
GCA_000701065.1
GCA_000701085.1
GCA_000701105.2
GCA_000701125.2
GCA_000701165.2
GCA_000703205.1
GCA_000703225.1
GCA_000703245.1
GCA_000703265.1
GCA_000703285.1
GCA_000703305.1
GCA_000703325.1
GCA_000703345.1
GCA_000703365.1
GCA_000703385.1
GCA_000703425.1
GCA_000703445.1
GCA_000703465.1
GCA_000703485.1
GCA_000703505.1
GCA_000703525.1
GCA_000703545.1
GCA_000703565.1
GCA_000703585.1
GCA_000703605.1
GCA_000703625.1
GCA_000703645.1
GCA_000703665.1
GCA_000703685.1
GCA_000703705.1
GCA_000703725.1
GCA_000703745.1
GCA_000703765.1
GCA_000703785.1
GCA_000703805.1
GCA_000703825.1
GCA_000703845.1
GCA_000703865.1
GCA_000703885.1
GCA_000703905.1
GCA_000703925.1
GCA_000703945.1
GCA_000703965.1
GCA_000703985.1
GCA_000704005.1
GCA_000704025.1
GCA_000704045.1
GCA_000704065.1
GCA_000704085.1
GCA_000704105.1
GCA_000704125.1
GCA_000704145.1
GCA_000704165.1
GCA_000704185.1
GCA_000704205.1
GCA_000704225.1
GCA_000704245.1
GCA_000704265.1
GCA_000704285.1
GCA_000704305.1
GCA_000704325.1
GCA_000704345.1
GCA_000704365.1
GCA_000704385.1
GCA_000704405.1
GCA_000704425.1
GCA_000704445.1
GCA_000704465.1
GCA_000704485.1
GCA_000704505.1
GCA_000704525.1
GCA_000704545.1
GCA_000704565.1
GCA_000704585.1
GCA_000704605.1
GCA_000704625.1
GCA_000704645.1
GCA_000704665.1
GCA_000704685.1
GCA_000704705.1
GCA_000704725.1
GCA_000704745.1
GCA_000704765.1
GCA_000704785.1
GCA_000704805.1
GCA_000704825.1
GCA_000704845.1
GCA_000704865.1
GCA_000704885.1
GCA_000704905.1
GCA_000704925.1
GCA_000704945.1
GCA_000704965.1
GCA_000704985.1
GCA_000705005.1
GCA_000705035.1
GCA_000705055.1
GCA_000705075.1
GCA_000705095.1
GCA_000705115.1
GCA_000705135.2
GCA_000705155.1
GCA_000705175.1
GCA_000705195.1
GCA_000705215.1
GCA_000705235.1
GCA_000705275.1
GCA_000705295.1
GCA_000705335.1
GCA_000705535.1
GCA_000705555.1
GCA_000705595.2
GCA_000705615.1
GCA_000705635.1
GCA_000705655.1
GCA_000705675.1
GCA_000705705.1
GCA_000705725.1
GCA_000705745.1
GCA_000705765.1
GCA_000705785.1
GCA_000705805.1
GCA_000705825.1
GCA_000705845.1
GCA_000705865.1
GCA_000705885.1
GCA_000705905.1
GCA_000705925.1
GCA_000705945.1
GCA_000705965.1
GCA_000705985.1
GCA_000706005.1
GCA_000706025.1
GCA_000706045.1
GCA_000706065.1
GCA_000706085.1
GCA_000706105.1
GCA_000706125.1
GCA_000706145.1
GCA_000706165.1
GCA_000706185.1
GCA_000706205.1
GCA_000706225.1
GCA_000706245.1
GCA_000706265.1
GCA_000706285.1
GCA_000706305.1
GCA_000706325.1
GCA_000706345.1
GCA_000706365.1
GCA_000706385.1
GCA_000706405.1
GCA_000706425.1
GCA_000706445.1
GCA_000706465.1
GCA_000706485.1
GCA_000706505.1
GCA_000706525.1
GCA_000706545.1
GCA_000706565.1
GCA_000706585.1
GCA_000706605.1
GCA_000706625.1
GCA_000706645.1
GCA_000706665.1
GCA_000706685.1
GCA_000706705.1
GCA_000706725.1
GCA_000706745.1
GCA_000706765.1
GCA_000706785.1
GCA_000706805.1
GCA_000706825.2
GCA_000706845.2
GCA_000706865.2
GCA_000706885.2
GCA_000706905.2
GCA_000706925.2
GCA_000706945.2
GCA_000706965.2
GCA_000706985.2
GCA_000707005.2
GCA_000707025.2
GCA_000707045.2
GCA_000707065.2
GCA_000707085.2
GCA_000707105.2
GCA_000707125.2
GCA_000707145.2
GCA_000707165.2
GCA_000707185.2
GCA_000707205.2
GCA_000707225.2
GCA_000707245.2
GCA_000707265.2
GCA_000707285.2
GCA_000707305.2
GCA_000707325.2
GCA_000707345.2
GCA_000707365.2
GCA_000707385.2
GCA_000707405.2
GCA_000707425.2
GCA_000707445.2
GCA_000707465.2
GCA_000707485.2
GCA_000707505.2
GCA_000707525.2
GCA_000707545.2
GCA_000707565.2
GCA_000707585.2
GCA_000707605.2
GCA_000707625.2
GCA_000707645.2
GCA_000707665.2
GCA_000707685.2
GCA_000707705.2
GCA_000707725.2
GCA_000707745.2
GCA_000707765.2
GCA_000707785.2
GCA_000707805.2
GCA_000707825.2
GCA_000707845.2
GCA_000707865.2
GCA_000707885.2
GCA_000707905.2
GCA_000707925.1
GCA_000707945.1
GCA_000707965.1
GCA_000707985.1
GCA_000708005.1
GCA_000708045.1
GCA_000708185.1
GCA_000708485.1
GCA_000708505.1
GCA_000708525.1
GCA_000708545.1
GCA_000708575.1
GCA_000708755.2
GCA_000708775.1
GCA_000708795.1
GCA_000708815.1
GCA_000708865.1
GCA_000708905.1
GCA_000708945.1
GCA_000708965.1
GCA_000708985.1
GCA_000709165.1
GCA_000709185.1
GCA_000709205.1
GCA_000709225.1
GCA_000709245.1
GCA_000709285.1
GCA_000709305.1
GCA_000709395.1
GCA_000709415.1
GCA_000709435.1
GCA_000709455.1
GCA_000709475.1
GCA_000709495.1
GCA_000709535.1
GCA_000709555.1
GCA_000709735.1
GCA_000709755.1
GCA_000709775.1
GCA_000709795.1
GCA_000709815.1
GCA_000709835.1
GCA_000709855.1
GCA_000709875.1
GCA_000709915.1
GCA_000709935.2
GCA_000709975.1
GCA_000710055.1
GCA_000710095.1
GCA_000710135.3
GCA_000710145.1
GCA_000710155.1
GCA_000710165.1
GCA_000710255.1
GCA_000710365.2
GCA_000710375.2
GCA_000710445.1
GCA_000710455.1
GCA_000710505.1
GCA_000710585.3
GCA_000710625.1
GCA_000710665.1
GCA_000710695.1
GCA_000710735.1
GCA_000710755.1
GCA_000710775.1
GCA_000710935.1
GCA_000710975.1
GCA_000710985.1
GCA_000710995.1
GCA_000711005.1
GCA_000711055.1
GCA_000711065.1
GCA_000711095.1
GCA_000711105.1
GCA_000711115.1
GCA_000711155.1
GCA_000711175.1
GCA_000711355.1
GCA_000711365.1
GCA_000711375.1
GCA_000711415.1
GCA_000711435.1
GCA_000711455.1
GCA_000711475.1
GCA_000711485.1
GCA_000711515.1
GCA_000711525.1
GCA_000711555.1
GCA_000711565.1
GCA_000711595.1
GCA_000711605.1
GCA_000711635.1
GCA_000711645.1
GCA_000711655.1
GCA_000712235.1
GCA_000712255.2
GCA_000712275.1
GCA_000712295.1
GCA_000712315.1
GCA_000712375.1
GCA_000712385.1
GCA_000712415.1
GCA_000712425.1
GCA_000712555.1
GCA_000712565.2
GCA_000712595.1
GCA_000712615.1
GCA_000712635.2
GCA_000712655.1
GCA_000712665.1
GCA_000712675.1
GCA_000712685.1
GCA_000712735.1
GCA_000712745.1
GCA_000712755.1
GCA_000712765.1
GCA_000712815.1
GCA_000712825.1
GCA_000712835.1
GCA_000712845.1
GCA_000712895.1
GCA_000712905.1
GCA_000712915.1
GCA_000712925.1
GCA_000713015.1
GCA_000713025.1
GCA_000713035.1
GCA_000713045.1
GCA_000713095.1
GCA_000713105.1
GCA_000713115.1
GCA_000713135.1
GCA_000713175.1
GCA_000713185.1
GCA_000713195.1
GCA_000713235.1
GCA_000713255.1
GCA_000713265.1
GCA_000713275.1
GCA_000713315.1
GCA_000713335.1
GCA_000713345.1
GCA_000713355.1
GCA_000713395.1
GCA_000713415.1
GCA_000713425.1
GCA_000713435.1
GCA_000713455.1
GCA_000713495.1
GCA_000713505.1
GCA_000713525.1
GCA_000713535.1
GCA_000713575.1
GCA_000713585.1
GCA_000713605.1
GCA_000713615.1
GCA_000713655.1
GCA_000713675.1
GCA_000713685.1
GCA_000713695.1
GCA_000713735.1
GCA_000713745.1
GCA_000713775.1
GCA_000713785.1
GCA_000713815.1
GCA_000713825.1
GCA_000713855.1
GCA_000713865.1
GCA_000713895.1
GCA_000713905.1
GCA_000713935.1
GCA_000713945.1
GCA_000713975.1
GCA_000713985.1
GCA_000714015.1
GCA_000714025.1
GCA_000714055.1
GCA_000714065.1
GCA_000714095.1
GCA_000714105.1
GCA_000714135.1
GCA_000714145.1
GCA_000714175.1
GCA_000714185.1
GCA_000714215.1
GCA_000714225.1
GCA_000714255.1
GCA_000714265.1
GCA_000714295.1
GCA_000714305.1
GCA_000714335.1
GCA_000714345.1
GCA_000714375.1
GCA_000714385.1
GCA_000714415.1
GCA_000714445.1
GCA_000714455.1
GCA_000714495.2
GCA_000714515.1
GCA_000714535.1
GCA_000714545.1
GCA_000714555.1
GCA_000714595.1
GCA_000714635.1
GCA_000714655.1
GCA_000714675.1
GCA_000714705.1
GCA_000714755.1
GCA_000714795.1
GCA_000714815.1
GCA_000714835.1
GCA_000714855.1
GCA_000714875.1
GCA_000714895.1
GCA_000714915.1
GCA_000714935.1
GCA_000714955.1
GCA_000714975.1
GCA_000714995.1
GCA_000715015.1
GCA_000715035.1
GCA_000715155.2
GCA_000715175.2
GCA_000715185.1
GCA_000715195.2
GCA_000715205.1
GCA_000715255.1
GCA_000715355.1
GCA_000715375.1
GCA_000715415.1
GCA_000715505.1
GCA_000717515.1
GCA_000717535.1
GCA_000721835.1
GCA_000721855.1
GCA_000721865.3
GCA_000721875.1
GCA_000722485.1
GCA_000722505.1
GCA_000722535.2
GCA_000722545.1
GCA_000722565.1
GCA_000722615.1
GCA_000722625.1
GCA_000722635.1
GCA_000722675.1
GCA_000722685.1
GCA_000722695.1
GCA_000722705.1
GCA_000722755.1
GCA_000722765.1
GCA_000722775.1
GCA_000722815.1
GCA_000722835.1
GCA_000722845.1
GCA_000722875.1
GCA_000722885.1
GCA_000722995.1
GCA_000723165.1
GCA_000723205.1
GCA_000723225.2
GCA_000723325.1
GCA_000723345.1
GCA_000723385.1
GCA_000723405.1
GCA_000723425.2
GCA_000723465.1
GCA_000723485.1
GCA_000723505.1
GCA_000723525.1
GCA_000723545.1
GCA_000723565.1
GCA_000723585.1
GCA_000723605.1
GCA_000723625.1
GCA_000723705.1
GCA_000723725.1
GCA_000723765.1
GCA_000723785.1
GCA_000723805.1
GCA_000723825.1
GCA_000723925.1
GCA_000723965.1
GCA_000723985.1
GCA_000724025.1
GCA_000724065.1
GCA_000724105.1
GCA_000724125.1
GCA_000724165.1
GCA_000724175.1
GCA_000724205.3
GCA_000724225.2
GCA_000724245.2
GCA_000724265.2
GCA_000724285.2
GCA_000724305.2
GCA_000724325.2
GCA_000724345.2
GCA_000724365.2
GCA_000724385.2
GCA_000724405.2
GCA_000724425.2
GCA_000724445.2
GCA_000724485.1
GCA_000724505.1
GCA_000724525.1
GCA_000724585.1
GCA_000724605.1
GCA_000724625.1
GCA_000724665.2
GCA_000724685.2
GCA_000724705.2
GCA_000724735.1
GCA_000724775.3
GCA_000724795.1
GCA_000724805.1
GCA_000724815.1
GCA_000724905.2
GCA_000724915.1
GCA_000724925.1
GCA_000724965.1
GCA_000724975.1
GCA_000725005.1
GCA_000725015.1
GCA_000725025.1
GCA_000725035.1
GCA_000725105.2
GCA_000725125.1
GCA_000725145.1
GCA_000725165.1
GCA_000725175.1
GCA_000725185.1
GCA_000725195.1
GCA_000725245.1
GCA_000725265.1
GCA_000725285.1
GCA_000725305.1
GCA_000725325.1
GCA_000725345.1
GCA_000725365.1
GCA_000725385.1
GCA_000725405.1
GCA_000725445.1
GCA_000725865.2
GCA_000725925.1
GCA_000725945.1
GCA_000725955.1
GCA_000725985.1
GCA_000726005.1
GCA_000726025.1
GCA_000726045.1
GCA_000726065.1
GCA_000726075.1
GCA_000726105.1
GCA_000726125.1
GCA_000726145.1
GCA_000726155.1
GCA_000726175.1
GCA_000726185.1
GCA_000726225.1
GCA_000726235.1
GCA_000726265.1
GCA_000726275.1
GCA_000726305.1
GCA_000726325.1
GCA_000726335.1
GCA_000726355.1
GCA_000726385.1
GCA_000726395.1
GCA_000726425.1
GCA_000726445.1
GCA_000726465.1
GCA_000726475.1
GCA_000726505.1
GCA_000726525.1
GCA_000726545.1
GCA_000726555.1
GCA_000726585.1
GCA_000726605.1
GCA_000726625.1
GCA_000726635.1
GCA_000726655.1
GCA_000726685.1
GCA_000726695.1
GCA_000726705.1
GCA_000726725.1
GCA_000726765.1
GCA_000726775.1
GCA_000726805.1
GCA_000726815.1
GCA_000726845.1
GCA_000726865.1
GCA_000726885.1
GCA_000726905.1
GCA_000726915.1
GCA_000726925.1
GCA_000726965.1
GCA_000726985.1
GCA_000726995.1
GCA_000727015.1
GCA_000727045.1
GCA_000727065.1
GCA_000727085.1
GCA_000727095.1
GCA_000727125.1
GCA_000727145.1
GCA_000727165.1
GCA_000727175.1
GCA_000727205.1
GCA_000727225.1
GCA_000727245.1
GCA_000727255.1
GCA_000727285.1
GCA_000727305.1
GCA_000727315.1
GCA_000727345.1
GCA_000727355.1
GCA_000727385.1
GCA_000727395.1
GCA_000727405.1
GCA_000727445.1
GCA_000727465.1
GCA_000727495.1
GCA_000727515.1
GCA_000727545.1
GCA_000727565.1
GCA_000727585.1
GCA_000727605.1
GCA_000727625.1
GCA_000727635.1
GCA_000727655.1
GCA_000727665.1
GCA_000727705.1
GCA_000727725.1
GCA_000727735.1
GCA_000727755.1
GCA_000727765.1
GCA_000727805.1
GCA_000727825.1
GCA_000727845.1
GCA_000727865.1
GCA_000727885.1
GCA_000727905.1
GCA_000727915.1
GCA_000727925.1
GCA_000727945.1
GCA_000727985.1
GCA_000727995.1
GCA_000728015.1
GCA_000728045.1
GCA_000728055.1
GCA_000728065.1
GCA_000728105.1
GCA_000728125.1
GCA_000728135.1
GCA_000728145.1
GCA_000728185.1
GCA_000728205.1
GCA_000728215.1
GCA_000728245.1
GCA_000728265.1
GCA_000728275.1
GCA_000728305.1
GCA_000728325.1
GCA_000728345.1
GCA_000728365.1
GCA_000728385.1
GCA_000728405.1
GCA_000728415.1
GCA_000728425.1
GCA_000728465.1
GCA_000728485.1
GCA_000728495.1
GCA_000728505.1
GCA_000728525.1
GCA_000728565.1
GCA_000728585.1
GCA_000728595.1
GCA_000728615.1
GCA_000728645.1
GCA_000728665.1
GCA_000728675.1
GCA_000728685.1
GCA_000728725.1
GCA_000728745.1
GCA_000728765.1
GCA_000728775.1
GCA_000728805.1
GCA_000728825.1
GCA_000728845.1
GCA_000728855.1
GCA_000728885.1
GCA_000728905.1
GCA_000728925.1
GCA_000728935.1
GCA_000728945.1
GCA_000728975.1
GCA_000729005.1
GCA_000729015.1
GCA_000729045.2
GCA_000729055.1
GCA_000729075.1
GCA_000729095.1
GCA_000729125.1
GCA_000729135.1
GCA_000729145.1
GCA_000729185.1
GCA_000729195.1
GCA_000729225.1
GCA_000729235.1
GCA_000729245.1
GCA_000729285.1
GCA_000729305.1
GCA_000729325.1
GCA_000729345.1
GCA_000729355.1
GCA_000729385.1
GCA_000729405.1
GCA_000729415.1
GCA_000729445.1
GCA_000729465.1
GCA_000729475.1
GCA_000729485.1
GCA_000729505.1
GCA_000729545.1
GCA_000729555.1
GCA_000729565.1
GCA_000729595.1
GCA_000729625.1
GCA_000729645.1
GCA_000729665.1
GCA_000729685.1
GCA_000729705.1
GCA_000729725.1
GCA_000729745.1
GCA_000729755.1
GCA_000729765.1
GCA_000729805.1
GCA_000729985.1
GCA_000730025.1
GCA_000730035.1
GCA_000730045.1
GCA_000730055.1
GCA_000730105.1
GCA_000730125.1
GCA_000730135.1
GCA_000730165.2
GCA_000730205.1
GCA_000730215.2
GCA_000730245.1
GCA_000730255.1
GCA_000730345.1
GCA_000730365.1
GCA_000730385.1
GCA_000730405.1
GCA_000730425.1
GCA_000730445.1
GCA_000730465.1
GCA_000730485.1
GCA_000730525.1
GCA_000730975.1
GCA_000731025.2
GCA_000731055.1
GCA_000731085.1
GCA_000731125.1
GCA_000731155.1
GCA_000731175.1
GCA_000731295.1
GCA_000731315.1
GCA_000731355.1
GCA_000731455.1
GCA_000731635.1
GCA_000731655.1
GCA_000731675.1
GCA_000731685.1
GCA_000731735.1
GCA_000731745.1
GCA_000731785.1
GCA_000731795.1
GCA_000731855.1
GCA_000731865.1
GCA_000731875.1
GCA_000731915.1
GCA_000731935.1
GCA_000732115.1
GCA_000732325.1
GCA_000732345.1
GCA_000732355.1
GCA_000732385.1
GCA_000732425.1
GCA_000732465.1
GCA_000732485.2
GCA_000732525.1
GCA_000732535.1
GCA_000732605.1
GCA_000732615.1
GCA_000732625.1
GCA_000732635.1
GCA_000732705.1
GCA_000732745.1
GCA_000732905.1
GCA_000732925.1
GCA_000732945.1
GCA_000732965.1
GCA_000733115.1
GCA_000733145.1
GCA_000733255.1
GCA_000733275.2
GCA_000733295.1
GCA_000733315.1
GCA_000733325.1
GCA_000733475.1
GCA_000733685.1
GCA_000733715.2
GCA_000733725.1
GCA_000734015.1
GCA_000734055.1
GCA_000734475.1
GCA_000734775.1
GCA_000734805.1
GCA_000734845.1
GCA_000734885.1
GCA_000734895.2
GCA_000734905.1
GCA_000734955.1
GCA_000734965.1
GCA_000734975.2
GCA_000735055.1
GCA_000735065.1
GCA_000735105.1
GCA_000735115.1
GCA_000735125.1
GCA_000735135.1
GCA_000735205.1
GCA_000735215.1
GCA_000735255.1
GCA_000735265.1
GCA_000735285.1
GCA_000735325.1
GCA_000735345.1
GCA_000735355.1
GCA_000735365.1
GCA_000735375.1
GCA_000735425.1
GCA_000735435.1
GCA_000735445.1
GCA_000735455.1
GCA_000735505.1
GCA_000735515.1
GCA_000735525.1
GCA_000735535.1
GCA_000735585.1
GCA_000735595.1
GCA_000735605.1
GCA_000735635.1
GCA_000735675.1
GCA_000735695.2
GCA_000735755.1
GCA_000735795.1
GCA_000735815.1
GCA_000735835.1
GCA_000735855.1
GCA_000735875.1
GCA_000735895.1
GCA_000735915.1
GCA_000735935.1
GCA_000735955.1
GCA_000735975.1
GCA_000735995.1
GCA_000736015.1
GCA_000736035.1
GCA_000736055.1
GCA_000736075.1
GCA_000736095.1
GCA_000736115.1
GCA_000736135.1
GCA_000736155.1
GCA_000736175.1
GCA_000736195.1
GCA_000736215.1
GCA_000736235.1
GCA_000736255.1
GCA_000736275.1
GCA_000736295.4
GCA_000736415.1
GCA_000736435.1
GCA_000736455.1
GCA_000736515.1
GCA_000736535.1
GCA_000736555.1
GCA_000736575.1
GCA_000736595.1
GCA_000736615.1
GCA_000736635.1
GCA_000736655.1
GCA_000736675.1
GCA_000736695.1
GCA_000736715.1
GCA_000736735.1
GCA_000736765.1
GCA_000736775.1
GCA_000736785.1
GCA_000736795.1
GCA_000736845.1
GCA_000736855.1
GCA_000736865.1
GCA_000736875.1
GCA_000736925.1
GCA_000736935.1
GCA_000736945.1
GCA_000736955.1
GCA_000737005.1
GCA_000737015.1
GCA_000737025.1
GCA_000737065.1
GCA_000737085.1
GCA_000737145.1
GCA_000737165.1
GCA_000737185.1
GCA_000737225.1
GCA_000737235.1
GCA_000737245.1
GCA_000737305.2
GCA_000737315.1
GCA_000737325.2
GCA_000737335.3
GCA_000737385.1
GCA_000737405.1
GCA_000737515.1
GCA_000737535.1
GCA_000737555.1
GCA_000737575.1
GCA_000737595.1
GCA_000737615.1
GCA_000737635.1
GCA_000737665.1
GCA_000737685.1
GCA_000737695.1
GCA_000737705.1
GCA_000737715.1
GCA_000737765.1
GCA_000737775.1
GCA_000737785.1
GCA_000737845.1
GCA_000737865.1
GCA_000737885.1
GCA_000737945.1
GCA_000737955.1
GCA_000737985.1
GCA_000738015.1
GCA_000738045.1
GCA_000738065.1
GCA_000738085.1
GCA_000738105.1
GCA_000738115.1
GCA_000738125.1
GCA_000738435.1
GCA_000738445.1
GCA_000738475.1
GCA_000738495.1
GCA_000738515.1
GCA_000738535.1
GCA_000738675.1
GCA_000738695.1
GCA_000738715.1
GCA_000738785.1
GCA_000738845.1
GCA_000738865.1
GCA_000738875.1
GCA_000739015.1
GCA_000739045.1
GCA_000739085.1
GCA_000739105.1
GCA_000739315.1
GCA_000739325.1
GCA_000739335.1
GCA_000739375.1
GCA_000739395.1
GCA_000739415.1
GCA_000739435.1
GCA_000739455.1
GCA_000739475.1
GCA_000739495.1
GCA_000739515.1
GCA_000739535.1
GCA_000739675.1
GCA_000739695.1
GCA_000739895.2
GCA_000740055.1
GCA_000740095.1
GCA_000740115.1
GCA_000740135.1
GCA_000740155.1
GCA_000740175.1
GCA_000740195.1
GCA_000740215.1
GCA_000740235.1
GCA_000740255.1
GCA_000740275.1
GCA_000740295.1
GCA_000740315.1
GCA_000740335.1
GCA_000740355.1
GCA_000740375.1
GCA_000740395.1
GCA_000740415.1
GCA_000740435.1
GCA_000740455.1
GCA_000740475.1
GCA_000740485.1
GCA_000740515.2
GCA_000740535.1
GCA_000740545.1
GCA_000740555.1
GCA_000740565.1
GCA_000740615.1
GCA_000740625.1
GCA_000740665.1
GCA_000740675.1
GCA_000740715.1
GCA_000740735.1
GCA_000740745.1
GCA_000740775.1
GCA_000740785.1
GCA_000740795.1
GCA_000740805.1
GCA_000740855.1
GCA_000740865.1
GCA_000740925.2
GCA_000740945.1
GCA_000740965.1
GCA_000740985.1
GCA_000741005.1
GCA_000741065.1
GCA_000741085.1
GCA_000741095.1
GCA_000741125.1
GCA_000741135.1
GCA_000741165.1
GCA_000741175.1
GCA_000741205.1
GCA_000741215.1
GCA_000741245.1
GCA_000741255.1
GCA_000741285.1
GCA_000741295.1
GCA_000741325.1
GCA_000741335.1
GCA_000741365.1
GCA_000741375.1
GCA_000741405.1
GCA_000741415.1
GCA_000741445.1
GCA_000741455.1
GCA_000741485.1
GCA_000741495.1
GCA_000741525.1
GCA_000741535.1
GCA_000741565.1
GCA_000741575.1
GCA_000741605.1
GCA_000741615.1
GCA_000741625.1
GCA_000741645.1
GCA_000741685.1
GCA_000741695.1
GCA_000741705.1
GCA_000741715.1
GCA_000741765.1
GCA_000741775.1
GCA_000741785.1
GCA_000741825.1
GCA_000741865.1
GCA_000741925.1
GCA_000741935.1
GCA_000741965.1
GCA_000741995.1
GCA_000742005.1
GCA_000742015.1
GCA_000742055.1
GCA_000742075.1
GCA_000742085.1
GCA_000742095.1
GCA_000742135.1
GCA_000742145.1
GCA_000742155.1
GCA_000742195.1
GCA_000742215.1
GCA_000742255.1
GCA_000742275.1
GCA_000742315.1
GCA_000742455.1
GCA_000742655.1
GCA_000742675.1
GCA_000742695.1
GCA_000742715.1
GCA_000742735.1
GCA_000742755.1
GCA_000742775.1
GCA_000742795.1
GCA_000742815.1
GCA_000742835.1
GCA_000742855.1
GCA_000742875.1
GCA_000742895.1
GCA_000742915.1
GCA_000742955.1
GCA_000742975.1
GCA_000742995.1
GCA_000743015.1
GCA_000743035.1
GCA_000743055.1
GCA_000743075.1
GCA_000743095.1
GCA_000743105.1
GCA_000743115.1
GCA_000743155.1
GCA_000743165.1
GCA_000743195.1
GCA_000743235.1
GCA_000743255.1
GCA_000743295.1
GCA_000743355.1
GCA_000743365.1
GCA_000743395.1
GCA_000743405.1
GCA_000743415.1
GCA_000743455.1
GCA_000743465.1
GCA_000743515.1
GCA_000743525.1
GCA_000743535.1
GCA_000743575.1
GCA_000743595.1
GCA_000743635.1
GCA_000743655.1
GCA_000743695.1
GCA_000743785.2
GCA_000743805.1
GCA_000743815.1
GCA_000743825.1
GCA_000743865.1
GCA_000743885.1
GCA_000743895.1
GCA_000743945.1
GCA_000743955.1
GCA_000743995.1
GCA_000744065.1
GCA_000746455.1
GCA_000746485.1
GCA_000746505.1
GCA_000746525.1
GCA_000746565.1
GCA_000746585.2
GCA_000746605.1
GCA_000746625.1
GCA_000746645.1
GCA_000746665.1
GCA_000746865.1
GCA_000746875.1
GCA_000746885.1
GCA_000746925.1
GCA_000746935.1
GCA_000746965.1
GCA_000746985.1
GCA_000747075.1
GCA_000747085.1
GCA_000747095.1
GCA_000747135.1
GCA_000747155.1
GCA_000747175.1
GCA_000747195.1
GCA_000747205.1
GCA_000747235.1
GCA_000747245.1
GCA_000747295.1
GCA_000747315.1
GCA_000747335.1
GCA_000747345.1
GCA_000747375.1
GCA_000747525.1
GCA_000747545.1
GCA_000747565.1
GCA_000747585.1
GCA_000747625.2
GCA_000747645.1
GCA_000747685.1
GCA_000747825.1
GCA_000747835.1
GCA_000747845.1
GCA_000747885.1
GCA_000747905.1
GCA_000747925.1
GCA_000747945.1
GCA_000747965.1
GCA_000747985.1
GCA_000748005.1
GCA_000748025.1
GCA_000748045.1
GCA_000748065.1
GCA_000748085.1
GCA_000748105.1
GCA_000748125.1
GCA_000748145.1
GCA_000748165.1
GCA_000748185.1
GCA_000748205.1
GCA_000748225.1
GCA_000748245.1
GCA_000748265.1
GCA_000748285.1
GCA_000748305.1
GCA_000748325.1
GCA_000748345.1
GCA_000748365.1
GCA_000748385.1
GCA_000748405.1
GCA_000748425.1
GCA_000748445.1
GCA_000748465.1
GCA_000748485.1
GCA_000748505.1
GCA_000748525.1
GCA_000748545.1
GCA_000748565.1
GCA_000748585.1
GCA_000748605.1
GCA_000748625.1
GCA_000748645.1
GCA_000748665.1
GCA_000748685.1
GCA_000748705.1
GCA_000748725.1
GCA_000748745.1
GCA_000748765.1
GCA_000748785.1
GCA_000748805.1
GCA_000748825.1
GCA_000748845.1
GCA_000748865.1
GCA_000748885.1
GCA_000748905.1
GCA_000748925.1
GCA_000748945.1
GCA_000748965.1
GCA_000748985.1
GCA_000749005.1
GCA_000749025.1
GCA_000749045.1
GCA_000749065.1
GCA_000749085.1
GCA_000749105.1
GCA_000749125.1
GCA_000749145.1
GCA_000749165.1
GCA_000749195.1
GCA_000749215.1
GCA_000749235.1
GCA_000749255.1
GCA_000749275.1
GCA_000749295.1
GCA_000749315.1
GCA_000749335.1
GCA_000749355.1
GCA_000749375.1
GCA_000749395.1
GCA_000749415.1
GCA_000749435.1
GCA_000749455.1
GCA_000749465.3
GCA_000749505.1
GCA_000749525.1
GCA_000749545.1
GCA_000749565.1
GCA_000749575.1
GCA_000749605.1
GCA_000749615.1
GCA_000749625.1
GCA_000749665.1
GCA_000749675.1
GCA_000749685.1
GCA_000749725.1
GCA_000749745.1
GCA_000749765.1
GCA_000749785.1
GCA_000749805.1
GCA_000749825.1
GCA_000749845.1
GCA_000749855.1
GCA_000749865.1
GCA_000749905.1
GCA_000749915.1
GCA_000749925.1
GCA_000749965.1
GCA_000749995.1
GCA_000750005.1
GCA_000750045.1
GCA_000750055.1
GCA_000750065.1
GCA_000750175.1
GCA_000750195.1
GCA_000750215.1
GCA_000750225.1
GCA_000750255.1
GCA_000750275.1
GCA_000750295.1
GCA_000750315.1
GCA_000750335.1
GCA_000750355.1
GCA_000750375.1
GCA_000750395.2
GCA_000750415.2
GCA_000750435.1
GCA_000750455.1
GCA_000750475.1
GCA_000750495.1
GCA_000750515.1
GCA_000750535.1
GCA_000750555.1
GCA_000750575.1
GCA_000750585.1
GCA_000750615.1
GCA_000750655.1
GCA_000750905.1
GCA_000750955.1
GCA_000751035.1
GCA_000751055.1
GCA_000751235.1
GCA_000751255.1
GCA_000751275.1
GCA_000751295.2
GCA_000751315.1
GCA_000751355.1
GCA_000751495.1
GCA_000751515.1
GCA_000751635.1
GCA_000751655.1
GCA_000751695.2
GCA_000751735.1
GCA_000751755.1
GCA_000751775.1
GCA_000751815.1
GCA_000751875.1
GCA_000751895.1
GCA_000751955.1
GCA_000751995.1
GCA_000752015.1
GCA_000752055.1
GCA_000752075.1
GCA_000753575.1
GCA_000753715.1
GCA_000753725.1
GCA_000753735.1
GCA_000753775.1
GCA_000753795.1
GCA_000753855.1
GCA_000753875.1
GCA_000753945.1
GCA_000754025.1
GCA_000754095.2
GCA_000754115.1
GCA_000754155.1
GCA_000754175.1
GCA_000754225.1
GCA_000754265.1
GCA_000754275.1
GCA_000754305.1
GCA_000754345.1
GCA_000754365.1
GCA_000754375.1
GCA_000754405.1
GCA_000754425.1
GCA_000754435.1
GCA_000754445.1
GCA_000754455.1
GCA_000754505.1
GCA_000754585.1
GCA_000754605.1
GCA_000754685.1
GCA_000754695.1
GCA_000754705.1
GCA_000754715.1
GCA_000754765.1
GCA_000754785.1
GCA_000754805.1
GCA_000754815.1
GCA_000754965.1
GCA_000754975.1
GCA_000754985.1
GCA_000754995.1
GCA_000755045.1
GCA_000755055.1
GCA_000755085.1
GCA_000755105.1
GCA_000755125.1
GCA_000755145.1
GCA_000755185.1
GCA_000755265.1
GCA_000755285.1
GCA_000755305.1
GCA_000755325.1
GCA_000755345.1
GCA_000755365.1
GCA_000755385.1
GCA_000755405.1
GCA_000755425.1
GCA_000755445.1
GCA_000755455.1
GCA_000755485.1
GCA_000755505.1
GCA_000755525.1
GCA_000755535.1
GCA_000755545.1
GCA_000755585.2
GCA_000755605.1
GCA_000755625.1
GCA_000755665.1
GCA_000755675.1
GCA_000755705.1
GCA_000755725.1
GCA_000755765.1
GCA_000755785.1
GCA_000755805.1
GCA_000755825.1
GCA_000755845.1
GCA_000755865.1
GCA_000755885.1
GCA_000755905.1
GCA_000755925.1
GCA_000755945.1
GCA_000755965.1
GCA_000755985.1
GCA_000756005.1
GCA_000756025.2
GCA_000756045.1
GCA_000756065.1
GCA_000756085.1
GCA_000756105.1
GCA_000756125.1
GCA_000756145.1
GCA_000756165.1
GCA_000756185.1
GCA_000756205.1
GCA_000756225.1
GCA_000756285.1
GCA_000756355.1
GCA_000756375.1
GCA_000756385.1
GCA_000756415.3
GCA_000756435.3
GCA_000756465.1
GCA_000756485.1
GCA_000756505.1
GCA_000756525.1
GCA_000756545.1
GCA_000756565.1
GCA_000756575.1
GCA_000756615.1
GCA_000756655.1
GCA_000756665.1
GCA_000756695.1
GCA_000756715.2
GCA_000756735.1
GCA_000756775.2
GCA_000756815.1
GCA_000756845.1
GCA_000756855.1
GCA_000756865.1
GCA_000756905.1
GCA_000756915.1
GCA_000756925.1
GCA_000756965.1
GCA_000756975.1
GCA_000756985.1
GCA_000757015.2
GCA_000757035.2
GCA_000757055.1
GCA_000757075.1
GCA_000757095.1
GCA_000757105.1
GCA_000757145.1
GCA_000757165.1
GCA_000757175.1
GCA_000757185.1
GCA_000757225.1
GCA_000757235.1
GCA_000757245.1
GCA_000757255.1
GCA_000757305.1
GCA_000757315.2
GCA_000757325.1
GCA_000757365.1
GCA_000757385.1
GCA_000757405.1
GCA_000757415.1
GCA_000757425.2
GCA_000757435.1
GCA_000757485.1
GCA_000757505.1
GCA_000757525.1
GCA_000757585.1
GCA_000757725.1
GCA_000757785.1
GCA_000757795.1
GCA_000757825.1
GCA_000757845.1
GCA_000757865.1
GCA_000757885.1
GCA_000757925.1
GCA_000757935.1
GCA_000757945.1
GCA_000757955.1
GCA_000758005.1
GCA_000758025.1
GCA_000758045.1
GCA_000758065.1
GCA_000758075.1
GCA_000758085.1
GCA_000758125.1
GCA_000758145.1
GCA_000758165.1
GCA_000758175.1
GCA_000758185.1
GCA_000758225.1
GCA_000758245.1
GCA_000758265.1
GCA_000758285.1
GCA_000758305.1
GCA_000758325.1
GCA_000758345.1
GCA_000758365.1
GCA_000758385.1
GCA_000758405.1
GCA_000758445.1
GCA_000758465.1
GCA_000758525.1
GCA_000758545.1
GCA_000758565.1
GCA_000758585.1
GCA_000758605.1
GCA_000758625.1
GCA_000758645.1
GCA_000758665.1
GCA_000758685.1
GCA_000758705.1
GCA_000758725.1
GCA_000758745.1
GCA_000758755.1
GCA_000758765.1
GCA_000758775.1
GCA_000758825.1
GCA_000758845.1
GCA_000758865.1
GCA_000758885.1
GCA_000758905.1
GCA_000758925.1
GCA_000758945.1
GCA_000758965.1
GCA_000758985.1
GCA_000759025.1
GCA_000759045.1
GCA_000759055.1
GCA_000759065.1
GCA_000759075.1
GCA_000759125.1
GCA_000759165.1
GCA_000759185.1
GCA_000759205.1
GCA_000759225.1
GCA_000759245.1
GCA_000759265.1
GCA_000759285.1
GCA_000759305.1
GCA_000759315.1
GCA_000759375.1
GCA_000759385.1
GCA_000759395.1
GCA_000759435.1
GCA_000759445.1
GCA_000759475.1
GCA_000759485.1
GCA_000759515.1
GCA_000759535.1
GCA_000759555.1
GCA_000759575.1
GCA_000759595.1
GCA_000759615.1
GCA_000759635.1
GCA_000759735.1
GCA_000759755.1
GCA_000759775.1
GCA_000759795.1
GCA_000759855.1
GCA_000759865.1
GCA_000759875.1
GCA_000759885.1
GCA_000759935.1
GCA_000759955.1
GCA_000759975.1
GCA_000760015.1
GCA_000760035.1
GCA_000760055.1
GCA_000760075.1
GCA_000760095.1
GCA_000760115.1
GCA_000760155.1
GCA_000760175.1
GCA_000760195.1
GCA_000760215.1
GCA_000760235.1
GCA_000760255.1
GCA_000760275.1
GCA_000760295.1
GCA_000760315.1
GCA_000760335.1
GCA_000760355.1
GCA_000760375.1
GCA_000760495.2
GCA_000760505.2
GCA_000760615.1
GCA_000760655.1
GCA_000760695.2
GCA_000761095.1
GCA_000761115.1
GCA_000761135.1
GCA_000761155.1
GCA_000761175.1
GCA_000761195.1
GCA_000761215.1
GCA_000761235.1
GCA_000761245.1
GCA_000761255.1
GCA_000761265.1
GCA_000761315.1
GCA_000761335.1
GCA_000761355.1
GCA_000761375.1
GCA_000761395.1
GCA_000761415.1
GCA_000761445.1
GCA_000761485.1
GCA_000761495.1
GCA_000761575.1
GCA_000761585.1
GCA_000761595.1
GCA_000761645.1
GCA_000761665.1
GCA_000761685.1
GCA_000761705.1
GCA_000761725.1
GCA_000761745.1
GCA_000761765.1
GCA_000761785.1
GCA_000761805.1
GCA_000761825.1
GCA_000761845.1
GCA_000761865.1
GCA_000761885.1
GCA_000761905.1
GCA_000761925.1
GCA_000761945.1
GCA_000761955.1
GCA_000761965.1
GCA_000761975.1
GCA_000762025.1
GCA_000762045.1
GCA_000762065.1
GCA_000762085.1
GCA_000762105.1
GCA_000762125.1
GCA_000762145.1
GCA_000762165.1
GCA_000762185.1
GCA_000762205.1
GCA_000762225.1
GCA_000762245.1
GCA_000762285.1
GCA_000762305.1
GCA_000762315.1
GCA_000762325.1
GCA_000762335.1
GCA_000762385.1
GCA_000762405.1
GCA_000762425.1
GCA_000762445.1
GCA_000762465.1
GCA_000762485.1
GCA_000762725.1
GCA_000762745.1
GCA_000762845.1
GCA_000762855.1
GCA_000762865.1
GCA_000762875.1
GCA_000762925.1
GCA_000762955.1
GCA_000762975.1
GCA_000763035.1
GCA_000763055.1
GCA_000763095.1
GCA_000763125.1
GCA_000763135.1
GCA_000763195.1
GCA_000763225.1
GCA_000763245.2
GCA_000763255.1
GCA_000763325.2
GCA_000763475.1
GCA_000763495.1
GCA_000763515.1
GCA_000763535.2
GCA_000763555.1
GCA_000763575.1
GCA_000763625.1
GCA_000763635.1
GCA_000763645.1
GCA_000763685.1
GCA_000763705.1
GCA_000763725.1
GCA_000763745.1
GCA_000763765.1
GCA_000763785.1
GCA_000763805.1
GCA_000763825.1
GCA_000763845.1
GCA_000763865.1
GCA_000763885.1
GCA_000763905.1
GCA_000763925.1
GCA_000763935.1
GCA_000763955.1
GCA_000764005.1
GCA_000764025.1
GCA_000764045.2
GCA_000764085.1
GCA_000764125.1
GCA_000764145.1
GCA_000764165.1
GCA_000764185.1
GCA_000764205.1
GCA_000764215.1
GCA_000764225.1
GCA_000764325.1
GCA_000764335.1
GCA_000764345.1
GCA_000764355.1
GCA_000764405.1
GCA_000764435.1
GCA_000764465.1
GCA_000764495.1
GCA_000764515.1
GCA_000764535.1
GCA_000764555.1
GCA_000764575.1
GCA_000764595.1
GCA_000764615.1
GCA_000764635.1
GCA_000764735.1
GCA_000764755.1
GCA_000764775.1
GCA_000764795.1
GCA_000764815.1
GCA_000764835.1
GCA_000764855.1
GCA_000764875.2
GCA_000764895.1
GCA_000764955.1
GCA_000764975.1
GCA_000764985.1
GCA_000765015.1
GCA_000765145.1
GCA_000765155.1
GCA_000765165.1
GCA_000765305.1
GCA_000765375.1
GCA_000765395.1
GCA_000765415.1
GCA_000765435.1
GCA_000765455.1
GCA_000765465.1
GCA_000765485.1
GCA_000765665.1
GCA_000765675.1
GCA_000765685.1
GCA_000765695.1
GCA_000765745.1
GCA_000765765.1
GCA_000765785.1
GCA_000765805.1
GCA_000765825.1
GCA_000765845.1
GCA_000765865.1
GCA_000765885.1
GCA_000765905.1
GCA_000765925.1
GCA_000765945.1
GCA_000765965.1
GCA_000765975.1
GCA_000766005.1
GCA_000766045.1
GCA_000766055.1
GCA_000766145.1
GCA_000766665.1
GCA_000766795.1
GCA_000766805.1
GCA_000766865.1
GCA_000766885.2
GCA_000766905.1
GCA_000766965.1
GCA_000767035.1
GCA_000767055.1
GCA_000767075.1
GCA_000767095.1
GCA_000767135.1
GCA_000767155.1
GCA_000767165.1
GCA_000767175.1
GCA_000767255.1
GCA_000767275.3
GCA_000767345.1
GCA_000767355.1
GCA_000767365.1
GCA_000767405.1
GCA_000767415.1
GCA_000767445.1
GCA_000767465.1
GCA_000767485.1
GCA_000767505.1
GCA_000767565.1
GCA_000767605.1
GCA_000767615.3
GCA_000767645.1
GCA_000767665.1
GCA_000767685.1
GCA_000767705.1
GCA_000767725.1
GCA_000767745.1
GCA_000767775.1
GCA_000767795.1
GCA_000767835.1
GCA_000768055.1
GCA_000768065.1
GCA_000768265.1
GCA_000768315.1
GCA_000768335.1
GCA_000768345.1
GCA_000768355.1
GCA_000768405.1
GCA_000768415.1
GCA_000768425.1
GCA_000768465.1
GCA_000768485.1
GCA_000768505.1
GCA_000768555.3
GCA_000768575.1
GCA_000768585.1
GCA_000768595.1
GCA_000768605.1
GCA_000768655.1
GCA_000768675.1
GCA_000768685.1
GCA_000768695.1
GCA_000768705.1
GCA_000768755.1
GCA_000768765.1
GCA_000768775.1
GCA_000768785.1
GCA_000768835.1
GCA_000768855.1
GCA_000768875.1
GCA_000768895.1
GCA_000768915.1
GCA_000768935.1
GCA_000768955.1
GCA_000768975.1
GCA_000768995.1
GCA_000769015.1
GCA_000769035.1
GCA_000769055.1
GCA_000769075.1
GCA_000769095.1
GCA_000769115.1
GCA_000769135.1
GCA_000769385.1
GCA_000769405.1
GCA_000769435.1
GCA_000769445.1
GCA_000769475.1
GCA_000769495.1
GCA_000769515.1
GCA_000769535.1
GCA_000769555.1
GCA_000769575.1
GCA_000769595.1
GCA_000769635.1
GCA_000769675.1
GCA_000769695.1
GCA_000769715.1
GCA_000769815.1
GCA_000769825.1
GCA_000769835.1
GCA_000769895.1
GCA_000769915.1
GCA_000769935.1
GCA_000769985.1
GCA_000770015.1
GCA_000770035.1
GCA_000770045.1
GCA_000770055.1
GCA_000770115.2
GCA_000770125.1
GCA_000770155.1
GCA_000770175.1
GCA_000770195.1
GCA_000770215.1
GCA_000770235.1
GCA_000770255.1
GCA_000770275.1
GCA_000770285.1
GCA_000770295.1
GCA_000770355.1
GCA_000770375.1
GCA_000770395.1
GCA_000770415.1
GCA_000770435.1
GCA_000770455.1
GCA_000770475.1
GCA_000770495.1
GCA_000770515.1
GCA_000770535.1
GCA_000770565.1
GCA_000770585.1
GCA_000770605.1
GCA_000770635.1
GCA_000770645.1
GCA_000770675.1
GCA_000770765.1
GCA_000770795.1
GCA_000771745.2
GCA_000771775.1
GCA_000771785.1
GCA_000771795.1
GCA_000771805.1
GCA_000771855.1
GCA_000771875.1
GCA_000771895.1
GCA_000771915.1
GCA_000771935.1
GCA_000771955.1
GCA_000771975.1
GCA_000772025.1
GCA_000772045.1
GCA_000772065.1
GCA_000772085.1
GCA_000772105.1
GCA_000772125.1
GCA_000772145.1
GCA_000772165.1
GCA_000772185.1
GCA_000772205.1
GCA_000772225.1
GCA_000772245.1
GCA_000772265.1
GCA_000772275.1
GCA_000772285.1
GCA_000772295.1
GCA_000772345.1
GCA_000772365.1
GCA_000772385.1
GCA_000772395.1
GCA_000772425.1
GCA_000772445.1
GCA_000772485.1
GCA_000772505.1
GCA_000772515.1
GCA_000772525.1
GCA_000772535.1
GCA_000772595.1
GCA_000772635.1
GCA_000772655.1
GCA_000772695.1
GCA_000772705.2
GCA_000772715.1
GCA_000772725.1
GCA_000772775.2
GCA_000772785.1
GCA_000772795.1
GCA_000772835.2
GCA_000772915.1
GCA_000772935.1
GCA_000772945.1
GCA_000772955.1
GCA_000772965.1
GCA_000773015.1
GCA_000773065.1
GCA_000773075.1
GCA_000773085.1
GCA_000773135.1
GCA_000773145.1
GCA_000773155.1
GCA_000773165.1
GCA_000773215.1
GCA_000773235.1
GCA_000773255.1
GCA_000773275.1
GCA_000773295.1
GCA_000773305.1
GCA_000773335.1
GCA_000773345.1
GCA_000773355.1
GCA_000773365.1
GCA_000773415.1
GCA_000773435.1
GCA_000773455.1
GCA_000773465.1
GCA_000773475.1
GCA_000773535.1
GCA_000773555.1
GCA_000773575.1
GCA_000773595.1
GCA_000773615.1
GCA_000773635.1
GCA_000773655.1
GCA_000773685.1
GCA_000773865.1
GCA_000773875.1
GCA_000773965.1
GCA_000773975.1
GCA_000774005.1
GCA_000774025.2
GCA_000774035.2
GCA_000774065.1
GCA_000774075.2
GCA_000774145.1
GCA_000774165.1
GCA_000774175.1
GCA_000774185.1
GCA_000774195.1
GCA_000774245.1
GCA_000774255.1
GCA_000774265.1
GCA_000774275.1
GCA_000774325.1
GCA_000774335.1
GCA_000774345.1
GCA_000774385.1
GCA_000774395.1
GCA_000774405.1
GCA_000774415.1
GCA_000774465.1
GCA_000774475.1
GCA_000774485.1
GCA_000774495.1
GCA_000774545.1
GCA_000774555.1
GCA_000774565.1
GCA_000774575.1
GCA_000774625.1
GCA_000774635.1
GCA_000774645.1
GCA_000774685.1
GCA_000774695.1
GCA_000774705.1
GCA_000774715.1
GCA_000774765.1
GCA_000774785.1
GCA_000774795.1
GCA_000774805.1
GCA_000774815.1
GCA_000774865.1
GCA_000774875.1
GCA_000774885.1
GCA_000774895.1
GCA_000774945.1
GCA_000774955.1
GCA_000774965.1
GCA_000774975.1
GCA_000775025.1
GCA_000775035.1
GCA_000775045.1
GCA_000775085.1
GCA_000775095.1
GCA_000775105.1
GCA_000775115.1
GCA_000775165.1
GCA_000775185.2
GCA_000775195.2
GCA_000775205.2
GCA_000775215.2
GCA_000775285.1
GCA_000775355.2
GCA_000775375.1
GCA_000775395.1
GCA_000775415.1
GCA_000775595.1
GCA_000775605.1
GCA_000775615.1
GCA_000775655.1
GCA_000775675.1
GCA_000775685.1
GCA_000775715.1
GCA_000775725.1
GCA_000775755.1
GCA_000775775.1
GCA_000775915.1
GCA_000775955.1
GCA_000775975.1
GCA_000775995.1
GCA_000782835.1
GCA_000782855.1
GCA_000782875.1
GCA_000782885.1
GCA_000782895.1
GCA_000782905.1
GCA_000782955.1
GCA_000782975.1
GCA_000782995.1
GCA_000783015.1
GCA_000783035.1
GCA_000783055.1
GCA_000783075.1
GCA_000783095.1
GCA_000783115.1
GCA_000783135.1
GCA_000783155.1
GCA_000783165.1
GCA_000783195.1
GCA_000783215.1
GCA_000783235.1
GCA_000783255.1
GCA_000783325.1
GCA_000783375.1
GCA_000783395.1
GCA_000783415.1
GCA_000783435.2
GCA_000783445.2
GCA_000783455.1
GCA_000783465.2
GCA_000783515.2
GCA_000783535.2
GCA_000783555.2
GCA_000783575.2
GCA_000783595.2
GCA_000783615.2
GCA_000783635.2
GCA_000783675.2
GCA_000783695.2
GCA_000783715.2
GCA_000783735.2
GCA_000783755.2
GCA_000783775.2
GCA_000783795.2
GCA_000783815.2
GCA_000783835.2
GCA_000783855.2
GCA_000783875.2
GCA_000783895.2
GCA_000783915.2
GCA_000783935.2
GCA_000783955.2
GCA_000783975.2
GCA_000783995.2
GCA_000784015.2
GCA_000784035.2
GCA_000784055.2
GCA_000784075.2
GCA_000784095.2
GCA_000784115.2
GCA_000784135.2
GCA_000784155.2
GCA_000784175.2
GCA_000784195.2
GCA_000784785.1
GCA_000784795.1
GCA_000784825.1
GCA_000784835.1
GCA_000784865.1
GCA_000784875.3
GCA_000784905.1
GCA_000784925.1
GCA_000784945.1
GCA_000784965.1
GCA_000784985.1
GCA_000785005.1
GCA_000785065.1
GCA_000785075.1
GCA_000785105.2
GCA_000785145.1
GCA_000785185.1
GCA_000785435.1
GCA_000785455.1
GCA_000785495.1
GCA_000785515.1
GCA_000785535.1
GCA_000785555.1
GCA_000785575.1
GCA_000785665.1
GCA_000785705.2
GCA_000785765.1
GCA_000785775.1
GCA_000785785.1
GCA_000785795.1
GCA_000785845.1
GCA_000785855.1
GCA_000785865.1
GCA_000785925.2
GCA_000785935.2
GCA_000785945.2
GCA_000785985.1
GCA_000786015.1
GCA_000786025.1
GCA_000786105.1
GCA_000786135.1
GCA_000786175.1
GCA_000786195.1
GCA_000786255.1
GCA_000786265.1
GCA_000786275.1
GCA_000786315.1
GCA_000786335.1
GCA_000786345.1
GCA_000786375.2
GCA_000786395.1
GCA_000786425.1
GCA_000786485.1
GCA_000786505.1
GCA_000786565.1
GCA_000786575.1
GCA_000786645.1
GCA_000786655.1
GCA_000786695.1
GCA_000786735.1
GCA_000786755.1
GCA_000786775.1
GCA_000786795.1
GCA_000786805.1
GCA_000786835.1
GCA_000786845.1
GCA_000786855.1
GCA_000786865.1
GCA_000786915.2
GCA_000786925.2
GCA_000786935.2
GCA_000786945.2
GCA_000786995.2
GCA_000787195.2
GCA_000787375.1
GCA_000787385.1
GCA_000787395.1
GCA_000787435.1
GCA_000787535.1
GCA_000787635.2
GCA_000787675.1
GCA_000787715.1
GCA_000787995.1
GCA_000788005.1
GCA_000788015.1
GCA_000788025.1
GCA_000788075.2
GCA_000788115.1
GCA_000788125.1
GCA_000788155.1
GCA_000788165.1
GCA_000788175.1
GCA_000788185.1
GCA_000788235.1
GCA_000788255.1
GCA_000788315.1
GCA_000788325.1
GCA_000788335.1
GCA_000788345.1
GCA_000788395.1
GCA_000788715.2
GCA_000789275.1
GCA_000789295.1
GCA_000789315.1
GCA_000789335.1
GCA_000789355.1
GCA_000789375.1
GCA_000789395.1
GCA_000789415.1
GCA_000789425.2
GCA_000789435.1
GCA_000793525.1
GCA_000793545.1
GCA_000793565.1
GCA_000794145.1
GCA_000794385.1
GCA_000797435.1
GCA_000797575.1
GCA_000797585.1
GCA_000797595.1
GCA_000797605.1
GCA_000797655.1
GCA_000797675.1
GCA_000797695.1
GCA_000797715.1
GCA_000797735.1
GCA_000797755.1
GCA_000797775.1
GCA_000797795.1
GCA_000797815.1
GCA_000797835.1
GCA_000797855.1
GCA_000797875.1
GCA_000797895.1
GCA_000797915.1
GCA_000797935.1
GCA_000797955.1
GCA_000797975.1
GCA_000797995.1
GCA_000798015.1
GCA_000798035.1
GCA_000798055.1
GCA_000798075.1
GCA_000798095.1
GCA_000798115.1
GCA_000798135.1
GCA_000798155.1
GCA_000798175.1
GCA_000798195.1
GCA_000798215.1
GCA_000798235.1
GCA_000798255.1
GCA_000798275.1
GCA_000798295.1
GCA_000798315.1
GCA_000798335.1
GCA_000798355.1
GCA_000798375.1
GCA_000798395.1
GCA_000798415.1
GCA_000798435.1
GCA_000798455.1
GCA_000798475.1
GCA_000798495.1
GCA_000798515.1
GCA_000798535.1
GCA_000798555.1
GCA_000798575.1
GCA_000798595.1
GCA_000799115.1
GCA_000800175.1
GCA_000800185.1
GCA_000800215.1
GCA_000800235.1
GCA_000800255.1
GCA_000800275.1
GCA_000800295.1
GCA_000800315.1
GCA_000800335.1
GCA_000800355.1
GCA_000800395.1
GCA_000800415.1
GCA_000800435.1
GCA_000800455.1
GCA_000800475.2
GCA_000800495.1
GCA_000800725.2
GCA_000800765.1
GCA_000800785.1
GCA_000800825.1
GCA_000800845.2
GCA_000801045.1
GCA_000801065.1
GCA_000801085.1
GCA_000801125.1
GCA_000801145.1
GCA_000801165.1
GCA_000801185.2
GCA_000801205.1
GCA_000801235.1
GCA_000801275.1
GCA_000801295.1
GCA_000801315.1
GCA_000801335.2
GCA_000801375.1
GCA_000801385.1
GCA_000801395.1
GCA_000801405.1
GCA_000801455.1
GCA_000801475.1
GCA_000801485.1
GCA_000801515.1
GCA_000801525.1
GCA_000801555.1
GCA_000801575.1
GCA_000801595.1
GCA_000801755.2
GCA_000801935.1
GCA_000801955.1
GCA_000801965.1
GCA_000801975.1
GCA_000802015.1
GCA_000802035.2
GCA_000802045.1
GCA_000802095.1
GCA_000802115.1
GCA_000802135.1
GCA_000802155.2
GCA_000802225.1
GCA_000802235.1
GCA_000802245.2
GCA_000802305.1
GCA_000802325.1
GCA_000802345.1
GCA_000802365.1
GCA_000802385.1
GCA_000802405.1
GCA_000802425.1
GCA_000802445.1
GCA_000802455.1
GCA_000802465.1
GCA_000802505.1
GCA_000802525.1
GCA_000802545.1
GCA_000802565.1
GCA_000802575.1
GCA_000802605.1
GCA_000802625.1
GCA_000802645.1
GCA_000802655.2
GCA_000802685.1
GCA_000802695.1
GCA_000802705.1
GCA_000802715.1
GCA_000802765.1
GCA_000802785.1
GCA_000802805.1
GCA_000802825.1
GCA_000802845.1
GCA_000802865.1
GCA_000802965.1
GCA_000802985.1
GCA_000803025.1
GCA_000803085.1
GCA_000803105.1
GCA_000803145.1
GCA_000803155.1
GCA_000803185.1
GCA_000803195.1
GCA_000803205.1
GCA_000803215.1
GCA_000803285.1
GCA_000803315.1
GCA_000803625.1
GCA_000803645.1
GCA_000803665.1
GCA_000803705.1
GCA_000804385.1
GCA_000804405.1
GCA_000804415.1
GCA_000804505.1
GCA_000804525.1
GCA_000805355.1
GCA_000805365.1
GCA_000805375.1
GCA_000805385.1
GCA_000805435.1
GCA_000805675.1
GCA_000805755.1
GCA_000805775.1
GCA_000805795.1
GCA_000805875.1
GCA_000805885.1
GCA_000806195.1
GCA_000806225.2
GCA_000806415.1
GCA_000806475.1
GCA_000806505.1
GCA_000806525.1
GCA_000806545.1
GCA_000806565.1
GCA_000806585.1
GCA_000806605.1
GCA_000806625.1
GCA_000806645.1
GCA_000806665.1
GCA_000806685.1
GCA_000806705.1
GCA_000806725.1
GCA_000806745.1
GCA_000806765.1
GCA_000806785.1
GCA_000806805.1
GCA_000806825.1
GCA_000806845.1
GCA_000806865.1
GCA_000806885.1
GCA_000806905.1
GCA_000806925.1
GCA_000806945.1
GCA_000806965.1
GCA_000806985.1
GCA_000807005.1
GCA_000807025.1
GCA_000807035.1
GCA_000807045.1
GCA_000807055.1
GCA_000807105.1
GCA_000807125.1
GCA_000807175.1
GCA_000807225.1
GCA_000807255.1
GCA_000807275.1
GCA_000807295.1
GCA_000807315.1
GCA_000807355.1
GCA_000807375.1
GCA_000807395.3
GCA_000807405.4
GCA_000807415.4
GCA_000807425.4
GCA_000807475.2
GCA_000807495.2
GCA_000807515.2
GCA_000807535.1
GCA_000807675.2
GCA_000807715.1
GCA_000807735.1
GCA_000807775.1
GCA_000807785.1
GCA_000807815.1
GCA_000807825.1
GCA_000807855.2
GCA_000807875.2
GCA_000807895.1
GCA_000807905.1
GCA_000807915.1
GCA_000807925.1
GCA_000807975.1
GCA_000808015.1
GCA_000808035.2
GCA_000808055.1
GCA_000808075.1
GCA_000808095.1
GCA_000808115.1
GCA_000808125.1
GCA_000808135.1
GCA_000808145.1
GCA_000808195.1
GCA_000808215.1
GCA_000808235.1
GCA_000808245.1
GCA_000808255.1
GCA_000808295.1
GCA_000808315.1
GCA_000808335.1
GCA_000808355.1
GCA_000808375.1
GCA_000808385.1
GCA_000808415.1
GCA_000808435.1
GCA_000808455.1
GCA_000808475.1
GCA_000808495.1
GCA_000808515.1
GCA_000808535.1
GCA_000808555.1
GCA_000808575.1
GCA_000808595.1
GCA_000808615.1
GCA_000808635.1
GCA_000808655.2
GCA_000808675.2
GCA_000808695.2
GCA_000808715.2
GCA_000808735.2
GCA_000808765.3
GCA_000808775.3
GCA_000808785.3
GCA_000808815.3
GCA_000808845.3
GCA_000808885.3
GCA_000808905.3
GCA_000808925.3
GCA_000808945.3
GCA_000808985.3
GCA_000809005.3
GCA_000809045.3
GCA_000809065.3
GCA_000809085.3
GCA_000809205.3
GCA_000809215.3
GCA_000809225.3
GCA_000809235.3
GCA_000809285.3
GCA_000809305.3
GCA_000809325.3
GCA_000809345.3
GCA_000809365.3
GCA_000809385.3
GCA_000809405.3
GCA_000809425.3
GCA_000809445.3
GCA_000809465.3
GCA_000809485.3
GCA_000809505.3
GCA_000809525.3
GCA_000809545.3
GCA_000809565.3
GCA_000809585.3
GCA_000809605.3
GCA_000809625.3
GCA_000809645.3
GCA_000809665.3
GCA_000809685.3
GCA_000809705.3
GCA_000809725.3
GCA_000809745.3
GCA_000809765.3
GCA_000809785.3
GCA_000809805.3
GCA_000809825.3
GCA_000809845.3
GCA_000809865.3
GCA_000809885.3
GCA_000809905.3
GCA_000809925.3
GCA_000809945.3
GCA_000809965.3
GCA_000809985.3
GCA_000810005.3
GCA_000810025.3
GCA_000810045.3
GCA_000810065.3
GCA_000810085.3
GCA_000810125.3
GCA_000810145.3
GCA_000810165.3
GCA_000810185.3
GCA_000810205.3
GCA_000810245.3
GCA_000810265.3
GCA_000810285.3
GCA_000810305.3
GCA_000810325.3
GCA_000810345.3
GCA_000810365.3
GCA_000810385.3
GCA_000810405.3
GCA_000810425.3
GCA_000810445.3
GCA_000810465.3
GCA_000810485.3
GCA_000810505.3
GCA_000810525.3
GCA_000810545.3
GCA_000810565.3
GCA_000810585.3
GCA_000810605.3
GCA_000810625.3
GCA_000810645.3
GCA_000810665.3
GCA_000810685.3
GCA_000810725.3
GCA_000810745.3
GCA_000810765.3
GCA_000810825.3
GCA_000810835.3
GCA_000810865.3
GCA_000810875.3
GCA_000810905.3
GCA_000810915.3
GCA_000810935.3
GCA_000810945.3
GCA_000810985.3
GCA_000810995.3
GCA_000811005.3
GCA_000811015.3
GCA_000811065.3
GCA_000811085.3
GCA_000811105.3
GCA_000811145.3
GCA_000811165.3
GCA_000811185.3
GCA_000811205.3
GCA_000811225.3
GCA_000811245.3
GCA_000811265.3
GCA_000811285.3
GCA_000811305.3
GCA_000811325.3
GCA_000811345.3
GCA_000811365.3
GCA_000811405.3
GCA_000811485.3
GCA_000811505.3
GCA_000811525.3
GCA_000811545.3
GCA_000811565.3
GCA_000811585.3
GCA_000811605.3
GCA_000811625.3
GCA_000811645.3
GCA_000811665.3
GCA_000811685.3
GCA_000811705.3
GCA_000811725.3
GCA_000811745.3
GCA_000811765.3
GCA_000811785.3
GCA_000811805.3
GCA_000811825.3
GCA_000811865.3
GCA_000811885.3
GCA_000811905.3
GCA_000811925.3
GCA_000811945.3
GCA_000811965.1
GCA_000811985.1
GCA_000812025.2
GCA_000812065.1
GCA_000812165.1
GCA_000812205.2
GCA_000812225.1
GCA_000812405.1
GCA_000812445.1
GCA_000812465.1
GCA_000812545.1
GCA_000812585.1
GCA_000812665.2
GCA_000812865.1
GCA_000812875.1
GCA_000812945.1
GCA_000812965.1
GCA_000812985.1
GCA_000813005.1
GCA_000813025.1
GCA_000813125.1
GCA_000813145.1
GCA_000813165.1
GCA_000813185.1
GCA_000813205.1
GCA_000813285.1
GCA_000813625.1
GCA_000813645.1
GCA_000813665.1
GCA_000813705.1
GCA_000813725.1
GCA_000813745.1
GCA_000813765.1
GCA_000813785.1
GCA_000813805.1
GCA_000813825.1
GCA_000813845.1
GCA_000813865.1
GCA_000813885.1
GCA_000813905.1
GCA_000813925.1
GCA_000813945.1
GCA_000813965.1
GCA_000813985.1
GCA_000814005.1
GCA_000814025.1
GCA_000814045.1
GCA_000814065.1
GCA_000814075.1
GCA_000814125.3
GCA_000814145.2
GCA_000814165.3
GCA_000814205.1
GCA_000814225.1
GCA_000814265.1
GCA_000814305.1
GCA_000814325.1
GCA_000814345.1
GCA_000814475.1
GCA_000814485.1
GCA_000814545.1
GCA_000814555.1
GCA_000814565.1
GCA_000814575.1
GCA_000814625.1
GCA_000814665.1
GCA_000814675.1
GCA_000814725.1
GCA_000814735.1
GCA_000814765.1
GCA_000814775.1
GCA_000814805.1
GCA_000814825.1
GCA_000814845.2
GCA_000814865.1
GCA_000815025.1
GCA_000815045.1
GCA_000815065.1
GCA_000815085.1
GCA_000815105.2
GCA_000815125.1
GCA_000815145.1
GCA_000815165.1
GCA_000815185.1
GCA_000815205.1
GCA_000815225.1
GCA_000815245.1
GCA_000815465.1
GCA_000816025.1
GCA_000816045.1
GCA_000816065.1
GCA_000816085.1
GCA_000816125.1
GCA_000816145.1
GCA_000816165.1
GCA_000816185.1
GCA_000816205.1
GCA_000816225.1
GCA_000816245.1
GCA_000816265.1
GCA_000816305.1
GCA_000816345.1
GCA_000816365.1
GCA_000816385.2
GCA_000816405.1
GCA_000816425.1
GCA_000816445.2
GCA_000816465.4
GCA_000816475.1
GCA_000816485.1
GCA_000816495.1
GCA_000816575.1
GCA_000816675.1
GCA_000816715.1
GCA_000816785.1
GCA_000816845.1
GCA_000816865.2
GCA_000816885.1
GCA_000816945.1
GCA_000816965.1
GCA_000816985.1
GCA_000817005.1
GCA_000817025.1
GCA_000817045.1
GCA_000817065.1
GCA_000817085.1
GCA_000817095.1
GCA_000817105.1
GCA_000817115.1
GCA_000817245.1
GCA_000817255.2
GCA_000817295.2
GCA_000817325.1
GCA_000817345.1
GCA_000817355.1
GCA_000817365.1
GCA_000817375.1
GCA_000817425.1
GCA_000817445.1
GCA_000817465.1
GCA_000817485.1
GCA_000817515.1
GCA_000817525.1
GCA_000817535.1
GCA_000817575.1
GCA_000817655.1
GCA_000817715.3
GCA_000817735.2
GCA_000817775.1
GCA_000817815.1
GCA_000817825.1
GCA_000817895.1
GCA_000817905.1
GCA_000817935.1
GCA_000817955.1
GCA_000817975.1
GCA_000817995.1
GCA_000818015.1
GCA_000818035.1
GCA_000818055.1
GCA_000818075.1
GCA_000818095.1
GCA_000818115.1
GCA_000818175.1
GCA_000818195.1
GCA_000818215.1
GCA_000818395.1
GCA_000818495.1
GCA_000818505.1
GCA_000818515.1
GCA_000818525.1
GCA_000818595.1
GCA_000818625.1
GCA_000818655.1
GCA_000818665.2
GCA_000818695.2
GCA_000818755.1
GCA_000818795.1
GCA_000818805.2
GCA_000818835.2
GCA_000818925.1
GCA_000818965.1
GCA_000818985.1
GCA_000818995.1
GCA_000819005.1
GCA_000819015.1
GCA_000819065.1
GCA_000819085.1
GCA_000819105.1
GCA_000819125.1
GCA_000819145.1
GCA_000819165.1
GCA_000819185.1
GCA_000819205.1
GCA_000819225.1
GCA_000819245.1
GCA_000819265.1
GCA_000819285.1
GCA_000819305.1
GCA_000819325.1
GCA_000819345.1
GCA_000819355.1
GCA_000819365.1
GCA_000819375.1
GCA_000819445.1
GCA_000819505.1
GCA_000819525.2
GCA_000819545.1
GCA_000819565.1
GCA_000819585.1
GCA_000819645.1
GCA_000819665.1
GCA_000819905.1
GCA_000819915.1
GCA_000820425.1
GCA_000820445.1
GCA_000820505.1
GCA_000820515.1
GCA_000820525.2
GCA_000820625.1
GCA_000820645.1
GCA_000820805.1
GCA_000820845.2
GCA_000820905.1
GCA_000820925.1
GCA_000820965.2
GCA_000820985.2
GCA_000821065.2
GCA_000821085.1
GCA_000821125.1
GCA_000821145.1
GCA_000821185.1
GCA_000821325.2
GCA_000824745.1
GCA_000824765.1
GCA_000824785.1
GCA_000824805.1
GCA_000824825.2
GCA_000824845.1
GCA_000824945.2
GCA_000824985.1
GCA_000825005.1
GCA_000825025.1
GCA_000825045.1
GCA_000825065.1
GCA_000825085.1
GCA_000825105.1
GCA_000825125.1
GCA_000825145.1
GCA_000825165.1
GCA_000825185.2
GCA_000825205.2
GCA_000825225.2
GCA_000825245.2
GCA_000825265.2
GCA_000825285.2
GCA_000825305.2
GCA_000825325.2
GCA_000825345.2
GCA_000825365.2
GCA_000825385.2
GCA_000825405.2
GCA_000825425.2
GCA_000825445.2
GCA_000825465.2
GCA_000825485.2
GCA_000825505.2
GCA_000825525.2
GCA_000825545.2
GCA_000825565.2
GCA_000825585.2
GCA_000825605.2
GCA_000825625.2
GCA_000825645.2
GCA_000825745.1
GCA_000825765.1
GCA_000826205.1
GCA_000826545.1
GCA_000826565.1
GCA_000826685.1
GCA_000826795.1
GCA_000826805.1
GCA_000826835.1
GCA_000826845.1
GCA_000826965.3
GCA_000826985.1
GCA_000827005.1
GCA_000827025.1
GCA_000827045.1
GCA_000827065.1
GCA_000827085.1
GCA_000827125.1
GCA_000827155.1
GCA_000827555.1
GCA_000827575.1
GCA_000827615.1
GCA_000827635.1
GCA_000827655.1
GCA_000827665.1
GCA_000827695.1
GCA_000827715.1
GCA_000827735.1
GCA_000827755.2
GCA_000827855.1
GCA_000827875.1
GCA_000827885.1
GCA_000827935.1
GCA_000827955.1
GCA_000827975.2
GCA_000827985.2
GCA_000828015.1
GCA_000828035.1
GCA_000828055.2
GCA_000828075.2
GCA_000828085.2
GCA_000828115.1
GCA_000828125.2
GCA_000828165.1
GCA_000828175.1
GCA_000828205.1
GCA_000828305.1
GCA_000828345.1
GCA_000828375.1
GCA_000828395.1
GCA_000828425.1
GCA_000828455.1
GCA_000828475.1
GCA_000828495.1
GCA_000828515.1
GCA_000828595.1
GCA_000828615.1
GCA_000828635.1
GCA_000828695.1
GCA_000828715.1
GCA_000828735.1
GCA_000828755.1
GCA_000828775.1
GCA_000828795.1
GCA_000828815.1
GCA_000828835.1
GCA_000828855.1
GCA_000828875.1
GCA_000828895.1
GCA_000828915.1
GCA_000828935.1
GCA_000828955.1
GCA_000828975.1
GCA_000828995.1
GCA_000829015.1
GCA_000829035.1
GCA_000829055.1
GCA_000829075.1
GCA_000829155.1
GCA_000829175.1
GCA_000829195.1
GCA_000829215.1
GCA_000829235.1
GCA_000829255.1
GCA_000829275.1
GCA_000829295.1
GCA_000829315.1
GCA_000829335.1
GCA_000829355.1
GCA_000829375.1
GCA_000829395.1
GCA_000829415.1
GCA_000829435.1
GCA_000829445.1
GCA_000829455.1
GCA_000829465.1
GCA_000829515.1
GCA_000829535.1
GCA_000829545.2
GCA_000829555.1
GCA_000829715.2
GCA_000829825.1
GCA_000829865.1
GCA_000829885.1
GCA_000829945.2
GCA_000829965.1
GCA_000829985.1
GCA_000830005.1
GCA_000830035.1
GCA_000830055.1
GCA_000830075.1
GCA_000830095.1
GCA_000830175.1
GCA_000830185.1
GCA_000830195.1
GCA_000830205.1
GCA_000830255.1
GCA_000830335.1
GCA_000830355.1
GCA_000830375.1
GCA_000830415.1
GCA_000830435.1
GCA_000830455.1
GCA_000830475.1
GCA_000830495.1
GCA_000830505.1
GCA_000830535.1
GCA_000830545.2
GCA_000830555.1
GCA_000830595.1
GCA_000830605.1
GCA_000830635.1
GCA_000830645.1
GCA_000830675.1
GCA_000830695.1
GCA_000830715.1
GCA_000830735.1
GCA_000830755.1
GCA_000830775.1
GCA_000830805.1
GCA_000830825.1
GCA_000830845.1
GCA_000830865.1
GCA_000830885.1
GCA_000830905.1
GCA_000830925.1
GCA_000830945.1
GCA_000830965.1
GCA_000830985.1
GCA_000831005.1
GCA_000831025.2
GCA_000831045.2
GCA_000831065.1
GCA_000831105.1
GCA_000831125.1
GCA_000831145.1
GCA_000831165.1
GCA_000831185.1
GCA_000831205.1
GCA_000831225.1
GCA_000831245.1
GCA_000831285.1
GCA_000831305.1
GCA_000831325.1
GCA_000831335.1
GCA_000831385.1
GCA_000831405.1
GCA_000831425.1
GCA_000831465.1
GCA_000831485.1
GCA_000831505.1
GCA_000831525.1
GCA_000831545.1
GCA_000831565.1
GCA_000831585.1
GCA_000831645.3
GCA_000832005.1
GCA_000832025.1
GCA_000832065.1
GCA_000832075.1
GCA_000832085.1
GCA_000832125.1
GCA_000832145.1
GCA_000832165.1
GCA_000832175.1
GCA_000832185.1
GCA_000832195.1
GCA_000832245.1
GCA_000832305.1
GCA_000832325.1
GCA_000832385.1
GCA_000832405.1
GCA_000832425.1
GCA_000832445.1
GCA_000832465.1
GCA_000832485.1
GCA_000832505.1
GCA_000832525.1
GCA_000832545.1
GCA_000832565.1
GCA_000832585.1
GCA_000832605.1
GCA_000832635.1
GCA_000832665.1
GCA_000832685.1
GCA_000832725.1
GCA_000832745.1
GCA_000832765.1
GCA_000832785.1
GCA_000832805.1
GCA_000832825.1
GCA_000832845.1
GCA_000832865.1
GCA_000832885.1
GCA_000832905.1
GCA_000832925.1
GCA_000832965.1
GCA_000832985.1
GCA_000833005.1
GCA_000833025.1
GCA_000833045.1
GCA_000833065.1
GCA_000833085.1
GCA_000833105.2
GCA_000833125.1
GCA_000833145.1
GCA_000833165.1
GCA_000833195.1
GCA_000833215.1
GCA_000833235.1
GCA_000833255.1
GCA_000833275.1
GCA_000833295.1
GCA_000833315.1
GCA_000833335.1
GCA_000833355.1
GCA_000833375.1
GCA_000833395.1
GCA_000833405.1
GCA_000833415.1
GCA_000833455.1
GCA_000833475.1
GCA_000833495.1
GCA_000833515.1
GCA_000833535.1
GCA_000833555.1
GCA_000833575.1
GCA_000833595.1
GCA_000833605.1
GCA_000833635.2
GCA_000833655.1
GCA_000833715.1
GCA_000833735.1
GCA_000833745.1
GCA_000833755.1
GCA_000833765.1
GCA_000833815.1
GCA_000833835.1
GCA_000833855.1
GCA_000833875.1
GCA_000833895.1
GCA_000833915.1
GCA_000833935.1
GCA_000833955.1
GCA_000833975.1
GCA_000833995.1
GCA_000834015.1
GCA_000834035.1
GCA_000834055.1
GCA_000834075.1
GCA_000834085.1
GCA_000834095.1
GCA_000834105.1
GCA_000834155.1
GCA_000834175.1
GCA_000834195.1
GCA_000834215.1
GCA_000834235.1
GCA_000834255.1
GCA_000834275.1
GCA_000834295.1
GCA_000834315.1
GCA_000834335.1
GCA_000834355.1
GCA_000834375.1
GCA_000834395.1
GCA_000834415.1
GCA_000834435.1
GCA_000834455.1
GCA_000834475.1
GCA_000834495.1
GCA_000834515.1
GCA_000834535.1
GCA_000834545.1
GCA_000834555.1
GCA_000834565.1
GCA_000834615.1
GCA_000834635.1
GCA_000834655.1
GCA_000834675.1
GCA_000834695.1
GCA_000834715.1
GCA_000834735.1
GCA_000834755.1
GCA_000834775.1
GCA_000834795.1
GCA_000834825.1
GCA_000834845.1
GCA_000834865.1
GCA_000834885.1
GCA_000834905.1
GCA_000834925.1
GCA_000834945.1
GCA_000834965.1
GCA_000834985.1
GCA_000835005.1
GCA_000835025.1
GCA_000835045.1
GCA_000835055.1
GCA_000835085.1
GCA_000835125.1
GCA_000835145.1
GCA_000835165.1
GCA_000835185.1
GCA_000835205.1
GCA_000835225.1
GCA_000835235.1
GCA_000835265.1
GCA_000835285.1
GCA_000835305.1
GCA_000835345.1
GCA_000835365.1
GCA_000835925.1
GCA_000835975.1
GCA_000836395.1
GCA_000836415.1
GCA_000836595.1
GCA_000836615.1
GCA_000836625.1
GCA_000836635.1
GCA_000836675.1
GCA_000836695.1
GCA_000836715.1
GCA_000836725.1
GCA_000836735.1
GCA_000836745.1
GCA_000855655.1
GCA_000855665.1
GCA_000875675.1
GCA_000875695.1
GCA_000875715.1
GCA_000875755.1
GCA_000875875.1
GCA_000875895.1
GCA_000875905.1
GCA_000875945.1
GCA_000876155.1
GCA_000876175.1
GCA_000876195.1
GCA_000876205.1
GCA_000876215.1
GCA_000876225.1
GCA_000876275.1
GCA_000876285.1
GCA_000876295.1
GCA_000876305.1
GCA_000876355.1
GCA_000876365.1
GCA_000876375.1
GCA_000876445.1
GCA_000876495.1
GCA_000876525.1
GCA_000876545.1
GCA_000876655.1
GCA_000876675.1
GCA_000877255.1
GCA_000877275.1
GCA_000877295.1
GCA_000877315.1
GCA_000877335.1
GCA_000877395.1
GCA_000877405.1
GCA_000877415.1
GCA_000877425.1
GCA_000877475.1
GCA_000877485.1
GCA_000877495.1
GCA_000877535.1
GCA_000877555.1
GCA_000877565.1
GCA_000877595.1
GCA_000877605.1
GCA_000877615.1
GCA_000877625.1
GCA_000877675.1
GCA_000877685.1
GCA_000877715.1
GCA_000877725.1
GCA_000877755.1
GCA_000877765.1
GCA_000877795.1
GCA_000877815.1
GCA_000877835.1
GCA_000877845.1
GCA_000877855.1
GCA_000877865.1
GCA_000877915.1
GCA_000877925.1
GCA_000877955.1
GCA_000877975.1
GCA_000877985.1
GCA_000878015.1
GCA_000878025.1
GCA_000878035.1
GCA_000878055.1
GCA_000878095.1
GCA_000878105.1
GCA_000878135.1
GCA_000878185.1
GCA_000878195.1
GCA_000878205.1
GCA_000878215.1
GCA_000878265.1
GCA_000878275.1
GCA_000878305.1
GCA_000878325.1
GCA_000878365.1
GCA_000878375.1
GCA_000878425.1
GCA_000878465.1
GCA_000878475.1
GCA_000878485.1
GCA_000878525.1
GCA_000878565.1
GCA_000878575.1
GCA_000878585.1
GCA_000878595.1
GCA_000878645.1
GCA_000878665.1
GCA_000878675.1
GCA_000878705.1
GCA_000878725.1
GCA_000878735.1
GCA_000878755.1
GCA_000878785.1
GCA_000878805.1
GCA_000878815.1
GCA_000878845.1
GCA_000878855.1
GCA_000878885.1
GCA_000878905.1
GCA_000931365.1
GCA_000931375.1
GCA_000931385.1
GCA_000931425.2
GCA_000931445.1
GCA_000931465.1
GCA_000931565.1
GCA_000931575.1
GCA_000931605.1
GCA_000931625.1
GCA_000931935.2
GCA_000931975.1
GCA_000931985.2
GCA_000932035.1
GCA_000932055.2
GCA_000932075.1
GCA_000932085.1
GCA_000932095.1
GCA_000932105.1
GCA_000932145.1
GCA_000932185.1
GCA_000932205.1
GCA_000932225.2
GCA_000932245.1
GCA_000932275.1
GCA_000934165.1
GCA_000934185.1
GCA_000934205.1
GCA_000934225.1
GCA_000934245.1
GCA_000934265.1
GCA_000934305.1
GCA_000934325.3
GCA_000934435.1
GCA_000934465.1
GCA_000934525.1
GCA_000934545.1
GCA_000934565.1
GCA_000934585.1
GCA_000934605.2
GCA_000934625.1
GCA_000934645.1
GCA_000934805.1
GCA_000934845.1
GCA_000934865.1
GCA_000934885.1
GCA_000934925.1
GCA_000935025.1
GCA_000935045.1
GCA_000935075.1
GCA_000935125.1
GCA_000935135.2
GCA_000935165.2
GCA_000935205.1
GCA_000935215.1
GCA_000935235.1
GCA_000935285.1
GCA_000935305.1
GCA_000935315.1
GCA_000935345.1
GCA_000935365.1
GCA_000935375.1
GCA_000935425.1
GCA_000935435.1
GCA_000935445.1
GCA_000935475.1
GCA_000935505.1
GCA_000935515.1
GCA_000935525.1
GCA_000935555.1
GCA_000935585.1
GCA_000935845.1
GCA_000935965.1
GCA_000935985.1
GCA_000936425.1
GCA_000937455.2
GCA_000937465.2
GCA_000937495.2
GCA_000937505.2
GCA_000938235.1
GCA_000938255.1
GCA_000938265.1
GCA_000938285.1
GCA_000938305.1
GCA_000938355.2
GCA_000938735.2
GCA_000938975.1
GCA_000939295.1
GCA_000939355.1
GCA_000939395.2
GCA_000939405.2
GCA_000939415.2
GCA_000939425.2
GCA_000939475.2
GCA_000939485.2
GCA_000939495.2
GCA_000939535.2
GCA_000939555.2
GCA_000939565.2
GCA_000939575.2
GCA_000939615.2
GCA_000939635.2
GCA_000939665.1
GCA_000939835.1
GCA_000939975.1
GCA_000940315.1
GCA_000940785.1
GCA_000940805.1
GCA_000940825.1
GCA_000940845.1
GCA_000940895.2
GCA_000940915.1
GCA_000940935.1
GCA_000940955.1
GCA_000940975.1
GCA_000940995.1
GCA_000941015.2
GCA_000941035.1
GCA_000941055.1
GCA_000941075.1
GCA_000941095.1
GCA_000941155.1
GCA_000941635.1
GCA_000942775.1
GCA_000943095.1
GCA_000943155.1
GCA_000943375.1
GCA_000943385.1
GCA_000943395.1
GCA_000943435.1
GCA_000943445.1
GCA_000943475.1
GCA_000943485.1
GCA_000943515.2
GCA_000943535.1
GCA_000943545.1
GCA_000943555.1
GCA_000943565.1
GCA_000943805.1
GCA_000944255.1
GCA_000944695.1
GCA_000944995.1
GCA_000945235.1
GCA_000945315.1
GCA_000945715.1
GCA_000946055.1
GCA_000946815.1
GCA_000946895.1
GCA_000947035.1
GCA_000947275.1
GCA_000947295.1
GCA_000947875.1
GCA_000947895.1
GCA_000947935.1
GCA_000947945.1
GCA_000947975.1
GCA_000947985.1
GCA_000947995.1
GCA_000948005.1
GCA_000948055.1
GCA_000948075.1
GCA_000948095.1
GCA_000948105.1
GCA_000948275.1
GCA_000948285.1
GCA_000948395.1
GCA_000948415.1
GCA_000948975.1
GCA_000948985.1
GCA_000949035.2
GCA_000949045.2
GCA_000949055.2
GCA_000949065.2
GCA_000949115.2
GCA_000949135.1
GCA_000949165.2
GCA_000949175.2
GCA_000949185.2
GCA_000949195.2
GCA_000949245.1
GCA_000949255.1
GCA_000949285.1
GCA_000949295.1
GCA_000949305.1
GCA_000949365.1
GCA_000949425.1
GCA_000949455.1
GCA_000949475.1
GCA_000949525.1
GCA_000949635.1
GCA_000949855.1
GCA_000949865.1
GCA_000949895.1
GCA_000949935.1
GCA_000949945.1
GCA_000949955.1
GCA_000949965.1
GCA_000950005.1
GCA_000950015.1
GCA_000950025.1
GCA_000950075.1
GCA_000950085.1
GCA_000950095.1
GCA_000950135.1
GCA_000950145.1
GCA_000950155.1
GCA_000950185.1
GCA_000950215.1
GCA_000950225.1
GCA_000950255.1
GCA_000950265.1
GCA_000950275.1
GCA_000950315.1
GCA_000950335.1
GCA_000950355.1
GCA_000950365.1
GCA_000950375.1
GCA_000950415.1
GCA_000950435.1
GCA_000950575.1
GCA_000950675.1
GCA_000950695.1
GCA_000950745.1
GCA_000950775.1
GCA_000950935.1
GCA_000950945.1
GCA_000951165.1
GCA_000951735.1
GCA_000951745.1
GCA_000951755.1
GCA_000951795.1
GCA_000951975.1
GCA_000952035.2
GCA_000952075.1
GCA_000952085.1
GCA_000952095.1
GCA_000952105.1
GCA_000952155.1
GCA_000952175.1
GCA_000952195.1
GCA_000952215.1
GCA_000952225.1
GCA_000952275.1
GCA_000952285.1
GCA_000952305.1
GCA_000952315.1
GCA_000952355.1
GCA_000952375.1
GCA_000952385.1
GCA_000952405.1
GCA_000952415.1
GCA_000952455.1
GCA_000952475.1
GCA_000952495.1
GCA_000952505.1
GCA_000952515.1
GCA_000952555.1
GCA_000952575.1
GCA_000952585.1
GCA_000952595.1
GCA_000952605.1
GCA_000952655.1
GCA_000952665.1
GCA_000952675.1
GCA_000952685.1
GCA_000952735.1
GCA_000952755.1
GCA_000952795.1
GCA_000952805.1
GCA_000952855.1
GCA_000952875.1
GCA_000952895.1
GCA_000952915.1
GCA_000952935.1
GCA_000952955.1
GCA_000952975.1
GCA_000953015.1
GCA_000953035.1
GCA_000953095.1
GCA_000953135.1
GCA_000953175.1
GCA_000953195.1
GCA_000953215.1
GCA_000953235.1
GCA_000953255.1
GCA_000953275.1
GCA_000953295.1
GCA_000953315.1
GCA_000953355.1
GCA_000953375.1
GCA_000953395.1
GCA_000953415.1
GCA_000953435.1
GCA_000953455.1
GCA_000953495.1
GCA_000953515.1
GCA_000953535.1
GCA_000953555.1
GCA_000953575.1
GCA_000953595.1
GCA_000953615.1
GCA_000953635.1
GCA_000953655.1
GCA_000953675.1
GCA_000953695.1
GCA_000953715.1
GCA_000953735.1
GCA_000953755.1
GCA_000953765.1
GCA_000953775.1
GCA_000953785.1
GCA_000953915.1
GCA_000953935.1
GCA_000953975.1
GCA_000954015.1
GCA_000954035.1
GCA_000954045.1
GCA_000954095.1
GCA_000954115.1
GCA_000954135.2
GCA_000954155.1
GCA_000954175.1
GCA_000954195.1
GCA_000955645.1
GCA_000955665.1
GCA_000955685.1
GCA_000955695.1
GCA_000955785.1
GCA_000955795.1
GCA_000955805.1
GCA_000955815.1
GCA_000955865.1
GCA_000955925.1
GCA_000955955.1
GCA_000955965.1
GCA_000955975.1
GCA_000956015.1
GCA_000956125.1
GCA_000956315.1
GCA_000956385.1
GCA_000956395.1
GCA_000956405.1
GCA_000956415.1
GCA_000956465.1
GCA_000956475.1
GCA_000956505.1
GCA_000956525.1
GCA_000956535.1
GCA_000956545.1
GCA_000956575.1
GCA_000956595.1
GCA_000956645.1
GCA_000956655.1
GCA_000956665.1
GCA_000956675.1
GCA_000956725.1
GCA_000956745.1
GCA_000956765.1
GCA_000956775.1
GCA_000956805.1
GCA_000956825.1
GCA_000956845.1
GCA_000956855.1
GCA_000956885.1
GCA_000956895.1
GCA_000956925.1
GCA_000956935.1
GCA_000956965.1
GCA_000956985.1
GCA_000957005.1
GCA_000957015.1
GCA_000957025.1
GCA_000957065.1
GCA_000957085.1
GCA_000957095.1
GCA_000957105.1
GCA_000957135.1
GCA_000957165.1
GCA_000957175.1
GCA_000957195.1
GCA_000957225.1
GCA_000957245.1
GCA_000957255.1
GCA_000957275.1
GCA_000957305.1
GCA_000957315.1
GCA_000957325.1
GCA_000957335.1
GCA_000957385.1
GCA_000957405.1
GCA_000957415.1
GCA_000957445.1
GCA_000957465.1
GCA_000957485.1
GCA_000957505.1
GCA_000957525.1
GCA_000957545.1
GCA_000957565.1
GCA_000957585.1
GCA_000957595.1
GCA_000957625.1
GCA_000957645.1
GCA_000957655.1
GCA_000957685.1
GCA_000957705.1
GCA_000957715.1
GCA_000957725.1
GCA_000957765.1
GCA_000957775.1
GCA_000957805.1
GCA_000957825.1
GCA_000957835.1
GCA_000957865.1
GCA_000957885.1
GCA_000957895.1
GCA_000957925.1
GCA_000957945.1
GCA_000957955.1
GCA_000957965.1
GCA_000958005.1
GCA_000958015.1
GCA_000958025.1
GCA_000958065.1
GCA_000958075.1
GCA_000958085.1
GCA_000958095.1
GCA_000958145.1
GCA_000958155.1
GCA_000958165.1
GCA_000958205.1
GCA_000958225.1
GCA_000958245.1
GCA_000958265.1
GCA_000958285.1
GCA_000958305.1
GCA_000958325.1
GCA_000958345.1
GCA_000958365.1
GCA_000958385.1
GCA_000958405.1
GCA_000958425.1
GCA_000958445.1
GCA_000958465.1
GCA_000958485.1
GCA_000958505.1
GCA_000958525.1
GCA_000958665.1
GCA_000958695.1
GCA_000958725.1
GCA_000958735.1
GCA_000958745.1
GCA_000958765.1
GCA_000958805.1
GCA_000958815.1
GCA_000958825.1
GCA_000958845.1
GCA_000958885.1
GCA_000958925.1
GCA_000959045.1
GCA_000959055.1
GCA_000959065.1
GCA_000959125.1
GCA_000959145.1
GCA_000959165.1
GCA_000959185.1
GCA_000959205.1
GCA_000959225.1
GCA_000959245.1
GCA_000959265.1
GCA_000959285.1
GCA_000959305.1
GCA_000959325.1
GCA_000959345.1
GCA_000959365.1
GCA_000959405.1
GCA_000959425.1
GCA_000959445.1
GCA_000959465.1
GCA_000959485.1
GCA_000959505.1
GCA_000959525.1
GCA_000959545.1
GCA_000959585.1
GCA_000959605.1
GCA_000959625.1
GCA_000959705.2
GCA_000959725.1
GCA_000959885.1
GCA_000959895.1
GCA_000959925.1
GCA_000959945.1
GCA_000959965.1
GCA_000959975.1
GCA_000960005.1
GCA_000960025.1
GCA_000960035.1
GCA_000960065.1
GCA_000960085.1
GCA_000960105.1
GCA_000960145.1
GCA_000960155.1
GCA_000960265.2
GCA_000960425.1
GCA_000960445.1
GCA_000960455.1
GCA_000960465.1
GCA_000960475.2
GCA_000960545.1
GCA_000960565.1
GCA_000960575.1
GCA_000960585.1
GCA_000960595.1
GCA_000960645.1
GCA_000960655.1
GCA_000960665.1
GCA_000960685.1
GCA_000960725.1
GCA_000960735.1
GCA_000960765.1
GCA_000960815.1
GCA_000960825.1
GCA_000960915.1
GCA_000960975.1
GCA_000960995.1
GCA_000961015.1
GCA_000961035.1
GCA_000961095.1
GCA_000961155.1
GCA_000961175.1
GCA_000961195.1
GCA_000961215.1
GCA_000961235.1
GCA_000961255.1
GCA_000961275.1
GCA_000961295.1
GCA_000961315.1
GCA_000961335.1
GCA_000961355.1
GCA_000961375.1
GCA_000961395.1
GCA_000961415.1
GCA_000961435.1
GCA_000961455.1
GCA_000961475.1
GCA_000961495.1
GCA_000961515.1
GCA_000961535.1
GCA_000961575.1
GCA_000961585.1
GCA_000961595.1
GCA_000961635.1
GCA_000961645.1
GCA_000961655.1
GCA_000961695.1
GCA_000961715.1
[truncated: 1,216,788 more chars]
